# Supplementary material for: High Resolution Analysis of Proteome Dynamics during Bacillus subtilis Sporulation
Source: Int J Mol Sci. 2021 Aug 28;22(17):9345. doi: 10.3390/ijms22179345 (PMC8431406; doi:10.3390/ijms22179345)
Supplement: Supplementary file 1 [file ijms-22-09345-s001.zip]

Archive with 7 entries (6 files):
- Supplementary figures.pdf
- Supplementary File S1/
- Supplementary File S1/data imputation.R
- Supplementary File S1/rcode-WGCNA_.R
- Supplementary File S1/time series with three data.txt
- Supplementary File S1/time series with three log2 data_missing data imputed.csv
- Supplementary tables.xlsx
