# Supplementary material for: High Resolution Analysis of Proteome Dynamics during Bacillus subtilis Sporulation
Source: Int J Mol Sci. 2021 Aug 28;22(17):9345. doi: 10.3390/ijms22179345 (PMC8431406; doi:10.3390/ijms22179345)
Supplement: Supplementary file 1 [file ijms-22-09345-s001.zip › Supplementary File S1/time series with three log2 data_missing data imputed.csv]

	sp|O31423|SKFB_BACSU	sp|P54507|COTN_BACSU	sp|O34996|DPO1_BACSU	sp|P28598|CH60_BACSU	sp|P28599|CH10_BACSU	sp|P37571|CLPC_BACSU	sp|P34957|QOX2_BACSU	sp|P37808|ATPA_BACSU	sp|P42920|RL3_BACSU	sp|P37942|ODB2_BACSU	sp|P07343|FUMC_BACSU	sp|P37809|ATPB_BACSU	sp|P51831|FABG_BACSU	sp|P21467|RS5_BACSU	sp|P12879|RS8_BACSU	sp|P16304|KAD_BACSU	sp|P45913|YQAP_BACSU	sp|P42919|RL2_BACSU	sp|P54542|YQJE_BACSU	sp|P80700|EFTS_BACSU	sp|O32210|GR_BACSU	sp|O31501|SWRC_BACSU	sp|P80240|GREA_BACSU	sp|P21469|RS7_BACSU	sp|P46898|RL6_BACSU	sp|P54535|ARTP_BACSU	sp|Q06797|RL1_BACSU	sp|P80643|ACP_BACSU	sp|P21879|IMDH_BACSU	sp|P49786|BCCP_BACSU	sp|P20277|RL17_BACSU	sp|P17889|IF2_BACSU	sp|P32081|CSPB_BACSU	sp|P39126|IDH_BACSU	sp|P80698|TIG_BACSU	sp|P21881|ODPA_BACSU	sp|P17820|DNAK_BACSU	sp|O34981|DAPH_BACSU	sp|P20282|RS13_BACSU	sp|P19669|TAL_BACSU	sp|P21882|ODPB_BACSU	sp|P0CI74|GPSB_BACSU	sp|P20429|RPOA_BACSU	sp|O34788|BDHA_BACSU	sp|P35137|PPIB_BACSU	sp|O32174|GCSH_BACSU	sp|P37527|PDXS_BACSU	sp|P54419|METK_BACSU	sp|P42923|RL10_BACSU
L.H.0.00_1	3.723558561	4.139142019	-1.262226723	2.336854639	2.211323757	2.295429167	1.952333566	1.951587795	1.853995647	2.089498151	1.924859999	1.74760223	1.437760394	1.835924074	1.627606838	1.408711861	2.050327554	1.757450016	1.353887836	1.447843644	1.637378395	1.725086725	1.749748779	1.684818738	1.556306784	1.549915554	1.520547968	1.25761413	1.734655433	1.342554745	2.051720116	1.158337027	1.086104371	1.534061602	1.6073895	1.620117165	1.480265122	1.482332021	1.230203013	1.094911647	1.326537348	1.128293401	1.61117238	1.296897858	1.302757716	1.136847604	1.240008965	1.453649266	1.562181356
L.H.0.00_2	4.700994494	3.321928095	3.007554336	2.111031312	1.996388746	1.964213778	1.916858765	1.849599011	1.801986364	1.780310099	1.729879012	1.716771456	1.692427198	1.691087441	1.624802765	1.618238656	1.599317794	1.598841578	1.555325359	1.533563348	1.511468039	1.509949146	1.490056624	1.487486349	1.486456956	1.485941983	1.485426827	1.471447616	1.455754622	1.454175893	1.447843644	1.442014566	1.437760394	1.437227739	1.430820497	1.424922088	1.421694581	1.39835037	1.387362541	1.384049807	1.374622206	1.360645202	1.357270476	1.340847077	1.316145742	1.314406508	1.313826296	1.310921735	1.308593869
L.H.0.00_3	3.67468662	3.187451054	0.871843649	2.339422474	2.140451477	2.45338588	2.360645202	2.018278085	1.742437445	1.132905812	2.14404637	1.809414444	1.924859999	2.007554336	1.727267011	1.572404647	1.913416033	1.776525151	1.3021728	1.710172748	1.713255902	1.629006833	1.684818738	1.841973119	1.548436625	1.760007987	1.729879012	1.118359726	1.793687837	1.748031796	1.101650076	1.484395963	1.471967788	1.630871383	1.521553331	1.445726703	1.780310099	1.699551633	1.40053793	1.387913924	1.493134922	1.615887074	1.830660974	1.387913924	1.355580147	1.029982866	1.504366151	1.466757616	1.671746267
L.H.0.15_1	3.762348816	3.882643049	1.105678078	2.245191393	2.394514142	2.042644337	1.792855352	1.869081754	1.841973119	1.495183478	1.715454127	1.622461867	1.527070336	1.707966455	1.87026607	1.185232254	1.310340121	1.457331625	0.59645814	1.432959407	1.416299305	1.6617496	1.504874589	1.610700062	1.960882345	1.500802053	0.884402553	0.955312803	1.364572432	1.374065718	2.062467144	1.192825404	1.559736524	1.530070742	1.444667067	1.108357178	1.465190888	1.535057595	1.176960992	1.211635253	1.325386415	1.649385529	1.269033146	1.093560176	1.202887833	0.89452677	1.123666196	1.327687364	1.46100461
L.H.0.15_2	3.917431755	2.801779482	-0.702984712	2.348232419	2.368768349	2.504366151	2.045442971	1.899948986	1.788268083	1.36960607	1.853995647	1.912649865	1.68212379	1.796597754	1.521050737	1.276794405	1.585923977	1.535555333	0.967168608	1.301002256	1.711054322	1.399444565	1.367930141	1.798257933	1.303342394	1.218471211	1.463099267	0.83673208	1.56315813	0.996388746	1.712815854	1.436694888	1.272023189	1.428142391	1.248534836	1.169283661	1.331705216	1.501821265	0.978927776	0.944858446	1.156396617	1.265436896	1.688851744	1.331131922	1.799916203	1.037030731	1.20851726	1.380175312	1.470927257
L.H.0.15_3	2.714795011	3.904002316	2.7031007	2.37517848	2.578455722	2.101650076	2.010063683	1.700883556	1.616828167	1.397802962	1.831877241	1.880489627	2.067638717	1.945607703	1.815985227	1.502330602	1.478195258	1.831877241	1.820076821	1.439889048	1.799087306	1.463622457	1.476640909	1.745452483	1.472487771	1.470927257	1.64385619	1.163498732	1.698218478	1.437760394	1.983677695	1.308593869	1.507414099	1.550408193	1.411426246	1.471967788	1.448900951	1.470406711	1.371280054	1.043344505	1.339137385	1.056583528	1.631802755	1.312084262	1.587364991	0.954568571	1.31556623	1.328262029	1.510961919
L.H.0.30_1	3.811471031	4.224966365	2.638537279	2.367930141	2.198179807	2.12498977	1.822934048	1.619647767	1.641546029	1.312665174	1.813114191	1.729444007	1.780310099	1.688404188	1.454702328	1.137503524	1.36232961	1.347098671	1.212258044	1.107687869	1.605494334	1.542010356	1.216610069	1.599317794	1.22897257	1.143393419	0.835924074	1.187767747	1.103665483	1.092883966	2.029629568	1.3021728	0.882838656	1.195347598	1.410341105	1.175684271	1.28273632	1.312084262	1.265436896	0.974529312	0.919149363	1.173127433	1.424384672	1.12498977	1.169283661	0.784922702	0.771463058	1.129612738	1.25761413
L.H.0.30_2	4.472487771	4.161887682	1.352193538	2.406808748	2.311212455	2.069014678	1.658097205	1.715454127	1.887915136	0.271425676	2.048584958	1.893750502	1.776525151	1.670840336	1.678522677	1.41467678	1.673104098	1.253384236	0.760433875	1.197865391	1.444136957	1.347098671	1.403267722	1.809002775	1.635522241	0.942608336	1.448900951	1.364012054	1.22342255	1.469885976	1.781149852	1.002882509	1.376846014	1.3068455	1.472487771	1.094911647	1.470406711	1.416839742	1.285106251	1.266036894	1.194087052	1.214746523	1.344828497	0.989865623	1.236339539	0.808179084	1.155101558	1.269033146	1.533064922
L.H.0.30_3	5.039138394	4.071247819	1.843581923	2.425459305	2.060047384	2.473267396	1.805292456	1.787432465	1.763411574	-0.476136991	1.79243893	1.916476644	2.02467428	1.748031796	1.686164326	1.136847604	1.50589093	1.477159211	1.691087441	1.548929769	1.825378604	1.37517848	1.533064922	1.615416297	1.558267634	0.966430467	1.811881996	0.964953053	1.006477564	1.187767747	1.956428433	1.325386415	1.056583528	1.261831659	1.591200673	1.176960992	1.579662897	1.408711861	1.34879896	1.062812492	1.067638717	1.269631651	1.23511432	1.177598929	1.301002256	0.809002775	1.093560176	1.279174108	1.665847521
L.H.0.45_1	2.84619241	3.956056652	1.329410671	2.250658454	2.265736926	2.360926074	1.885183866	1.804466643	1.589284107	1.728138203	1.874206786	1.708849377	2.124328135	1.573859222	1.484911487	1.015069322	1.268434394	1.334568276	1.277389699	1.182056609	1.570948605	1.462052319	1.197865391	1.475084883	0.99566541	0.937344392	1.012926174	1.539034703	0.974529312	1.261831659	1.859969548	1.632733526	0.813114191	1.23511432	1.178873958	1.003602237	1.436161839	1.500292177	0.965691949	0.705756782	1.044743821	1.146655222	1.253989266	0.89452677	0.873419503	0.819668183	0.672651629	1.298658316	1.436161839
L.H.0.45_2	4.252476214	3.478971805	2.44148348	2.417650017	1.89452677	2.573132118	1.423309237	1.603596675	1.3068455	0.954568571	1.66448284	1.51903861	1.720716243	1.372952098	1.46100461	1.086783766	1.267236142	1.044044333	1.119688175	1.111031312	1.4473147	1.577247536	1.293370484	1.164142649	0.882056071	0.992768431	1.017921908	1.215367972	1.462575888	1.09963185	1.830660974	1.348232419	0.86710573	1.182056609	1.227124934	1.052415894	1.27857955	1.149259365	1.310340121	0.860764203	0.82130204	1.209141398	1.385707125	0.968643756	1.266636643	0.845590409	0.882838656	1.062121712	1.332278283
L.H.0.45_3	3.009347172	3.552131108	2.800951655	2.376846014	2.4903134	2.662661255	1.918386234	1.9157121	1.673556424	1.033511102	1.968643756	1.925999419	2.049282249	1.371280054	1.413052429	1.211012193	1.455754622	1.160274831	1.629473197	1.544485386	1.769348599	1.668573016	1.409798228	1.687508661	1.002162421	0.970853654	1.09017595	1.312665174	0.859174456	1.254594043	1.606915942	1.584962501	0.878136767	1.336854639	1.255198566	1.162854528	1.550900665	1.58062791	1.244887059	0.698663	1.015069322	1.256406854	1.416299305	0.833497337	1.250961574	0.798257933	0.938850337	1.294547234	1.46048047
L.H.1.00_1	4.849498932	4.254745198	2.426801472	1.861955364	1.89917563	1.817213924	1.145351386	1.456280482	1.483364361	1.338567037	1.587845009	1.556306784	1.308593869	0.918386234	1.241840184	0.699551633	1.119688175	0.947105052	1.320773477	1.263034406	1.656267535	0.913033	1.425996321	1.578697238	0.682573297	0.640620928	0.684369929	0.949348164	0.413594082	0.941857519	1.156396617	1.22650853	0.316145742	0.930548119	1.083383588	0.717210299	1.088141597	1.464145457	1.192194165	0.22650853	0.654435541	0.641546029	1.401084302	0.695993813	0.693319679	0.269033146	0.502839758	1.21350282	0.984042426
L.H.1.00_2	4.905447179	3.599317794	1.328262029	2.277984747	2.312374747	2.454965474	1.496717988	1.42867841	1.327112471	1.378511623	1.653977179	1.448900951	1.757023247	1.428142391	1.183962835	1.13093087	1.053806444	1.238175419	2.001441974	1.077242999	1.595503661	1.324234562	1.053111336	1.221567789	1.02644598	0.832687516	0.63505783	1.117030053	0.959770155	1.084064265	1.528571319	1.32998465	0.597411988	1.09423607	1.048933645	0.675364313	1.381837084	1.221567789	1.055889758	0.784085143	0.649845352	1.032100843	1.3068455	0.838346737	0.990591873	0.818850561	0.620117165	0.891419187	1.002882509
L.H.1.00_3	4.324090516	3.550900665	1.322505058	2.242145161	1.891030268	2.37490037	1.465190888	1.642932569	1.190298792	1.107687869	1.414135533	1.468322644	1.393965276	0.949348164	1.324810603	0.619178216	1.329410671	1.060047384	1.328836464	1.029276182	1.494159564	1.606915942	1.178236585	1.273814245	0.82700601	0.725959235	0.794103899	1.108357178	0.670840336	0.928275562	1.85239842	1.436161839	0.360645202	0.897627674	0.903809559	0.751892138	1.209141398	1.27857955	0.634128558	0.773152397	0.738119289	1.567545448	1.347098671	0.810648748	0.812292845	0.958285901	0.546956178	0.86710573	1.141432791
L.H.1.15_1	4.367371066	4.115199749	1.593114696	2.025028794	1.950841638	2.653289362	1.415758667	1.474046599	1.170566057	0.946356572	1.431355522	1.40653667	1.65672517	1.100304906	0.983312871	0.332278283	1.340847077	0.771463058	2.010063683	1.10433666	1.615416297	1.340277405	1.25761413	1.284514133	0.829443681	0.651683181	0.621055503	1.071076162	0.49978212	0.895302621	1.649845352	1.041242982	0.237563718	0.90303827	0.851199339	0.509949146	1.266636643	1.368489001	0.646162657	0.014355293	0.538041453	1.377401431	1.184597684	0.608809243	0.425459305	0.500802053	0.324234562	1.09963185	0.783247097
L.H.1.15_2	4.14404637	3.08491466	-0.03889532	2.284514133	2.008988783	2.293664762	0.786596362	1.416299305	1.300416628	1.777787904	0.643394453	1.263034406	1.28036249	0.714575239	0.93960272	0.950095094	0.925999419	0.901494455	2.086444109	0.89452677	1.39176772	1.513490746	1.180147861	1.417379976	0.989865623	0.80240004	0.715454127	1.013640911	0.446785562	0.751892138	1.337425664	1.372952098	0.355016264	1.010779839	0.8623522	0.431890348	1.027154052	1.066261442	1.111699072	0.729444007	0.506906555	1.495183478	1.469885976	0.839959587	1.048236186	0.901494455	0.401630467	0.779049553	0.740711733
L.H.1.15_3	3.3950628	3.364572432	1.114367025	2.313826296	1.838750118	2.415488271	1.726831217	1.434027675	0.846393021	1.20851726	1.639232163	1.508935662	2.078951341	1.503348735	1.316725022	0.986956963	1.118359726	0.952333566	2.031748063	1.194717463	1.806530289	1.549422746	1.24610401	1.013640911	0.739848103	0.864730922	0.793271654	0.873419503	0.672651629	1.117695043	1.551392968	1.587845009	0.430820497	1.109026176	1.108357178	0.469885976	1.495183478	1.201633861	0.685267407	0.699551633	0.582074221	1.485941983	1.283329168	0.463622457	1.514501036	0.766383141	0.367371066	1.12895322	0.959770155
L.H.1.30_1	4.492494152	4.205548911	0.715454127	2.116031993	1.614003045	2.408440141	0.887525271	1.501821265	0.694211608	1.142740172	1.113700499	1.392866916	1.58062791	0.814755483	0.605020153	0.412510571	1.105007525	0.5290713	1.850799423	0.871843649	0.778208576	1.182692298	1.392866916	0.857582955	0.720716243	0.542010356	0.922958964	1.830660974	0.687060688	-0.375571523	0.755314904	1.530570204	0.03562391	0.574343754	0.992043276	0.265436896	0.902266569	0.616357697	0.574343754	0.018634174	0.385154897	1.478195258	1.107687869	0.137503524	1.096936483	1.007913082	0.008630305	0.75787666	0.580145484
L.H.1.30_2	4.612942196	3.401903472	1.295723025	2.201320198	1.727267011	2.645009884	1.425996321	1.313245852	1.102322191	1.387362541	1.431890348	1.388465097	1.713695815	1.105007525	0.783247097	0.841570637	0.897627674	0.742437445	1.816394909	1.247927513	1.49057013	1.167357928	1.264836648	0.940354712	0.422233001	0.751035177	0.86393845	0.922197848	0.86155842	0.553851968	1.164142649	1.929790998	0.115033243	1.255802837	0.872631791	0.483364361	1.398897571	1.627139871	0.728573603	0.527070336	0.352758525	1.18142064	1.265436896	0.365132593	0.89219671	0.175045486	0.311503115	1.333996118	0.874206786
L.H.1.30_3	3.714795011	3.691534165	0.958285901	2.167357928	1.784085143	2.613295899	1.188400925	1.253384236	0.909965067	1.295135249	1.123003954	1.427606173	1.137503524	1.015069322	1.227124934	0.884402553	0.888304895	0.738983955	2.010421805	1.253384236	1.516015147	1.51551062	1.259423152	1.327112471	0.649845352	1.02219024	0.488515009	0.489542936	0.605020153	0.806530289	0.979659552	1.481298942	0.196607044	0.916858765	0.887525271	0.693319679	1.09017595	1.310340121	0.572404647	0.511973982	0.625738062	2.316145742	1.473527177	0.662661255	0.9053509	0.709290636	0.259423152	0.859174456	0.818850561
L.H.1.45_1	3.503348735	4.703211467	0.867896464	2.252778952	2.025737561	2.801986364	1.115699153	1.175045486	0.855192408	1.82374936	1.511468039	1.437760394	1.401630467	0.885964757	1.111699072	0.27857955	0.941106311	0.696884091	1.845188935	1.157690514	1.717649008	1.303342394	1.394514142	1.301002256	0.611644543	0.709290636	1.136191386	0.642470537	0.729444007	0.781569545	1.266636643	1.264236151	0.197865391	1.008630305	0.945607703	0.296310561	1.256406854	1.497740089	0.517023672	0.550900665	0.535057595	2.500292177	1.328262029	0.283329168	1.394514142	0.51903861	-0.033864895	0.998556583	0.669933836
L.H.1.45_2	3.836934011	3.499527024	1.3934162	2.157690514	1.507921465	2.920102707	1.403267722	1.166715445	1.020057652	1.279768422	1.420078116	1.341985747	1.583519084	1.054501216	0.947853143	0.722466024	1.303342394	0.74760223	1.707966455	1.318461465	1.466757616	1.567545448	1.423309237	0.856786546	0.506906555	0.846393021	0.462575888	0.442545456	1.007195501	1.193456366	0.75787666	1.510455622	0.358396262	1.263635404	1.048236186	0.265436896	1.340847077	1.468322644	0.614474283	0.715454127	0.410341105	1.809002775	1.493647334	0.2880632	1.170566057	0.551885103	0.240008965	1.048933645	0.851998837
L.H.1.45_3	2.580386718	4.406672716	1.416299305	2.115699153	2.18935017	3.02467428	1.714135594	1.204140717	1.244278199	1.155749233	1.639232163	1.620117165	1.953823954	1.17951105	1.171847314	1.012211084	1.149909668	0.779890039	2.223113589	1.696884091	1.735955354	1.360645202	1.688851744	1.423847055	0.538041453	0.868686765	0.528071165	1.606442228	0.850399397	1.252173413	1.628073654	1.714135594	0.453122447	1.195977459	1.219091058	0.376290383	1.412510571	1.817623258	0.639695233	1.051024003	0.609754962	2.10433666	1.708849377	0.570462931	1.267835392	0.858378925	0.175045486	1.151209393	1.051024003
L.H.2.00_1	3.71259578	4.021479727	0.517023672	2.176003557	1.46100461	2.596696661	1.361768359	1.220949004	0.063502942	1.666302128	1.250355272	1.036327492	1.737254104	0.799916203	0.770617647	0.368489001	0.949348164	0.376290383	2.581592279	0.922958964	1.544979883	1.136847604	1.155749233	0.702214251	0.569491092	0.444667067	0.319617934	0.822118275	0.748461233	0.585923977	1.250961574	1.572889668	0.073134705	0.907659828	0.755314904	0.195347598	1.13093087	0.668119125	0.314986485	0.311503115	0.3068455	1.771040414	1.234501321	0.190298792	0.695993813	0.3021728	-0.172668729	0.969380765	0.351628329
L.H.2.00_2	3.948600847	4.186659017	1.640158155	2.194717463	1.546956178	2.848597904	1.037030731	1.202887833	0.842375488	2.065572312	1.498761466	1.45048546	2.047538389	0.82700601	0.892973815	0.875780063	1.49057013	0.350497247	2.798050515	1.303342394	1.680324357	1.481298942	1.738119289	0.951587795	0.772307975	0.601221086	0.944108799	1.832687516	1.380729449	0.325386415	0.948600847	1.891808001	0.352758525	1.527070336	0.984042426	0.293958979	1.253384236	1.12631213	0.408168371	0.834306703	0.512985335	1.784922702	1.549915554	0.601221086	1.45995614	0.164786278	0.448900951	1.233274539	0.779049553
L.H.2.00_3	3.772941338	4.159467729	1.231432408	2.238175419	1.572889668	2.852198643	1.150559677	1.14860877	0.790772038	0.266636643	1.45206823	1.215989154	1.773996325	0.706641057	1.194717463	0.446785562	1.320773477	0.591679417	2.790355014	1.069014678	1.826192536	1.578214165	1.782827892	0.713695815	0.562669826	0.651683181	0.784922702	0.707524791	0.925239905	0.372952098	0.63784206	1.909965067	0.242450074	1.022900402	0.639695233	0.248534836	1.200378798	0.842375488	0.587845009	0.628540319	0.409255147	1.583037624	1.299830762	0.309176187	1.415758667	0.524063676	-0.083599792	0.77483976	0.571434116
L.H.2.15_1	4.09085343	3.857980995	1.376290383	2.037030731	1.926379025	2.758089934	1.109026176	1.302757716	0.456280482	1.0614306	1.043344505	1.263034406	1.576763978	0.682573297	1.054501216	0.631337144	1.046141782	0.275007047	2.062467144	0.839959587	1.185866545	1.328836464	1.45206823	0.965691949	0.641546029	0.437227739	0.55875743	1.783666181	0.72334012	0.257010618	0.588804567	1.516519498	0.027154052	1.069702167	0.786596362	0.108357178	0.991317757	0.713695815	0.018634174	0.528071165	0.178873958	1.8623522	1.256406854	0.10701825	1.420078116	0.435095152	-0.412346979	0.773996325	0.410341105
L.H.2.15_2	2.892779578	3.596935142	1.797012978	2.105678078	1.801986364	2.891419187	1.275007047	1.299244658	0.767231037	0.866314561	1.301002256	1.280956314	1.619178216	0.955312803	1.158983251	0.671746267	-0.239566125	0.446785562	3.019524013	1.011495639	1.410883777	1.640158155	1.66402766	0.871055075	0.579180148	0.687060688	0.767231037	0.748461233	0.906890596	0.758729568	0.494671612	1.759155834	0.134878054	0.935082523	0.932061171	0.481298942	1.14860877	1.037030731	0.497740089	0.500802053	0.511973982	2.116364757	1.337425664	0.190298792	1.704871964	0.303342394	0.062121712	1.007195501	0.172487516
L.H.2.15_3	4.465974465	2.584481522	0.913798965	2.237869601	1.812292845	2.985682577	0.822118275	1.003602237	0.951587795	1.293370484	1.502330602	1.231432408	1.281549893	0.752748591	0.996388746	0.858378925	0.992768431	0.914564523	2.548929769	1.041242982	1.451540833	2.541514839	1.434561512	1.160274831	0.759581973	1.271425676	-0.005203073	0.740711733	1.039138394	0.952333566	0.893750502	1.87774425	0.078609835	1.058662839	0.755314904	0.934327778	1.289834465	1.54399072	0.411426246	0.733788169	0.737254104	2.531818102	1.674008609	0.579180148	1.09963185	1.015782997	0.242450074	0.945607703	0.711935357
L.H.2.30_1	4.800123353	4.125981654	1.253989266	1.956056652	1.442014566	3.077072053	1.212258044	1.073820233	0.254594043	0.384049807	1.238175419	1.371837617	1.472487771	0.803227036	1.339137385	0.153156788	1.493134922	0.154453593	2.814550423	0.824564212	1.463099267	1.28036249	1.301587647	1.168000125	0.46571332	0.49978212	0.690640579	0.523060062	0.778208576	0.481298942	0.426533138	1.892585315	-0.250508638	1.013640911	0.608809243	0.298658316	1.13093087	0.772307975	0.589763487	0.55875743	0.436161839	1.913033	1.437760394	0.27857955	1.119024103	0.381837084	-0.064313965	0.626672753	0.424384672
L.H.2.30_2	2.297484916	3.716990894	1.576763978	2.195347598	1.612588407	2.957171707	1.351062899	1.408168371	0.83673208	1.020057652	1.593592806	1.282143229	2.061776198	0.989139007	1.146003451	1.211012193	0.773996325	0.38294387	1.16542962	1.264836648	1.691534165	1.533064922	1.718526026	0.992768431	0.972325042	1.017921908	0.779890039	0.868686765	1.567058626	0.279768422	0.512985335	1.946356572	0.150559677	1.196607044	0.856786546	0.241230036	1.296897858	1.270229907	0.903809559	0.767231037	0.750177706	2.184280294	1.403267722	0.521050737	1.206018004	0.47612242	-0.108736368	0.932817103	0.555816155
L.H.2.30_3	4.396433531	3.465974465	1.33571191	2.195347598	1.42921423	3.099463537	1.212258044	1.281549893	1.186500558	0.721591399	1.541514839	1.300416628	1.700439718	1.174406419	0.863145543	0.827819025	0.117695043	0.479230561	1.628073654	1.199122642	1.551885103	1.481815574	1.595980979	0.456280482	0.458382004	1.060739158	0.93659083	0.749319725	0.96051171	0.470927257	0.483364361	2.231432408	0.202887833	1.386810946	0.98112199	0.440420721	1.457331625	1.084064265	0.906120953	0.892973815	0.620117165	2.02219024	1.659467937	0.63691458	1.290424404	0.605968359	0.211635253	1.161565256	0.672651629
L.H.2.45_1	4.074676686	3.532316959	1	1.89452677	1.422233001	2.549422746	1.254594043	1.224040274	0.424384672	0.613531653	1.173767068	1.217230716	1.353887836	0.981852653	0.777367109	0.508935662	0.3021728	0.062121712	1.478195258	0.992768431	1.466757616	1.232046713	1.365692537	0.674460652	0.33571191	1.000721167	0.686164326	0.599317794	0.902266569	0.119024103	0.212880566	1.88009775	-0.269512201	1.076559095	0.63784206	0.13093087	1.185232254	0.916858765	0.501821265	0.696884091	0.545968369	2.240924865	1.364572432	0.327687364	1.332851122	0.488515009	-0.349419235	0.753604536	0.296310561
L.H.2.45_2	4.023255352	3.54225805	1.486971744	2.041593449	1.715454127	3.165911939	1.105678078	1.370722275	0.745022149	0.829443681	1.082021269	1.172487516	1.556797247	0.679874148	1.411426246	1.281549893	-0.044836012	0.271425676	3.231125158	0.929033479	1.49978212	1.869871406	1.471967788	1.339707507	0.456280482	1.040541794	0.729444007	0.883620816	0.822934048	0.022900402	0.336854639	2.232967681	-0.134318686	1.049630768	0.733788169	0.010063683	1.138159145	0.752748591	0.46571332	0.583037624	0.463622457	1.872631791	1.504874589	0.270229907	1.42867841	0.3068455	-0.013479843	0.842375488	0.555816155
L.H.2.45_3	2.334854269	3.607626221	1.774418104	1.964583463	1.581592279	3.026091814	1.064193062	1.694211608	0.612588407	1.751463721	1.394514142	1.357833479	1.9157121	1.095586908	0.725086725	0.895302621	-0.159234663	0.435095152	3.35473424	1.138159145	1.700439718	1.577730931	1.609754962	0.896078055	0.616357697	1.084744621	0.752748591	0.292781749	0.866314561	0.271425676	0.237563718	1.974529312	0.014355293	1.189666447	1.084744621	0.328836464	1.23511432	0.805705185	0.562669826	0.839959587	0.690640579	2.315856015	1.760859637	0.806530289	1.051024003	0.919149363	-0.659494699	0.953078953	0.511973982
L.H.3.00_1	3.601696516	4.04701482	0.722466024	1.975263322	1.263034406	2.869871406	1.207892852	1.131589484	0.568518598	0.651683181	1.162210036	1.211012193	1.893750502	0.809825996	0.975263322	0.641546029	1.015782997	0.15704371	2.742006211	1.111699072	0.9053509	1.397255346	1.241230036	0.769771739	0.835115615	0.998556583	0.698663	0.23511432	0.976730221	0.807354922	0.232660757	1.733354341	-0.185408562	1.117695043	0.769771739	0.324234562	1.20851726	0.507921465	0.698663	0.648925559	0.620117165	2.107687869	1.569977093	0.317304068	1.126972856	0.650764559	-0.528448334	1.176960992	0.443606651
L.H.3.00_2	1.954568571	3.590961241	1.375734539	2.016852849	1.470406711	3.217696027	0.981852653	1.117695043	0.353887836	0.972325042	1.355016264	0.956800118	1.760433875	0.778208576	0.574343754	1.007195501	-0.133685439	0.316145742	2.605731366	0.956800118	1.472487771	1.502330602	1.671293372	0.418999465	1.270827916	0.886745225	0.645240513	0.633198686	0.881273061	0.326537348	0.204140717	1.634593268	-0.079935415	1.123003954	0.766383141	0.112366523	1.000721167	0.571434116	0.25821739	0.532067552	0.559736524	2.49978212	1.557287542	0.081339627	1.695548468	0.389566812	-0.584457646	0.926758532	0.562669826
L.H.3.00_3	3.462052319	4.085764554	1.399991351	2.008630305	1.455228571	3.045967111	1.132905812	1.266636643	0.864730922	1.000721167	1.732920382	1.198494154	1.642932569	0.724213687	0.793271654	0.729444007	1.170566057	0.665392771	2.825175049	1.023610215	1.383496944	1.498250868	1.636450617	0.833497337	0.746742716	1.069702167	0.812292845	0.711054322	1.199122642	-0.008682243	0.301002256	1.998917573	0.086783766	1.204140717	0.89452677	0.386259141	1.259423152	0.950841638	0.731183242	0.882056071	0.644317778	2.126642531	1.646162657	0.643394453	1.297484916	0.464668267	-0.271600541	1.073820233	0.601221086
L.H.3.30_1	4.165911939	3.833902077	0.907659828	1.524565221	1.547449829	3.182215557	1.063502942	1.173127433	0.509949146	0.632268215	1.22527493	1.167357928	1.182692298	0.678973308	0.599317794	1.578697238	0.210388864	0.290424404	2.029276182	0.59072177	1.272023189	1.122341408	1.138159145	0.247319935	0.498761466	0.705756782	0.64800518	0.462575888	0.963474124	0.113700499	0.172487516	1.804466643	-0.674383325	1.194717463	0.455228571	0.18142064	0.725959235	0.645240513	0.142740172	0.642470537	0.376290383	2.066605884	1.318461465	0.495695163	0.667210912	0.293958979	-0.643405418	0.765534746	0.292781749
L.H.3.30_2	3.685940148	3.968090752	1.069702167	1.649845352	1.327112471	3.013998146	1.202887833	1.432424977	0.65718266	1.498761466	1.097610797	1.240008965	1.538538164	0.793271654	1.084064265	0.660837368	1.792855352	0.265436896	2.986956963	0.860764203	1.151858817	1.064193062	1.458382004	0.86710573	0.850399397	0.915329676	0.787432465	0.570462931	0.607862903	0.402722177	0.512985335	1.989865623	-0.295482115	1.030689204	0.718087584	0.59645814	1.298658316	0.767231037	0.445726703	0.913033	0.678973308	2.476640909	1.678973308	0.378511623	1.201006466	0.446785562	-0.492078535	0.982582947	0.402722177
L.H.3.30_3	4.292045492	3.440952198	2.028922711	1.561692721	1.420078116	3.281549893	1.060047384	1.572889668	1.067638717	1.242450074	1.437760394	1.220949004	1.706198987	0.90842865	1.077926579	0.961252884	0.941857519	0.392866916	2.690417096	0.830255324	1.442014566	1.548929769	1.302757716	0.87892148	0.551885103	0.929033479	0.760433875	0.877351626	0.907659828	0.086783766	-0.359194004	1.874600266	-0.266038337	1.308593869	0.7031007	0.584000383	1.121015401	1.214746523	0.479230561	0.938097561	0.655351829	2.264536431	1.601696516	0.622930351	0.880489627	0.136191386	-0.445951493	0.961252884	0.273814245
L.H.4.00_1	3.765534746	3.902073579	1.683022665	1.149909668	1.170566057	2.449693423	0.751035177	0.819668183	0.311503115	0.50589093	0.997111721	0.865522959	0.401630467	0.635986504	0.773996325	0.367371066	0.646162657	0.093560176	2.358114898	0.365132593	1.152507948	0.956800118	0.650764559	0.54399072	0.588804567	0.13093087	0.399444565	0.328836464	0.86710573	0.311503115	0.096261853	1.408168371	-0.864333803	0.749319725	0.267835392	0.564622052	0.944858446	0.738119289	0.15704371	0.313826296	0.39176772	1.924479992	0.964953053	0.299830762	0.313826296	0.381837084	-0.555332933	0.546956178	0.123003954
L.H.4.00_2	3.503348735	3.63343121	0.946356572	1.178873958	0.72334012	2.316725022	0.578214165	0.891419187	0.574343754	0.655351829	0.897627674	0.728573603	0.495695163	0.630405471	0.80240004	0.417920008	0.096261853	0.052415894	2.059355278	0.280956314	1.324234562	1.462575888	0.847996907	0.606915942	-0.58532322	-0.052745299	0.214124805	0.445726703	0.562669826	0.340277405	0.296310561	1.586404475	-0.80112872	0.925239905	0.24610401	0.613531653	0.745882689	0.663572335	0.283329168	0.341416524	0.35952117	1.777787904	1.185866545	0.056583528	-0.315989218	0.172487516	-0.613520111	0.649845352	-0.062806289
L.H.4.00_3	2.993312058	4.093391153	0.896853073	1.317882883	1.275007047	2.39533705	0.752748591	0.865522959	0.402722177	1.198494154	1.247927513	0.959770155	0.484395963	0.66448284	0.901494455	0.617298483	0.605968359	0.32308179	2.275305094	0.230203013	1.249748715	1.638768944	0.81393507	0.831877241	0.445726703	0.085424656	0.561692721	1.078609835	1.256406854	0.553851968	0.272620455	1.51903861	-0.516842048	0.901494455	0.484395963	0.766383141	0.885183866	0.810648748	0.449957484	0.381837084	0.49978212	2.041593449	1.20851726	0.546956178	0.684369929	0.544979883	-0.632628934	0.879705766	0.314986485
L.H.4.30_1	1.456280482	3.541019153	1.324234562	0.97379493	0.297484916	1.888304895	0.387362541	0.735522177	0.024319679	1.444667067	0.797428082	0.60312187	0.384049807	0.659011171	0.349365278	-0.191161926	-0.761702272	0.066261442	1.96827511	-0.1824586	0.408168371	1.114367025	0.355016264	0.920674411	-0.08191913	-1.3382504	0.374065718	0.713695815	0.351628329	0.415758667	0.129612738	1.23878686	-1.18376895	0.634128558	0.032806145	0.40053793	0.190298792	0.097610797	0.082702589	0.063502942	0.212880566	1.398897571	0.614474283	-0.203568369	-0.158107368	0.079975377	-0.558304063	0.271425676	-0.040674961
L.H.4.30_2	1.455228571	3.465974465	1.064882852	1.189033824	1.074505436	2.257010618	0.883620816	0.813114191	0.38294387	0.304511042	1.230817842	1.051720116	0.619178216	0.703986604	0.580145484	0.628540319	0.399444565	0.160920188	2.429482065	0.102993993	1.027861775	1.115033243	0.820485343	0.640620928	0.46048047	-0.794357258	0.470927257	0.494671612	1.084744621	0.423309237	0.332278283	1.309176187	-1.447721309	0.65718266	0.303342394	0.735522177	0.604071324	0.757023247	0.504874589	0.284514133	0.593592806	2.4473147	1.028569152	0.154453593	0.614474283	0.3950628	-1.04811385	0.864730922	0.067638717
L.H.4.30_3	4.112700133	3.651912745	0.461528559	1.175684271	0.876566059	2.454439135	0.707524791	0.840765337	0.319617934	1.432424977	1.472487771	1.04194383	0.648925559	0.764685853	0.555816155	0.435095152	-0.008101798	0.097610797	2.469625539	0.386259141	0.744161096	1.695548468	0.855989697	0.59072177	0.386259141	-0.800374764	0.380729449	0.420078116	0.817213924	0.292781749	0.409255147	1.683471893	-1.059795655	0.732052073	0.187767747	0.669933836	0.885964757	0.729444007	0.423309237	0.273814245	0.554834396	2.792022388	0.977463111	0.145351386	0.343692069	0.456280482	-0.555120944	1.02644598	0.328836464
L.H.5.00_1	1.546462358	3.673556424	0.253384236	0.521050737	0.49057013	1.769348599	0.386259141	0.758729568	0.136191386	-0.029146346	0.496717988	0.90303827	-0.167636539	0.426533138	0.350497247	0.190298792	-1.10097909	-0.143054137	1.644779219	0.328836464	0.243669081	1.309758271	0.164786278	0.730313886	-0.113410835	-1.260497494	0.10701825	-0.220614194	0.196607044	0.048236186	0.481298942	1.041242982	-1.245711073	0.320773477	-0.308287184	0.511973982	-0.172506126	0.172487516	0.020057652	-0.126580497	0.185232254	1.447843644	0.500802053	-0.080698059	-0.187214291	-0.30115923	-0.643630786	0.093560176	-0.186885809
L.H.5.00_2	2.310921735	2.859174456	0.683471893	1.012926174	0.121678557	2.352193538	-0.304006187	0.598365205	-1.57132159	0.641546029	0.706641057	0.86710573	2.576038337	0.729444007	1.525066592	1.194717463	0.324234562	-0.022243837	2.128623348	0.313826296	1.031395196	1.46100461	0.32308179	0.773996325	-0.186229068	-1.855692533	0.271425676	0.950841638	0.378511623	0.034215715	0.676267408	1.364572432	-2.095419565	0.549915554	0.241230036	0.724213687	0.511973982	0.8623522	0.293958979	0.846393021	0.074505436	2.652830636	1.260627908	-0.007956724	0.280956314	-0.099432628	-0.111071708	0.211635253	0.027154052
L.H.5.00_3	-0.25618347	3.776103988	1.01649632	0.895302621	0.667210912	2.318172203	0.615416297	0.688851744	0.111031312	0.489542936	0.686164326	1.160274831	0.651683181	0.633198686	1.168000125	0.449957484	0.074505436	0.136191386	1.571919463	-0.648597816	0.82374936	0.479230561	0.797428082	0.63691458	0.41467678	-0.929335899	0.393965276	0.588804567	1.318461465	0.210388864	0.055195654	1.464145457	-1.025030237	0.493647334	0.164786278	0.598365205	0.286881148	0.474046599	0.386259141	0.192825404	0.470927257	2.110697317	0.66448284	-0.047368233	0.275007047	0.237563718	-1.1824586	0.576280258	0.308011315
L.H.5.30_1	0.843983844	3.939226578	-0.418889825	0.575312331	0.263034406	1.220949004	0.601221086	0.191562651	0.116364757	0.101650076	0.15704371	0.86155842	-0.712409504	0.445726703	0.361768359	-0.102682116	-0.139712537	-0.077193227	1.72900887	-0.557879241	0.272620455	0.160920188	-0.041120214	0.361768359	0.3021728	-1.248450585	0.116364757	0.385154897	0.271425676	-0.199089749	0.384049807	0.392866916	-1.346297909	0.2880632	-0.438307279	0.155749233	-0.192809967	-0.220950447	-0.057691944	-0.278233634	0.173767068	1.665392771	0.422233001	-0.264131271	-0.557029972	-0.186229068	-1.094187019	-0.212901918	-0.128629444
L.H.5.30_2	2.169604367	2.928275562	0.442545456	0.286881148	0.183962835	1.959770155	-0.608012374	0.938097561	-2.239906826	0.655351829	0.640620928	0.843983844	-1.260151897	0.495695163	0.840765337	0.079975377	-0.788863173	0.366252264	1.750606505	0.112366523	1.303342394	2.716112942	0.147957881	0.916858765	0.783247097	-2.642954787	0.064882852	0.299830762	0.244887059	-0.056491199	1.332851122	1.161565256	-2.043943348	0.031395196	-0.116848429	0.650764559	-0.04811385	0.347098671	0.214124805	0.473007568	0.10701825	1.783666181	1.024319679	-0.177392206	0.694211608	-0.284897364	-0.628608416	0.293958979	0.038436182
L.H.5.30_3	2.868884273	3.6622055	0.72334012	0.967168608	0.155749233	1.961252884	0.773996325	0.785759774	0.806530289	0.423309237	0.798257933	0.651683181	0.23388806	0.525066592	0.560714954	0.316145742	0.593592806	-0.226003675	1.623398682	-0.069300504	0.781569545	2.722247418	0.303342394	0.89917563	-0.12689553	-2.139871486	0.171206827	0.205392513	0.348232419	-0.256355783	0.534061602	1.182056609	-0.922210111	0.408168371	0.201633861	0.550900665	0.041242982	-0.498178735	0.210388864	-0.03209363	0.530070742	1.675364313	0.90842865	-0.170556319	0.483364361	-0.217926985	-0.544140191	0.327687364	0.547943311
L.H.6.00_1	2.236033332	3.522306893	-0.03297899	0.482332021	0.644317778	1.240008965	0.478195258	0.491596594	-2.135427537	0.075874867	0.13093087	0.443606651	-0.028263333	0.446785562	0.639695233	0.252173413	-1.744197163	-0.051997285	1.254594043	-0.424106835	0.40053793	1.489029064	0.180147861	0.749319725	0.140124224	-1.863021188	0.204140717	0.073134705	0.125651102	-0.205896101	0.387362541	0.801572569	-1.075520008	0.182692298	-0.129576094	0.655351829	0.015782997	0.2880632	-0.141461934	-0.22516024	0.23511432	1.420617139	0.3068455	-0.351626598	-0.304006187	-0.117004878	-0.170556319	-0.168284868	0.097610797
L.H.6.00_2	1.794103899	3.381283373	0.279768422	0.466757616	0.162210036	1.699551633	0.518031493	0.640620928	-1.524085028	-0.000721528	0.446785562	0.695993813	0.25821739	0.389566812	0.809825996	0.231432408	-1.663373834	-2.702749879	1.634128558	0.158337027	0.367371066	0.700439718	-0.01071564	0.9053509	0.210388864	-1.378944497	0.182692298	0.739848103	0.292781749	0.001441974	0.803227036	1.010779839	-1.658811228	-0.048859853	-0.057691944	0.662661255	-0.017563082	0.495695163	-0.042902603	0.244887059	-0.087426774	1.801572569	0.389566812	-0.044092087	2.238481171	1.058662839	-0.678995526	-0.308644508	0.491596594
L.H.6.00_3	2.067294521	3.10349764	1.201006466	0.463622457	0.423309237	2.284514133	0.779049553	0.684369929	-0.204565509	0.001441974	0.217851097	0.967168608	-0.477341579	0.550900665	0.728573603	1.091530593	-1.053493701	0.108357178	1.089498151	0.108357178	0.614474283	2.10701825	0.276198865	0.907659828	0.586884813	-2.196938325	0.182692298	0.63784206	0.47612242	-0.125478421	0.89840186	1.211012193	-0.647467443	0.23511432	-0.113254775	0.688851744	0.045442971	0	-0.121549297	-0.000577193	0.3950628	1.811471031	0.820485343	-0.418504129	-0.272820137	-0.353100051	-0.599024956	0.079975377	0.280956314
L.H.6.30_1	1.835115615	3.657640005	1.574828124	0.317304068	0.397255346	1.531069493	0.404903122	0.339137385	-0.044092087	-0.546877553	0.10433666	0.780730036	-0.110137119	0.334568276	0.10433666	-0.010570303	-1.329159664	-0.083446923	2.170566057	-0.123276793	-0.150240876	0.736388401	0.071762669	0.311503115	0.192825404	-1.522840789	0.014355293	0.517023672	-0.463350246	-0.246395464	0.146655222	0.550900665	-0.610433188	-0.197103705	-0.147042349	-0.26465113	-0.033421874	0.658097205	-0.348500497	-0.226847603	0.113700499	1.21350282	0.374065718	-0.366243319	-0.878321443	-1.695722612	-0.649050214	-0.244514171	0.063502942
L.H.6.30_2	-0.073696888	3.797012978	0.129612738	0.80240004	0.706641057	1.760433875	-0.843732837	0.644317778	0.417920008	0.401630467	0.25821739	0.618238656	-0.02664588	0.49057013	0.804879608	0.746742716	-1.416962376	-3.351074441	1.217851097	0.155749233	0.874206786	-0.152323728	0.027154052	0.780730036	-0.189680297	-1.622376462	0.263034406	-0.432454552	0.221567789	-0.110137119	0.770617647	0.195347598	-0.870914852	-0.212901918	0.094911647	0.439357178	0.032806145	0.111031312	-0.14193941	-0.243659848	0.279768422	-0.901849979	0.587845009	-0.133843724	0.001441974	-0.239225506	-0.101443353	-0.106094211	0.167357928
L.H.6.30_3	2.135206499	3.698218478	1.182692298	0.365132593	0.3950628	1.426533138	0.63691458	0.488515009	0.911499849	0.296310561	0.254594043	0.827819025	0.163498732	0.520045024	0.096261853	0.149259365	-1.874084451	0.361768359	0.991317757	-0.050801268	0.59645814	0.037030731	0.282143229	0.353887836	0.511973982	-0.793106764	0.566571641	-0.307751364	0.146655222	-0.28771238	0.243669081	-0.118257082	-0.612196335	0.09895848	0.167357928	0.25821739	0.150559677	0.766383141	0.13093087	0.185232254	0.532067552	1.671293372	0.551885103	-0.443398918	0.133563526	0.681674142	-0.24999385	0.078609835	0.10701825
L.H.7.00_1	3.59812696	3.714795011	0.045442971	1.030689204	1.039840265	1.431890348	0.547943311	0.550900665	0.380729449	-0.25997913	0.582074221	0.845590409	0.169925001	0.582074221	0.447843644	0.206643224	-0.733363357	0.393965276	1.583519084	0.247319935	1.012926174	0.495695163	0.389566812	0.5290713	0.389566812	-0.540988136	0.478195258	-0.473730828	0.204140717	-0.556393349	0.328836464	0.738983955	0.117695043	-0.062053041	0.42867841	0.158337027	0.39176772	0.649845352	-0.146403494	0.458382004	0.271425676	1.259423152	0.507921465	0.09895848	0.77483976	-0.052894948	0.126972856	-0.251195309	0.216610069
L.H.7.00_2	0.589763487	2.537296067	0.738983955	1.109026176	1.14404637	1.768501947	0.352758525	0.547943311	-2.072786192	0.442545456	-0.20889443	0.674460652	0.436161839	0.641546029	0.498761466	0.694211608	-0.064012304	-0.069451881	1.164786278	0.506906555	0.806530289	0.336854639	0.745022149	0.696884091	0.15704371	-1.384207069	0.579180148	-0.286480134	0.240008965	0.057970069	0.435095152	0.630405471	-0.273168783	0.126972856	0.512985335	0.869476634	0.361768359	0.799087306	0.35952117	0.236339539	0.593592806	1.501311749	0.22897257	0.014355293	0.259423152	0.209141398	0.123003954	0.117695043	0.15704371
L.H.7.00_3	2.284514133	3.746312766	0.983312871	0.993493221	1.253989266	1.284514133	0.353887836	0.706641057	0.659011171	0.645240513	0.766383141	0.851199339	-0.55173334	0.779890039	1.17951105	1.110363243	-0.10082437	0.430820497	1.322505058	0.430820497	1.239398042	0.437227739	0.598365205	0.927517246	0.597411988	-0.86906913	0.422233001	0.77483976	0.301002256	0.038436182	0.408168371	0.5360529	-0.321206928	0.147957881	0.37517848	0.77483976	0.580145484	1.2880632	0.25821739	0.453122447	0.699551633	1.202260984	0.812292845	0.051024003	0.583037624	0.126972856	0.36960607	-0.062504943	0.559736524
L.H.7.30_1	3.264986734	2.687732595	0.342554745	1.568518598	1.663116867	1.382390583	0.948600847	0.752748591	0.579180148	0.804053559	0.890641244	1.409255147	0.388465097	0.767231037	0.999278472	1.057970069	0.507921465	0.672651629	1.674008609	0.926758532	1.420617139	0.983312871	0.839959587	1.501821265	1.051024003	-0.003032845	0.775682702	0.224040274	0.688851744	0.297484916	0.763836459	0.632268215	0.517023672	0.849599011	0.886745225	0.745882689	1.002882509	1.622930351	0.404903122	0.548929769	0.711054322	1.816804475	0.850399397	0.364012054	0.734655433	0.5290713	0.552868871	0.365132593	0.687060688
L.H.7.30_2	3.303050085	3.63691458	1.021479727	1.430820497	1.319617934	2.180784391	0.850399397	0.791605725	0.765534746	0.86155842	0.367371066	0.857582955	0.610700062	0.764685853	0.881273061	1.034215715	-0.303471954	0.528071165	1.701770822	0.721591399	1.496206666	1.103665483	1.032806145	1.081339627	0.539034703	-0.312222623	0.350497247	0.3021728	0.885964757	0.237563718	0.818850561	0.333423734	0.487486349	0.487486349	0.745882689	0.879705766	0.765534746	0.909965067	0.587845009	0.479230561	0.681674142	0.889862881	0.900721928	0.301002256	1.392866916	0.54399072	0.25821739	0.434027675	0.834306703
L.H.7.30_3	3.170726276	3.605257263	1.067638717	1.498761466	1.510961919	1.845188935	0.653518671	0.700439718	0.778208576	0.924479992	1.046141782	0.915329676	0.451013243	0.796597754	1.015782997	1.623398682	0.086783766	0.434027675	1.617298483	0.645240513	1.653977179	1.123666196	0.90303827	1.055195654	0.641546029	-0.108114249	0.650764559	0.708407983	0.51903861	0.060739158	0.910732662	0.757023247	0.059355278	0.497740089	0.884402553	0.46048047	0.98112199	0.851998837	0.564622052	0.585923977	0.756169328	1.337996464	1.12631213	0.328836464	0.830255324	0.583037624	0.413594082	0.485426827	0.855192408
L.H.8.00_1	3.735522177	3.927896454	1.32998465	1.999278472	1.862748926	2.206643224	0.695102986	1.081339627	0.851199339	1.055889758	1.358396262	1.240008965	0.760433875	1.091530593	1.342554745	1.574343754	0.729444007	0.89840186	2.056930288	1.183962835	1.646623508	1.175684271	1.230817842	1.327687364	0.927517246	-0.089881382	0.913798965	0.693319679	0.863145543	0.37517848	1.145351386	0.919912089	0.678071905	0.978927776	1.080657663	0.964953053	1.263635404	1.589284107	1.133563526	1.175684271	0.990591873	2.248534836	1.081339627	0.736388401	1.123666196	0.984771612	0.510961919	0.686164326	0.86710573
L.H.8.00_2	4.027684877	3.679198571	1.2880632	2.011137783	2.113700499	1.631337144	0.935082523	1.044743821	1.583037624	1.101650076	1.443076151	1.241840184	-0.147521676	1.112366523	1.573374526	0.662661255	0.736388401	1.105678078	1.825785627	1.399444565	1.069702167	1.899948986	1.264236151	0.736388401	0.503857533	-0.158912489	1.055195654	0.357270476	1.134878054	0.344828497	0.360645202	1.377401431	0.797428082	1.053111336	1.167357928	0.638768944	1.136847604	0.678071905	0.646162657	0.831066511	0.837539634	1.889473543	1.241230036	0.709290636	1.519541905	0.973060173	0.847996907	0.766383141	1.102993993
L.H.8.00_3	3.549669171	2.978378701	1.046840254	1.950468414	1.800744624	1.881664619	1.009347172	0.89917563	0.912266628	0.959028219	1.010063683	1.183962835	1.560714954	0.96790637	1.140778656	1.23511432	0.464668267	1.008630305	1.949348164	1.300416628	1.386259141	0.987684678	1.168000125	0.892973815	0.453122447	-0.317786298	0.609754962	1.10433666	1.048933645	0.511973982	0.3950628	0.764685853	0.535057595	0.789937869	1.004321606	0.588804567	1.164786278	1.44148348	0.799916203	0.714575239	0.882056071	2.218471211	0.975996958	0.627606838	1.501821265	1.051720116	0.415758667	0.250961574	0.796597754
[truncated: 382 more columns]
