# Supplementary material for: High Resolution Analysis of Proteome Dynamics during Bacillus subtilis Sporulation
Source: Int J Mol Sci. 2021 Aug 28;22(17):9345. doi: 10.3390/ijms22179345 (PMC8431406; doi:10.3390/ijms22179345)
Supplement: Supplementary file 1 [file ijms-22-09345-s001.zip › Supplementary tables.xlsx]

## Sheet: Table S1
Supplementary table S1: Quantification of proteins during sporulation of B. subtilis
The data shown are ratio’s of raw data which do not represent significance values.
protein identifier	gene	0 min			15 min			30 min			45 min			60 min			75 min			90 min			105 min			120 min			135 min			150 min			165 min			180 min			210 min			240 min			270 min
		Replicate 1	Replicate 2	Replicate 3	Replicate 1	Replicate 2	Replicate 3	Replicate 1	Replicate 2	Replicate 3	Replicate 1	Replicate 2	Replicate 3	Replicate 1	Replicate 2	Replicate 3	Replicate 1	Replicate 2	Replicate 3	Replicate 1	Replicate 2	Replicate 3	Replicate 1	Replicate 2	Replicate 3	Replicate 1	Replicate 2	Replicate 3	Replicate 1	Replicate 2	Replicate 3	Replicate 1	Replicate 2	Replicate 3	Replicate 1	Replicate 2	Replicate 3	Replicate 1	Replicate 2	Replicate 3	Replicate 1	Replicate 2	Replicate 3	Replicate 1	Replicate 2	Replicate 3	Replicate 1	Replicate 2	Replicate 3
sp|O31423|SKFB_BACSU	skfB	13.21	26.01	12.77	13.57	15.11	6.565	14.04	22.2	32.88	7.191	19.06	8.052	28.83	29.97	20.03	20.64	17.68	10.52	22.51	24.47	13.13	11.34	14.29	5.981	13.11	15.44	13.67	17.04	7.427	22.1	27.86	4.916	21.06	16.85	16.26	5.045	12.14	3.876	11.02	17.95	12.87	19.59	13.6	11.34	7.963	2.744	2.742	17.3
sp|P02968|FLA_BACSU	hag	17.28	17.64	16.91	16.81	16.11	19.19	16.78	14.03	16.57	13.73	13.72	15.07	13.17	11.01	11.55	11.62	11.02	11.96	9.174	8.74	11.45	10.11	7.418	9.383	7.954	7.057	7.394	7.414	6.833	9.375	7.999	7.048	9.053	6.649	6.753	6.276	7.582	3.907	9.81	5.864	4.567	6.557	6.826	5.123	7.201	5.407	6.934	6.245
sp|O34722|YFMG_BACSU	yfmG	11.08	11.46	11.08	11.33	11.01	11.2	10.79	12.63	9.856	12.08	9.719	13.07	10.03	8.514	10.69	8.566	10.07	10.64	7.816	8.282	8.046	10.26	8.445	7.937	6.661	9.015	5.617	6.855	9.071	8.735	7.419	7.039	8.093	7.561	7.265	5.622	7.077	6.122	6.376	5.78	6.288	6.107	4.093	3.121	4.035	2.283	2.306	3.144
sp|P54507|COTN_BACSU	cotN	17.62	10	9.11	14.75	6.973	14.97	18.7	17.9	16.81	15.52	11.15	11.73	19.09	12.12	11.72	17.33	8.485	10.3	18.45	10.57	12.92	26.05	11.31	21.21	16.24	18.21	17.87	14.5	12.1	5.998	17.46	13.15	11.05	11.57	11.65	12.19	16.53	12.05	16.98	14.26	15.65	10.86	14.95	12.41	17.07	11.64	11.05	12.57
sp|P54423|WPRA_BACSU	wprA	8.663	8.743	9.794	9.698	9.767	10.45	9.896	9.126	8.343	9.713	6.671	10.78	7.267	9.489	8.456	9.243	8.582	10.1	9.567	8.603	8.358	7.205	6.909	7.571	8.922	10.33	8.487	8.999	8.109	8.116	8.73	9.527	9.619	9.185	8.167	10.1	7.964	7.552	6.663	8.25	6.333	12.12	6.85	6.496	8.788	4.475	7.17	7.78
sp|P27206|SRFAA_BACSU	srfAA	8.771	8.101	9.267	8.288	8.312	7.587	7.014	7.237	7.094	6.479	5.353	6.21	4.418	4.068	4.242	2.907	3.047	3.499	2.215	2.908	2.374	2.134	2.417	1.958	1.7	2.957	1.867	1.482	1.123	1.925	1.784	1.611	2.304	1.719	1.571	1.844	1.656	1.241	2.055	1.594	1.474	1.787	1.4	1.977	1.444	2.483	1.831	2.08
sp|O34996|DPO1_BACSU	polA	0.4169	8.042	1.83	2.152	0.6143	6.512	6.227	2.553	3.589	2.513	5.432	6.969	5.377	2.511	2.501	3.017	0.9734	2.165	1.642	2.455	1.943	1.825	2.627	2.669	1.431	3.117	2.348	2.596	3.475	1.884	2.385	2.983	2.524	2	2.803	3.421	1.65	2.595	2.639	1.876	2.099	4.081	3.211	1.927	1.862	2.504	2.092	1.377
sp|Q08787|SRFAC_BACSU	srfAC	9.37	8.042	8.327	9.869	9.167	9.31	7.725	8.827	7.816	7.32	5.948	7.022	4.62	4.532	4.231	3.726	4.127	3.997	2.647	4.472	2.984	2.684	3.02	2.356	1.694	3.797	1.921	1.389	1.035	2.406	1.989	1.93	2.61	2.102	1.385	2.054	2.285	1.398	2.383	2.03	2.032	1.953	1.846	2.993	2.185	1.295	2.843	2.365
sp|Q07833|WAPA_BACSU	wapA	6.394	5.462	5.299	5.846	6.032	8.323	6.223	5.457	5.154	6.095	5.863	5.544	4.583	5.313	5.098	5.036	4.453	5.489	4.634	4.596	3.47	4.524	3.55	5.898	3.527	3.379	2.857	3.274	3.454	4.732	3.855	5.054	5.81	6.037	4.993	5.686	3.702	4.585	4.025	5.537	7.755	4.348	4.479	4.535	5.382	4.923	5.968	6.397
sp|O34633|YJLC_BACSU	yjlC	4.946	4.54	4.046	4.366	4.422	4.793	4.455	5.263	4.372	4.611	3.943	4.516	1.791	3.674	3.241	2.987	2.674	3.29	2.022	2.518	2.48	1.812	2.446	3.322	1.448	1.869	1.539	1.655	1.624	1.796	1.445	1.653	1.724	1.674	1.362	1.57	1.456	1.269	1.153	1.082	1.184	1.373	0.7951	1.081	1.059	0.8961	0.8795	0.968
sp|P28598|CH60_BACSU	groL	5.052	4.32	5.061	4.741	5.092	5.188	5.162	5.303	5.372	4.759	5.343	5.194	3.635	4.85	4.731	4.07	4.872	4.972	4.335	4.599	4.492	4.766	4.462	4.334	4.519	4.578	4.718	4.104	4.304	4.717	3.88	4.58	4.58	3.718	4.117	3.903	3.932	4.047	4.024	2.877	3.138	2.952	2.219	2.264	2.493	1.964	2.28	2.259
sp|P28599|CH10_BACSU	groS	4.631	3.99	4.409	5.258	5.165	5.973	4.589	4.963	4.17	4.809	3.718	5.619	3.73	4.967	3.709	3.866	4.025	3.577	3.061	3.311	3.444	4.072	2.844	4.561	2.753	2.922	2.975	3.801	3.487	3.512	2.717	3.058	2.693	2.68	3.284	2.993	2.4	2.771	2.742	2.923	2.509	2.676	2.251	1.651	2.42	1.229	2.106	1.836
sp|P37571|CLPC_BACSU	clpC	4.909	3.902	5.477	4.12	5.674	4.292	4.362	4.196	5.553	5.137	5.951	6.332	3.524	5.483	5.187	6.291	4.903	5.335	5.309	6.255	6.119	6.974	7.569	8.138	6.049	7.203	7.221	6.765	7.42	7.921	8.439	7.766	8.571	5.854	8.975	8.146	7.31	9.303	8.259	9.077	8.078	9.724	5.463	4.982	5.261	3.702	4.78	5.481
sp|P34957|QOX2_BACSU	qoxA	3.87	3.776	5.136	3.465	4.128	4.028	3.538	3.156	3.495	3.694	2.682	3.78	2.212	2.822	2.761	2.668	1.725	3.31	1.85	2.687	2.279	2.167	2.645	3.281	2.57	2.052	2.22	2.157	2.42	1.768	2.317	2.551	2.317	2.386	2.152	2.091	2.31	1.975	2.193	2.09	2.302	2.085	1.683	1.493	1.685	1.308	1.845	1.633
sp|P23129|ODO1_BACSU	odhA	3.484	3.616	3.539	3.183	3.668	3.231	3.165	3.141	3.334	3.512	3.766	3.834	3.31	2.409	3.125	2.772	2.583	2.981	2.895	3.921	2.799	3.188	4.108	3.536	4.045	4.067	3.657	3.131	3.641	3.391	3.166	3.25	4.37	3.738	3.12	3.693	3.715	3.35	3.931	3.662	3.83	4.148	3.115	2.704	3.786	3.122	3.007	3.38
sp|P37808|ATPA_BACSU	atpA	3.868	3.604	4.051	3.653	3.732	3.251	3.073	3.284	3.452	3.493	3.039	3.773	2.744	2.692	3.123	2.778	2.669	2.702	2.832	2.485	2.384	2.258	2.245	2.304	2.331	2.302	2.217	2.467	2.461	2.005	2.105	2.654	2.431	2.336	2.586	3.236	2.191	2.17	2.406	2.255	2.699	2.975	1.765	1.855	1.822	1.665	1.757	1.791
sp|P42920|RL3_BACSU	rplC	3.615	3.487	3.346	3.585	3.454	3.067	3.12	3.701	3.395	3.009	2.474	3.19	2.796	2.509	2.282	2.251	2.463	1.798	1.618	2.147	1.879	1.809	2.028	2.369	1.045	1.793	1.73	1.372	1.702	1.934	1.193	1.786	2.276	1.342	1.676	1.529	1.483	1.278	1.821	1.424	1.577	2.096	1.241	1.489	1.322	1.017	1.304	1.248
sp|P37942|ODB2_BACSU	bfmBB	4.256	3.435	2.193	2.819	2.584	2.635	2.484	1.207	0.7189	3.313	1.938	2.047	2.529	2.6	2.155	1.927	3.429	2.311	2.208	2.616	2.454	3.54	2.428	2.228	3.174	4.186	1.203	2.087	1.823	2.451	1.305	2.028	1.649	1.53	1.777	3.367	1.571	1.962	2.001	1.55	2.826	2.366	1.42	1.575	2.295	2.722	1.235	2.699
sp|P07343|FUMC_BACSU	fumC	3.797	3.317	4.42	3.284	3.615	3.56	3.514	4.137	3.464	3.666	3.17	3.914	3.006	3.147	2.665	2.697	1.562	3.115	2.164	2.698	2.178	2.851	2.676	3.115	2.379	2.826	2.736	2.061	2.464	2.833	2.359	3.018	2.911	2.256	2.117	2.629	2.238	2.558	3.324	2.338	2.14	2.709	1.996	1.863	2.375	1.738	2.347	2.775
sp|P37809|ATPB_BACSU	atpD	3.358	3.287	3.505	3.079	3.765	3.682	3.316	3.716	3.775	3.269	2.866	3.8	2.941	2.73	2.767	2.651	2.4	2.846	2.626	2.618	2.69	2.709	2.535	3.074	2.051	2.733	2.323	2.4	2.43	2.348	2.588	2.432	2.463	2.325	2.254	2.563	2.315	1.941	2.295	2.246	2.362	2.331	1.822	1.657	1.945	1.519	2.073	2.059
sp|P51831|FABG_BACSU	fabG	2.709	3.232	3.797	2.882	3.209	4.192	3.435	3.426	4.069	4.36	3.296	4.139	2.477	3.38	2.628	3.153	2.429	4.225	2.991	3.28	2.2	2.642	2.997	3.874	3.334	4.134	3.42	2.983	3.072	2.431	2.775	4.175	3.25	2.556	2.942	3.773	3.716	3.388	3.123	2.27	2.905	3.263	1.321	1.41	1.399	1.305	1.536	1.568
sp|P21467|RS5_BACSU	rpsE	3.57	3.229	4.021	3.267	3.474	3.852	3.223	3.184	3.359	2.977	2.59	2.587	1.89	2.691	1.931	2.144	1.641	2.835	1.759	2.151	2.021	1.848	2.077	2.265	1.741	1.774	1.632	1.605	1.939	1.685	1.745	1.985	2.257	1.975	1.602	2.137	1.753	1.715	1.652	1.601	1.733	1.877	1.554	1.548	1.585	1.579	1.629	1.699
sp|P45743|DHBB_BACSU	dhbB	3.639	3.18	3.237	2.814	2.891	2.787	2.78	2.198	2.261	2.36	1.931	2.454	1.617	1.88	1.845	1.555	1.673	1.378	1.434	1.575	1.507	0.9788	1.347	1.732	0.9302	1.533	1.23	1.003	0.9646	0.9416	0.6534	1.007	1.595	0.9427	0.9553	0.9662	1.195	0.7149	1.522	0.7659	1.227	1.294	0.8027	0.7967	0.879	0.8307	0.5519	0.656
sp|P16263|ODO2_BACSU	odhB	3.555	3.12	4.104	4.635	4.316	3.875	4.044	4.184	4.645	3.268	3.391	4.318	4.534	4.555	4.663	4.1	4.094	3.171	3.021	4.185	3.85	3.58	3.557	4.721	2.49	3.581	3.332	3.175	3.646	3.462	3.461	3.94	3.216	3.594	3.444	3.588	3.731	3.914	4.681	2.16	3.473	3.502	2.346	2.478	2.971	2.176	2.379	2.628
sp|P12879|RS8_BACSU	rpsH	3.09	3.084	3.311	3.656	2.87	3.521	2.741	3.201	3.218	2.799	2.753	2.663	2.365	2.272	2.505	1.977	1.918	2.491	1.521	1.721	2.341	2.161	1.929	2.253	1.706	1.857	2.289	2.077	2.233	1.995	2.53	2.213	1.819	1.714	2.66	1.653	1.966	1.489	1.733	1.515	2.12	2.111	1.71	1.744	1.868	1.274	1.495	1.47
sp|P16304|KAD_BACSU	adk	2.655	3.07	2.974	2.274	2.423	2.833	2.2	2.666	2.199	2.021	2.124	2.315	1.624	2.19	1.536	1.259	1.932	1.982	1.331	1.792	1.846	1.213	1.65	2.017	1.291	1.835	1.363	1.549	1.593	1.813	1.112	2.315	1.775	1.423	2.431	1.86	1.56	2.01	1.658	2.987	1.581	1.947	1.29	1.336	1.534	0.8759	1.546	1.352
sp|P45913|YQAP_BACSU	yqaP	4.142	3.03	3.767	2.48	3.002	2.786	2.571	3.189	2.84	2.409	2.407	2.743	2.173	2.076	2.513	2.533	1.9	2.171	2.151	1.863	1.851	1.92	2.468	2.219	1.931	2.81	2.498	2.065	0.847	1.99	2.815	1.71	1.085	1.233	0.9694	0.8955	2.022	0.9115	2.251	1.157	3.465	1.921	1.565	1.069	1.522	0.5898	1.319	0.9944
sp|P42919|RL2_BACSU	rplB	3.381	3.029	3.426	2.746	2.899	3.56	2.544	2.384	2.784	2.522	2.062	2.235	1.928	2.359	2.085	1.707	1.868	1.935	1.443	1.673	1.669	1.621	1.679	1.717	1.298	1.275	1.507	1.21	1.363	1.885	1.113	1.304	1.394	1.044	1.207	1.352	1.115	1.245	1.586	1.223	1.202	1.313	1.067	1.037	1.251	1.047	1.118	1.07
sp|P54542|YQJE_BACSU	yqjE	2.556	2.939	2.466	1.512	1.955	3.531	2.317	1.694	3.229	2.424	2.173	3.094	2.498	4.004	2.512	4.028	4.247	4.089	3.607	3.522	4.029	3.593	3.267	4.669	5.986	6.955	6.918	4.177	8.109	5.852	7.035	2.243	3.091	2.786	9.39	10.23	6.69	6.087	7.087	4.082	7.928	6.455	5.127	4.168	4.841	3.913	5.387	5.539
sp|P94356|YXKC_BACSU	yxkC	2.503	2.903	2.642	2.472	2.163	2.562	2.016	2.415	2.126	1.879	1.834	1.644	1.546	1.938	2.57	1.438	1.745	1.526	1.246	1.448	2.153	1.635	1.356	1.595	1.195	1.354	1.312	1.05	1.049	1.527	1.153	1.022	1.111	0.872	0.8618	0.9031	0.821	0.7642	0.9437	0.6565	0.7208	0.6423	0.6884	0.7292	0.7387	0.5242	0.5549	0.4651
sp|P49814|MDH_BACSU	mdh	2.709	2.901	2.976	2.816	2.605	2.617	2.69	2.674	2.574	2.492	2.311	2.545	1.726	1.992	2.142	1.831	2.144	2.318	1.665	2.71	2.201	1.971	2.32	2.703	1.81	2.725	2.131	1.549	1.678	2.583	2.317	1.861	2.482	2.435	2.248	2.36	2.585	1.915	2.956	1.895	2.227	2.646	1.642	1.412	1.944	1.069	1.312	1.11
sp|P80700|EFTS_BACSU	tsf	2.728	2.895	3.272	2.7	2.464	2.713	2.155	2.294	2.926	2.269	2.16	2.917	2.4	2.11	2.041	2.15	1.859	2.289	1.83	2.375	2.384	2.231	2.494	3.242	1.896	2.468	2.098	1.79	2.016	2.058	1.771	2.403	2.296	1.99	1.904	2.201	2.161	1.941	2.033	1.506	1.816	1.778	1.288	1.215	1.173	0.8812	1.074	1.307
sp|O32210|GR_BACSU	yvgN	3.111	2.851	3.279	2.669	3.274	3.48	3.043	2.721	3.544	2.971	2.727	3.409	3.152	3.022	2.817	3.064	2.624	3.498	1.715	2.81	2.86	3.289	2.764	3.331	2.918	3.205	3.546	2.275	2.659	2.735	2.757	3.23	2.932	2.764	2.828	3.25	1.873	2.775	2.609	2.415	2.222	2.717	2.223	2.504	2.378	1.327	2.039	1.675
sp|O31501|SWRC_BACSU	swrC	3.306	2.848	3.093	3.164	2.638	2.758	2.912	2.544	2.594	2.755	2.984	3.179	1.883	2.504	3.046	2.532	2.855	2.927	2.27	2.246	2.859	2.468	2.964	2.568	2.199	2.792	2.986	2.512	3.117	5.822	2.429	2.894	2.793	2.349	3.655	2.985	2.634	2.833	2.825	2.177	2.091	2.926	1.941	2.756	3.114	2.165	2.166	3.239
sp|P80240|GREA_BACSU	greA	3.363	2.809	3.215	2.838	2.581	2.783	2.324	2.645	2.894	2.294	2.451	2.657	2.687	2.075	2.263	2.391	2.266	2.372	2.626	2.403	2.394	2.629	2.682	3.224	2.228	3.336	3.441	2.736	3.169	2.703	2.465	3.291	3.023	2.577	2.774	3.052	2.364	3.185	3.109	2.201	2.748	2.467	1.57	1.8	1.758	1.279	1.766	1.81
sp|P21469|RS7_BACSU	rpsG	3.215	2.804	3.585	3.054	3.478	3.353	3.03	3.504	3.064	2.78	2.241	3.221	2.987	2.332	2.418	2.436	2.671	2.019	1.812	1.919	2.509	2.464	1.811	2.683	1.627	1.934	1.64	1.953	1.829	2.235	2.247	1.99	1.372	1.596	2.531	1.861	1.705	1.337	1.782	1.187	1.824	1.839	1.458	1.523	1.78	1.893	1.559	1.506
sp|P46898|RL6_BACSU	rplF	2.941	2.802	2.925	3.893	2.468	2.775	2.344	3.107	2.945	1.994	1.843	2.003	1.605	2.037	1.774	1.777	1.986	1.67	1.648	1.34	1.569	1.528	1.421	1.452	1.484	1.708	1.477	1.56	1.494	1.693	1.381	1.962	1.374	1.262	1.372	1.533	1.784	2.413	1.678	1.413	1.803	1.466	1.504	0.6665	1.362	0.9448	1.376	1.307
sp|P54535|ARTP_BACSU	artP	2.928	2.801	3.387	2.83	2.327	2.772	2.209	1.922	1.954	1.915	1.99	1.96	1.559	1.781	1.654	1.571	1.744	1.821	1.456	1.683	2.031	1.635	1.798	1.826	1.361	1.517	1.571	1.354	1.61	2.414	1.414	2.025	2.086	2.001	2.057	2.121	1.998	1.849	2.099	1.631	1.886	1.904	1.095	0.9641	1.061	0.3955	0.5766	0.5742
sp|Q06797|RL1_BACSU	rplA	2.869	2.8	3.317	1.846	2.757	3.125	1.785	2.73	3.511	2.018	2.025	2.129	1.607	1.553	1.734	1.538	1.642	1.733	1.896	1.82	1.403	2.198	1.378	1.442	1.248	1.924	1.723	1.473	1.702	0.9964	1.614	1.717	1.914	1.609	1.658	1.685	1.623	1.564	1.756	1.567	1.726	1.694	1.319	1.16	1.476	1.296	1.386	1.302
sp|P80643|ACP_BACSU	acpA	2.391	2.773	2.171	1.939	1.786	2.24	2.278	2.574	1.952	2.906	2.322	2.484	1.931	2.169	2.156	2.101	2.019	1.832	3.557	1.895	1.404	1.561	1.359	3.045	1.768	3.562	1.633	3.443	1.68	1.671	1.437	1.826	1.681	1.515	1.845	1.225	1.177	1.551	1.637	1.378	1.485	1.837	1.256	1.362	2.112	1.64	1.409	1.338
sp|P21879|IMDH_BACSU	guaB	3.328	2.743	3.467	2.575	2.955	3.245	2.149	2.335	2.009	1.965	2.756	1.814	1.332	1.945	1.592	1.414	1.363	1.594	1.61	1.817	1.521	1.658	2.01	1.803	1.68	2.604	1.899	1.651	1.875	2.055	1.715	2.963	1.946	1.869	1.769	1.823	1.968	1.842	2.296	1.95	1.524	1.876	1.824	1.477	2.389	1.276	2.121	1.762
sp|P49786|BCCP_BACSU	accB	2.536	2.74	3.359	2.592	1.995	2.709	2.133	2.77	2.278	2.398	2.143	2.386	1.921	2.12	1.903	1.86	1.684	2.17	0.7708	1.468	1.749	1.719	2.287	2.382	1.501	1.253	1.295	1.195	1.692	1.935	1.396	1.214	1.386	1.086	1.016	1.207	1.75	1.254	0.994	1.082	1.322	1.062	1.241	1.266	1.468	1.334	1.341	1.225
sp|P20277|RL17_BACSU	rplQ	4.146	2.728	2.146	4.177	3.278	3.955	4.083	3.437	3.881	3.63	3.557	3.046	2.229	2.885	3.611	3.138	2.527	2.931	1.688	2.241	1.972	2.406	1.691	3.091	2.38	1.93	1.556	1.504	1.409	1.858	1.344	1.427	1.398	1.159	1.263	1.179	1.175	1.152	1.232	1.127	1.427	0.7796	1.069	1.228	1.208	1.094	1.259	1.328
sp|P17889|IF2_BACSU	infB	2.232	2.717	2.798	2.286	2.707	2.477	2.466	2.004	2.506	3.101	2.546	3	2.34	2.514	2.706	2.058	2.59	3.006	2.889	3.81	2.792	2.402	2.849	3.281	2.975	3.711	3.758	2.861	3.385	3.675	3.713	3.854	4.696	3.681	4.701	3.93	3.325	3.105	3.997	3.493	3.972	3.667	2.654	3.003	2.866	2.36	2.478	3.212
sp|P32081|CSPB_BACSU	cspB	2.123	2.709	2.774	2.948	2.415	2.843	1.844	2.597	2.08	1.757	1.824	1.838	1.245	1.513	1.284	1.179	1.279	1.348	1.025	1.083	1.146	1.147	1.282	1.369	1.052	1.277	1.183	1.019	1.098	1.056	0.8406	1.11	1.151	0.8296	0.9111	1.01	0.8794	0.9461	1.062	0.6266	0.8148	0.8316	0.5493	0.5739	0.6989	0.4402	0.3666	0.4797
sp|P39126|IDH_BACSU	icd	2.896	2.708	3.097	2.888	2.691	2.929	2.29	2.474	2.398	2.354	2.269	2.526	1.906	2.135	1.863	1.87	2.015	2.157	1.489	2.388	1.888	2.012	2.401	2.291	1.876	2.882	2.032	2.099	1.912	2.083	2.019	2.292	2.615	2.109	2.07	2.281	2.17	2.178	2.304	2.289	2.043	2.477	1.681	1.899	1.868	1.552	1.577	1.661
sp|P80698|TIG_BACSU	tig	3.047	2.696	2.871	2.722	2.376	2.66	2.658	2.775	3.013	2.264	2.341	2.387	2.119	2.069	1.871	1.804	1.818	2.156	1.989	1.831	1.85	1.926	2.068	2.328	1.688	1.978	1.558	1.725	1.908	1.688	1.525	1.811	1.974	1.556	1.663	2.121	1.705	1.701	1.859	1.371	1.645	1.628	1.204	1.186	1.399	1.023	1.234	1.139
sp|P21881|ODPA_BACSU	pdhA	3.074	2.685	2.724	2.156	2.249	2.774	2.259	2.136	2.261	2.005	2.074	2.239	1.644	1.597	1.684	1.424	1.349	1.385	1.202	1.398	1.617	1.228	1.202	1.298	1.145	1.226	1.188	1.078	1.396	1.911	1.23	1.182	1.357	1.095	1.007	1.256	1.252	1.081	1.307	1.134	1.512	1.499	1.479	1.53	1.701	1.32	1.665	1.591
sp|P17820|DNAK_BACSU	dnaK	2.79	2.679	3.435	2.761	2.517	2.73	2.433	2.771	2.989	2.706	2.426	2.93	2.126	2.606	2.312	2.406	2.038	2.819	1.869	2.637	2.129	2.389	2.533	2.662	2.19	2.384	2.298	1.988	2.217	2.445	2.19	2.457	2.746	2.274	2.201	2.354	2.311	2.001	2.394	1.654	2.46	2.175	1.925	1.677	1.847	1.141	1.52	1.848
sp|Q9KWU4|PYC_BACSU	pyc	2.625	2.657	3.041	2.838	2.77	2.704	2.52	2.745	2.827	2.439	2.306	2.445	2.043	1.85	2.365	2.203	1.823	2.22	1.504	2.371	2.074	2.136	2.154	2.351	1.735	2.166	1.707	1.705	1.631	2.245	1.704	1.652	2.283	1.802	2.137	2.388	2.124	1.841	2.648	1.869	1.911	2.359	1.702	1.496	1.724	1.417	1.753	1.544
sp|O34981|DAPH_BACSU	dapH	2.794	2.636	3.248	2.898	2.832	2.771	2.483	2.67	2.655	2.829	2.218	2.991	2.759	2.332	2.426	2.582	2.094	2.3	1.533	3.089	2.48	2.824	2.767	3.525	1.589	2.183	1.793	1.64	2.052	2.916	1.708	2.412	2.12	1.888	1.685	1.748	1.422	1.486	1.933	1.564	1.702	2.321	1.668	1.584	1.754	1.07	1.69	1.658
sp|P20282|RS13_BACSU	rpsM	2.346	2.616	2.64	2.261	1.971	2.587	2.404	2.437	2.547	1.953	2.48	2.37	2.285	2.079	1.552	1.565	2.161	1.608	1.489	1.657	1.487	1.431	1.531	1.558	1.244	1.327	1.503	1.013	1.412	1.33	1.505	1.871	1.874	1.416	1.381	1.477	1.623	1.196	1.66	1.104	1.362	1.394	1.115	1.217	1.366	1.059	1.419	1.341
sp|P19669|TAL_BACSU	tal	2.136	2.61	2.617	2.316	1.925	2.061	1.965	2.405	2.089	1.631	1.816	1.623	1.17	1.722	1.709	1.01	1.658	1.624	1.013	1.441	1.426	1.465	1.642	2.072	1.241	1.783	1.546	1.442	1.415	1.663	1.473	1.702	1.857	1.621	1.498	1.79	1.568	1.446	1.843	1.561	1.883	1.916	1.243	1.267	1.303	1.045	1.218	1.209
sp|O06477|YFMS_BACSU	yfmS	3.309	2.604	3.66	1.997	1.847	3.069	1.594	2.177	1.738	1.483	1.449	1.071	1.247	1.203	1.153	1.132	0.5155	1.152	0.6591	0.5244	0.7629	0.7628	0.645	0.9762	0.7245	0.6955	0.5883	0.6193	0.5968	0.6252	0.7288	0.6849	0.6805	0.4963	0.5144	0.4912	0.5219	0.4354	0.4103	0.2442	0.3319	0.2757	0.1231	0.1352	0.2388	0.102	0.152	0.3547
sp|P21882|ODPB_BACSU	pdhB	2.508	2.593	2.815	2.506	2.229	2.53	1.891	2.288	2.096	2.063	1.767	2.021	1.574	1.569	1.668	1.452	1.421	1.497	1.306	1.277	1.543	1.449	1.329	1.526	1.237	1.427	1.328	1.132	1.426	1.667	1.353	1.682	1.537	1.46	1.379	1.614	1.537	1.474	1.563	1.298	1.601	1.575	1.312	1.283	1.414	1.159	1.509	1.469
sp|P39576|ILVE2_BACSU	ilvK	2.505	2.586	2.653	2.975	2.789	1.977	1.952	2.297	2.37	1.493	2.001	1.431	2.243	2.124	2.357	2.034	2.81	2.639	1.976	2.167	2.426	2.394	2.385	2.844	1.393	2.316	1.37	2.037	2.316	2.754	3.19	2.951	2.011	1.644	1.089	2.319	1.564	1.806	1.941	4.536	1.768	2.126	1.225	1.659	2.179	1.607	1.508	2.509
sp|P0CI74|GPSB_BACSU	gpsB	2.186	2.568	3.065	3.137	2.404	2.08	2.255	2.321	2.411	2.214	2.312	2.389	1.56	2.045	2.964	2.598	2.819	2.801	2.786	2.268	4.98	5.658	3.504	4.3	3.413	3.446	2.996	3.636	4.336	5.783	3.766	4.545	4.062	4.727	3.662	4.979	4.31	5.656	4.367	4.189	5.566	4.805	3.796	3.429	4.117	2.637	5.454	6.926
sp|O31567|YFIY_BACSU	yfiY	2.329	2.564	2.047	2.115	2.188	2.436	1.96	2.508	2.649	2.338	2.176	2.748	1.781	1.577	2.595	1.487	1.519	1.885	1.145	1.407	1.483	1.749	1.745	1.594	0.9982	1.283	1.173	0.8831	1.06	1.043	1.019	0.9763	0.7987	0.8728	0.9747	0.9961	1.007	0.8997	1.14	0.6323	1.008	1.091	0.8753	0.7842	1.095	0.8488	1.018	0.933
sp|P20429|RPOA_BACSU	rpoA	3.055	2.562	3.557	2.41	3.224	3.099	2.684	2.54	2.354	2.385	2.613	2.669	2.641	2.474	2.544	2.273	2.77	2.434	2.155	2.404	2.777	2.511	2.816	3.269	2.353	2.928	2.462	2.389	2.527	3.191	2.709	2.645	3.159	2.575	2.838	3.389	2.969	2.943	3.13	2.494	3.202	3.035	1.952	2.275	2.311	1.531	2.04	1.969
sp|O34788|BDHA_BACSU	bdhA	2.457	2.533	2.617	2.134	2.516	2.483	2.181	1.986	2.262	1.859	1.957	1.782	1.62	1.788	1.754	1.525	1.79	1.379	1.1	1.288	1.583	1.217	1.221	1.485	1.141	1.517	1.239	1.077	1.141	1.494	1.213	1.435	1.555	1.255	1.206	1.749	1.246	1.058	1.562	1.41	1.3	1.54	1.231	1.04	1.461	0.8684	1.113	1.106
sp|P35136|SERA_BACSU	serA	2.724	2.517	2.984	2.802	2.636	3.123	2.564	2.635	2.675	2.348	2.243	2.527	1.654	2.207	2.186	1.547	1.65	1.808	1.102	1.764	1.904	1.399	1.404	1.296	0.8831	1.479	1.077	0.8785	1.019	1.503	0.9849	1.14	1.31	0.9247	0.9538	1.205	0.8708	0.9788	1.142	0.9646	1.186	1.225	0.8775	0.7734	0.8881	0.8045	0.6923	0.7022
sp|P54617|PSPA_BACSU	ydjF	2.616	2.496	2.893	2.002	2.161	3.016	2.445	2.672	3.255	1.88	2.033	2.475	1.259	1.674	2.156	1.426	1.589	2.065	1.222	1.304	1.449	1.134	1.235	1.313	0.631	1.242	1.377	1.042	0.8657	0.8499	1.207	0.7912	1.142	0.5701	0.8611	0.6247	0.6589	0.6122	0.6306	0.4499	1.414	0.7147	0.6904	0.7873	0.679	1.02	0.9385	0.737
sp|P09339|ACNA_BACSU	citB	2.87	2.494	3.04	2.856	2.718	2.835	2.255	2.634	2.49	2.31	2.301	2.595	2.059	2.131	2.452	2.087	2.248	2.367	1.91	2.355	2.347	2.386	2.261	2.864	2.021	2.72	2.17	2.184	2.154	2.49	2.224	2.511	2.666	2.38	2.279	2.587	2.738	2.286	2.669	2.052	2.595	2.877	2.069	1.946	2.17	1.521	1.941	1.997
sp|P35137|PPIB_BACSU	ppiB	2.467	2.49	2.559	2.302	3.482	3.005	2.249	2.356	2.464	1.832	2.406	2.38	1.617	1.987	1.756	1.343	2.068	2.857	2.139	1.856	1.873	2.629	2.251	2.408	1.62	2.751	2.668	2.676	3.26	2.143	2.172	2.307	2.446	2.519	2.692	2.072	2.184	3.239	2.458	1.588	2.299	1.841	1.243	0.8033	1.607	0.8962	1.531	1.269
sp|O32174|GCSH_BACSU	gcvH	2.199	2.487	2.042	1.859	2.052	1.938	1.723	1.751	1.752	1.765	1.797	1.739	1.205	1.764	1.943	1.415	1.868	1.701	2.011	1.129	1.635	1.433	1.466	1.813	1.233	1.121	1.438	1.352	1.234	2.022	1.303	1.391	1.522	1.403	1.237	1.891	1.57	1.31	1.38	1.226	1.363	1.099	1.303	1.127	1.459	1.057	1.315	1.372
sp|P37527|PDXS_BACSU	pdxS	2.362	2.486	2.837	2.179	2.311	2.489	1.707	2.227	2.134	1.594	1.844	1.917	1.417	1.537	1.461	1.252	1.321	1.29	1.006	1.241	1.197	0.9768	1.181	1.129	0.8872	1.365	0.9437	0.7514	1.044	1.183	0.9564	0.9274	1.158	0.7849	0.9907	0.6331	0.6933	0.6669	0.8284	0.6402	0.711	0.7341	0.6805	0.6536	0.645	0.6791	0.4836	0.6806
sp|P54419|METK_BACSU	metK	2.739	2.481	2.764	2.51	2.603	2.511	2.188	2.41	2.427	2.46	2.088	2.453	2.319	1.855	1.824	2.143	1.716	2.187	1.691	2.521	1.814	1.998	2.069	2.221	1.958	2.351	1.711	1.71	2.01	1.926	1.544	1.909	2.237	1.686	1.793	1.936	2.261	1.901	2.105	1.7	1.976	1.947	1.461	1.569	1.84	1.207	1.821	2.037
sp|P42923|RL10_BACSU	rplJ	2.953	2.477	3.186	2.753	2.772	2.85	2.391	2.894	3.173	2.706	2.518	2.752	1.978	2.004	2.206	1.721	1.671	1.945	1.495	1.833	1.764	1.591	1.805	2.072	1.276	1.716	1.486	1.329	1.127	1.638	1.342	1.47	1.594	1.228	1.47	1.426	1.36	1.477	1.517	1.225	1.322	1.209	1.089	0.9574	1.244	0.9722	1.048	1.256
sp|O32076|YUAG_BACSU	yuaG	2.522	2.475	3.398	3.258	2.657	3.051	2.782	2.88	3.413	2.611	2.76	3.073	3.386	2.742	3.025	3.023	4.372	3.602	3.66	3.338	3.975	3.526	3.746	2.681	3.653	3.098	3.693	3.489	4.537	3.407	4.335	4.638	4.431	4.124	4.211	5.698	4.56	4.514	5.361	4.289	4.533	6.035	3.653	3.062	3.678	3.399	5.745	4.347
sp|P37465|SYM_BACSU	metG	2.083	2.464	1.923	1.884	1.773	2.198	2.107	1.645	1.885	2.316	1.573	1.839	1.269	1.696	2.054	1.125	1.162	1.452	1.198	1.25	2.134	1.507	1.449	1.88	0.8428	1.126	1.161	0.9497	1.305	2.318	1.495	1.31	1.606	1.001	2.209	2.291	1.209	1.014	1.01	0.9042	1.73	2.753	1.193	2.247	1.787	2.434	1.297	0.9971
sp|P37476|FTSH_BACSU	ftsH	2.025	2.456	2.842	2.674	2.411	2.352	2.889	2.377	3.34	2.689	2.789	2.6	2.767	2.488	2.694	3.091	3.056	2.661	2.56	3.074	2.904	3.293	3.206	3.546	3.352	4.674	4.197	4.011	4.297	3.339	3.936	4.314	3.645	4.081	4.123	3.194	3.819	4.004	4.752	3.582	3.218	3.758	2.928	3.281	3.736	3.236	2.615	3.255
sp|P53001|AAT1_BACSU	aspB	2.503	2.428	2.565	2.509	1.969	2.157	1.321	2.395	2.11	2.162	1.541	2.065	2.038	2.367	2.399	2.128	2.482	1.913	1.432	1.499	2.669	1.527	1.229	1.814	1.467	2.357	1.437	1.631	1.986	2.664	1.451	1.781	1.596	1.806	1.612	2.164	1.511	1.556	2.203	1.464	2	1.399	1.099	1.176	1.286	0.8177	0.9656	1.026
sp|P21883|ODP2_BACSU	pdhC	2.325	2.423	2.933	2.31	2.301	2.414	2.025	1.852	2.051	1.763	1.747	1.98	1.305	1.522	1.493	1.208	1.189	1.353	1.149	1.03	1.268	1.214	1.289	1.645	1.225	1.421	1.706	1.288	1.431	1.553	1.227	1.734	1.646	1.384	1.423	2.024	1.579	1.656	1.836	1.332	1.648	1.956	1.008	1.117	1.51	0.8106	1.305	1.148
sp|O32038|SYDND_BACSU	aspS	2.782	2.415	3.02	2.371	2.503	2.7	2.516	2.349	2.479	2.415	2.347	2.677	1.966	1.749	1.805	2.086	1.492	1.847	1.726	2.902	1.491	1.85	2.305	2.489	1.75	3.295	2.395	1.94	1.755	2.029	2.023	2.334	1.767	1.716	1.905	2.376	2.371	1.887	2.026	2.143	2.337	1.795	1.313	1.196	2.228	1.186	0.974	1.363
sp|P21464|RS2_BACSU	rpsB	2.361	2.407	3.099	1.775	2.627	2.724	1.888	2.357	3.198	1.786	1.814	2.888	1.802	2.009	2.335	1.779	1.813	2.527	1.734	1.928	2.643	1.795	2.103	2.185	1.395	2.241	1.945	1.765	1.797	1.817	1.733	1.809	1.791	1.5	1.417	1.666	1.333	1.564	1.503	1.214	1.519	1.891	1.396	1.264	1.473	1.188	1.427	1.395
sp|P49787|ACCC1_BACSU	accC1	2.83	2.403	2.367	2.366	2.767	2.926	2.599	2.597	2.284	2.102	2.35	2.529	1.973	2.157	2.05	2.014	1.251	2.315	1.576	2.72	2.048	2.547	2.622	2.1	2.092	2.591	1.615	1.959	1.371	2.528	1.989	2.827	2.811	2.447	1.998	3.27	2.279	2.809	2.601	2.35	1.797	2.087	2.131	1.815	1.902	1.811	2.112	1.945
sp|P18159|PGCA_BACSU	pgcA	2.957	2.393	2.238	2.904	0.8874	0.5842	2.045	0.702	2.284	2.767	2.336	1.772	1.846	2.393	1.833	3.256	3.317	3.065	2.279	2.437	2.586	3.858	3.944	2.537	2.67	3.105	3.488	4.805	1.923	2.657	4.278	3.395	1.915	3.079	0.8114	2.599	3.867	2.908	2.681	4.09	2.218	2.524	2.184	2.697	2.295	1.292	2.436	1.735
sp|P21465|RS3_BACSU	rpsC	2.548	2.38	3.087	2.481	2.738	2.973	2.639	2.585	2.839	2.376	2.392	2.748	1.868	1.965	2.223	1.275	1.495	1.876	1.485	1.158	1.765	1.32	1.426	1.53	1.606	1.964	1.725	1.193	1.378	1.797	1.458	1.713	1.654	1.317	1.122	1.695	1.434	1.427	1.589	1.295	1.542	1.752	1.205	1.053	1.307	1.033	1.144	1.101
sp|P42962|YCSE_BACSU	ycsE	2.423	2.374	1.886	2.555	1.755	6.73	1.638	2.173	1.83	2.678	3.666	1.971	1.528	1.179	0.7038	1.16	1.246	2.381	1.08	1.782	1.252	1.404	1.961	1.789	1.759	2.766	2.1	1.821	2.352	1.604	1.113	2.037	1.661	1.676	1.885	1.935	1.798	2.017	1.623	1.544	1.393	1.756	1.065	1.475	1.412	0.9624	1.441	1.453
sp|P80868|EFG_BACSU	fusA	2.487	2.364	2.568	2.548	2.455	2.79	2.336	2.252	2.477	2.223	2.095	2.389	1.963	1.959	1.956	1.846	1.962	2.163	1.645	2.242	2.061	2.185	2.38	2.499	1.622	2.389	1.919	1.588	1.923	2.376	1.985	2.231	2.261	2.109	2.085	2.335	1.967	2.029	2.444	1.941	2.178	2.259	1.707	1.639	1.96	1.459	1.563	1.685
sp|O34948|YKWC_BACSU	ykwC	3.113	2.36	2.865	1.794	2.132	2.725	1.818	2.801	2.161	1.794	1.484	3.053	2.052	1.871	2.928	1.698	2.458	2.597	2.728	2.507	2.449	3.205	2.466	3.304	2.663	4.046	3.058	3.199	2.567	4.046	2.875	4.264	3.863	3.632	3.283	3.314	3.34	3.69	5.131	2.226	3.015	4.108	2.538	2.152	2.859	1.986	2.296	2.368
sp|P38494|RS1H_BACSU	ypfD	2.443	2.329	2.766	2.526	2.42	2.607	2.402	2.423	2.535	2.173	2.315	2.41	1.93	2.085	1.905	1.922	2.082	2.137	1.742	1.925	2.133	1.781	2.007	2.352	1.557	1.974	1.801	1.719	1.817	2.25	1.645	1.93	1.76	1.711	1.599	1.981	1.669	1.572	1.696	1.267	1.445	1.526	1.198	1.147	1.361	0.7157	1.355	1.296
sp|P24141|OPPA_BACSU	oppA	2.302	2.283	2.284	2.595	2.597	3.39	2.337	2.373	2.495	2.651	1.851	2.881	1.897	2.486	2.297	1.973	0.2459	2.625	2.37	2.853	2.824	3.021	2.83	4.276	2.807	2.862	3.256	2.434	3.224	2.192	2.779	4.06	2.749	2.086	2.731	3.456	3.158	3.533	2.852	2.645	3.182	3.558	2.57	2.974	2.566	1.971	2.783	2.562
sp|P12425|GLNA_BACSU	glnA	2.083	2.273	2.333	2.003	2.17	2.183	1.971	2.092	1.909	1.858	1.907	1.725	1.442	1.681	1.658	1.18	1.604	1.508	1.119	1.447	1.49	1.31	1.319	1.573	1.228	1.142	1.306	1.288	1.31	1.492	1.229	1.38	1.434	1.17	1.184	1.283	1.303	1.219	1.368	1.131	1.175	1.285	1.064	1.049	1.203	1.016	1.103	1.154
sp|P37253|ILVC_BACSU	ilvC	2.434	2.267	2.678	2.422	2.282	2.344	1.924	2.227	2.08	1.946	1.866	2.072	1.776	1.696	1.768	1.581	1.727	1.65	1.221	1.502	1.479	1.381	1.255	1.652	1.159	1.331	1.199	1.063	1.034	1.18	0.939	1.152	1.042	0.7708	0.9219	0.8804	0.9213	0.8236	0.9696	0.6916	0.7146	0.8103	0.5446	0.5441	0.6067	0.4339	0.5959	0.5687
sp|O35022|AZOR1_BACSU	azoR1	3.106	2.262	3.896	3.022	2.417	3.329	2.243	2.909	2.545	2.694	2.925	3.157	2.47	3.468	2.947	2.859	3.419	4.679	3.184	3.607	3.602	4.051	3.543	5.336	2.941	7.16	9.174	2.972	4.1	4.489	3.83	5.552	5.663	3.638	4.999	5.083	4.192	5.232	6.343	9.088	4.457	7.122	4.272	3.874	4.292	2.55	3.618	3.985
sp|P19582|DHOM_BACSU	hom	2.549	2.25	2.589	3.075	2.568	2.67	2.576	2.796	2.999	2.365	2.096	2.334	2.181	2.271	1.717	1.985	1.742	2.386	1.826	2.022	1.778	2.023	2.373	2.065	1.866	3.069	1.851	1.795	1.902	2.007	1.787	1.786	2.548	1.64	1.562	1.973	1.615	1.922	1.72	1.466	1.926	1.445	1.13	0.9533	1.117	0.8202	1.038	0.858
sp|P80865|SUCD_BACSU	sucD	2.482	2.249	2.932	2.147	2.103	2.452	2.109	2.301	1.993	1.673	2.148	2.112	1.731	1.754	2.082	1.366	1.627	1.73	1.897	1.964	1.886	1.492	1.713	2.064	1.781	2.124	1.922	1.375	1.516	2.259	1.783	1.615	1.798	1.431	1.395	1.829	1.355	1.593	2.014	1.655	1.552	1.887	1.523	1.628	1.621	1.513	1.531	1.872
sp|O31742|RL19_BACSU	rplS	2.379	2.245	2.62	2.497	2.325	2.642	2.074	2.657	2.118	2.111	2.128	2.023	1.634	1.759	1.526	1.535	2.268	1.576	1.35	1.566	1.777	1.325	1.211	1.378	1.133	1.148	1.164	1.111	1.23	1.489	1.192	1.292	1.128	1.156	1.468	1.267	1.196	1.134	1.264	0.9049	1.568	1.382	1.293	1.257	1.529	1.455	1.634	1.738
sp|P25994|CARB_BACSU	pyrAB	2.021	2.24	2.723	2.274	2.454	2.472	1.838	1.969	2.212	1.73	1.794	1.735	1.195	1.264	1.319	0.8888	1.085	1.144	0.8048	1.113	1.071	0.8881	0.9654	0.6766	0.6824	1.413	0.6076	0.7506	0.7784	0.9369	0.7517	0.8413	1.143	0.8526	0.7972	0.8965	0.8996	0.6787	0.9312	0.955	0.8533	1.163	0.8627	0.7626	1.048	0.7292	0.8208	1.003
sp|O07542|YHEA_BACSU	yheA	1.939	2.237	1.875	2.508	1.525	1.744	1.908	2.05	1.293	1.878	1.364	2.107	1.269	2.534	2.821	4.357	4.119	4.247	6.028	3.923	3.393	6.185	6.19	5.298	7.305	7.613	8.38	9.515	12.38	8.045	9.876	13.6	12.02	10.59	14.09	13.58	12.25	15.05	6.932	13.49	13.33	14.73	9.45	8.785	7.32	4.897	6.719	8.277
sp|P08838|PT1_BACSU	ptsI	2.48	2.215	2.512	2.287	2.099	2.56	1.724	1.904	1.911	1.85	1.677	1.819	1.381	1.546	1.634	1.396	1.866	1.625	1.088	1.818	1.567	1.473	1.763	1.847	1.318	2.353	1.788	1.259	1.434	1.935	1.483	1.595	1.977	1.614	1.527	2.1	1.446	1.511	1.876	1.366	1.341	2.173	1.376	1.522	1.447	1.289	1.313	1.479
sp|P12042|PURL_BACSU	purL	2.226	2.215	2.054	1.815	1.881	1.964	1.349	1.679	1.532	1.303	1.211	1.424	1.007	1.077	1.407	0.7479	1.144	0.8578	0.5298	1.058	0.9554	0.6992	0.7535	0.7133	0.542	0.7701	0.551	0.3921	0.4649	0.5761	0.4877	0.6715	0.5878	0.4666	0.3627	0.4889	0.2704	0.3458	0.4294	0.4215	0.3488	0.4241	0.3582	0.2646	0.2793	0.2005	0.2806	0.359
sp|P37871|RPOC_BACSU	rpoC	2.612	2.18	2.502	2.386	2.407	2.627	2.47	2.773	2.548	2.631	2.701	2.485	2.267	2.266	2.284	2.24	2.105	2.365	2.329	2.226	2.664	2.381	2.224	2.634	1.934	2.461	2.061	2.188	2.14	2.574	2.11	2.321	2.714	2.063	1.953	2.285	2.009	2.154	2.519	1.793	2.403	1.89	1.559	1.374	2.395	1.127	1.332	1.358
sp|P12877|RL5_BACSU	rplE	2.129	2.155	3.013	2.151	2.384	2.311	2.436	2.155	2.275	2.209	2.437	2.226	1.925	2.027	1.915	1.7	2.1	1.839	1.769	2.008	2.167	1.997	1.403	1.652	1.562	1.632	1.459	1.488	1.654	2.347	1.414	1.699	1.545	1.501	1.51	1.477	1.489	1.417	1.284	1.34	1.477	1.443	1.433	1.248	1.625	0.9306	1.459	1.399
sp|Q04797|DHAS_BACSU	asd	2.565	2.145	2.65	2.248	2.286	2.851	2.279	2.424	2.528	1.809	2.166	2.166	1.76	2.376	1.91	1.721	1.552	2.621	1.534	1.443	1.954	1.726	1.864	1.99	1.601	1.968	1.676	1.66	1.784	1.827	1.791	2.231	1.808	1.845	1.871	2.18	2.279	2.322	1.811	2.08	2.304	3.544	2.035	1.961	2.376	1.852	2.236	2.354
sp|P21468|RS6_BACSU	rpsF	2.33	2.141	3.223	2.62	2.444	2.488	2.277	2.43	2.107	2.136	2.429	2.22	1.819	2.469	1.809	1.654	1.422	1.828	2.486	1.456	2.351	1.556	1.37	1.77	1.652	3.197	2.393	2.065	1.914	1.146	2.052	2.176	1.703	1.664	1.886	1.877	2.804	1.664	2.205	2.542	2.542	2.2	1.194	1.88	1.358	1.454	1.343	1.269
sp|P37870|RPOB_BACSU	rpoB	2.253	2.133	2.772	2.417	2.402	2.682	2.631	2.328	2.71	2.437	2.547	2.588	2.148	2.677	2.338	2.363	2.402	2.411	2.192	2.561	2.249	2.526	2.447	2.53	2.105	2.533	2.472	2.224	2.134	2.528	2.31	2.605	2.554	2.238	2.507	2.707	2.278	2.409	2.94	1.99	2.394	2.814	1.901	1.836	2.045	1.51	1.561	1.71
sp|P02394|RL7_BACSU	rplL	2.096	2.118	2.252	2.19	1.947	2.397	1.849	1.867	1.865	1.789	1.948	1.826	1.425	1.61	2.084	1.282	1.884	1.797	1.023	1.574	1.731	1.537	1.433	1.832	1.091	1.422	1.558	1.424	1.52	1.972	1.492	1.631	1.397	1.199	1.267	1.339	1.789	1.504	1.465	1.111	1.207	1.503	1.01	1.189	1.208	0.9164	1.015	1.243
sp|P46899|RL18_BACSU	rplR	2.837	2.115	2.753	2.761	2.021	3.017	2.394	2.458	2.649	2.378	2.225	2.292	1.894	1.976	1.544	1.702	1.474	1.477	1.43	1.264	1.27	1.495	1.47	1.7	1.332	1.54	1.52	1.3	1.414	0.8751	1.195	1.302	1.319	1.237	1.326	1.4	1.388	1.559	1.347	1.283	1.38	1.384	1.232	1.126	1.219	1.038	1.276	1.162
sp|P04990|THRC_BACSU	thrC	2.48	2.114	2.627	2.172	2.173	2.724	1.637	2.327	1.905	1.58	1.517	1.943	1.643	1.088	1.422	1.247	1.291	1.609	1.22	1.523	1.318	1.297	1.232	1.455	0.9187	1.459	1.272	1.035	1.151	1.187	1.103	1.234	1.178	0.8506	0.9371	1.016	1.052	0.8685	0.9847	0.7324	0.7155	0.9136	0.6015	0.406	0.8275	0.343	0.3607	0.4182
sp|P80885|KPYK_BACSU	pyk	2.276	2.104	2.728	2.002	1.992	2.107	1.607	1.921	1.915	1.985	1.847	1.99	1.963	1.669	1.741	1.818	2.152	1.705	1.829	2.084	2.097	2.336	1.9	2.253	1.697	2.078	1.748	1.834	1.661	2.321	1.585	1.69	1.868	1.581	1.809	1.685	1.891	1.388	1.604	1.124	1.598	1.688	1.297	1.782	1.579	1.059	1.176	1.262
sp|O34340|FABF_BACSU	fabF	2.723	2.085	2.294	2.31	2.817	2.099	3.004	2.441	2.767	2.45	2.1	2.492	2.021	2.11	2.216	1.997	2.204	2.426	2.179	2.583	1.975	2.209	2.225	2	2.256	3.006	3.056	2.231	2.27	1.897	2.193	2.527	2.676	2.153	2.416	2.249	1.932	2.292	2.387	1.848	2.349	2.628	1.709	1.507	1.902	1.687	1.567	1.625
sp|P80866|SUFC_BACSU	sufC	2.511	2.077	2.406	2.436	2.21	2.223	2.242	2.231	2.301	3.094	2.255	2.706	2.025	2.24	1.888	2.598	2.052	2.328	1.519	2.433	2.296	2.123	2.25	3.169	1.808	2.303	1.829	1.762	1.743	2.648	1.89	2.345	1.847	1.841	2.085	2.559	2.064	1.928	1.997	1.681	2.483	2.272	1.932	1.766	2.018	1.451	1.89	1.496
sp|P50866|CLPX_BACSU	clpX	3.008	2.075	2.051	2.478	2.194	2.859	2.676	2.912	2.203	2.658	3.168	2.568	2.422	1.949	3.17	2.953	2.478	3.271	2.742	2.819	3.315	3.509	2.603	2.854	3.251	2.747	2.976	2.117	2.121	2.495	2.856	2.386	3.203	2.65	1.925	1.779	2.941	1.424	3.389	2.01	2.579	2.082	2.02	2.166	1.953	1.706	2.234	1.7
sp|P33166|EFTU_BACSU	tuf	2.189	2.056	2.362	2.111	1.975	2.217	2.093	1.896	1.983	1.944	1.814	1.892	1.624	1.959	1.774	1.577	1.827	1.681	1.429	1.858	1.677	1.832	1.713	1.971	1.712	2.341	1.77	1.696	2.014	1.787	1.709	2.311	2.209	1.714	1.89	1.967	1.958	1.957	2.18	1.741	1.829	2.004	1.358	1.402	1.365	1.264	1.625	1.484
sp|P42318|YXJG_BACSU	yxjG	1.947	2.042	2.091	2.052	1.722	1.841	1.446	1.59	1.461	1.162	1.134	1.156	0.7896	0.9021	0.8946	0.6521	0.7735	0.8049	0.4832	0.7754	0.7174	0.4683	0.6272	0.5128	0.5272	1.129	0.5558	0.6239	0.5128	0.5399	0.3922	0.7187	0.6666	0.5996	0.3981	0.5021	0.568	0.5975	0.5931	0.4317	0.2821	0.8087	0.4532	0.3645	0.43	0.5874	0.4758	0.4686
sp|P32727|NUSA_BACSU	nusA	1.987	2.033	2.288	1.991	2.064	2.222	2.118	1.634	1.986	1.964	1.908	1.901	1.978	2.024	2.376	1.936	2.154	1.918	2.266	2.006	2.308	2.326	2.083	2.452	1.811	2.446	1.839	1.673	1.972	2.216	1.701	1.852	1.848	1.655	2.094	2.28	2.322	1.785	2.064	1.7	2.267	2.25	1.655	1.707	1.517	1.361	1.481	1.539
sp|O32167|METQ_BACSU	metQ	2.226	2.031	2.076	2.093	2.004	2.051	2.023	1.835	2.022	2.065	2.025	1.941	2.153	1.847	2.252	2.027	2.267	2.12	1.891	1.956	2.688	2.287	2.026	2.595	2.056	1.989	1.812	1.399	1.963	2.198	2.16	2.162	2.296	1.464	1.87	2.39	1.929	2.815	1.981	1.182	1.732	1.921	1.375	1.504	1.462	1.006	1.11	1.17
sp|P21466|RS4_BACSU	rpsD	2.279	2.019	2.483	1.753	2.1	2.253	2.319	2.107	2.215	1.854	2.228	1.797	1.85	1.978	1.627	1.548	1.367	1.7	2.012	1.43	1.049	1.444	1.522	1.789	1.626	2.108	2.086	1.509	1.813	0.8954	1.529	1.564	1.39	1.22	1.667	2.122	2.161	2.257	2.093	1.507	1.692	2.168	1.33	1.52	1.792	1.151	1.343	1.314
sp|P80239|AHPC_BACSU	ahpC	2.002	1.999	2.181	1.79	1.822	1.905	2.025	2.061	2.119	2.184	2.166	2.259	1.77	2.047	1.873	1.943	1.84	2.142	1.664	2.18	1.791	1.846	1.71	2.047	1.356	1.668	1.445	1.25	1.478	1.491	1.068	1.32	1.396	0.9582	1.119	1.106	1.075	0.9842	1.053	0.7288	0.8882	0.8325	0.6579	0.6984	0.7207	0.549	0.7012	0.6918
sp|P13243|ALF_BACSU	fbaA	2.192	1.998	2.24	2.153	1.823	1.947	1.452	1.503	1.683	1.304	1.238	1.155	0.962	1.166	1.071	0.9785	1.051	1.056	0.8683	0.9688	1.091	1.063	1.112	1.118	0.9677	1.181	1.099	0.992	1.017	1.195	1.023	1.17	1.295	0.9683	1.279	1.18	1.093	1.096	1.253	0.9812	1.146	1.177	1.066	0.8533	1.056	0.7151	1.054	0.9778
sp|P12048|PUR9_BACSU	purH	2.106	1.995	2.015	2.066	1.646	1.868	1.522	1.666	1.694	1.382	1.234	1.419	0.8931	1.168	1.09	0.9448	1.156	0.8861	0.6559	1.108	1.086	0.7733	0.8183	0.806	0.6705	0.9097	0.784	0.6868	0.7074	0.7441	0.7041	0.7314	1.192	0.6806	0.6214	0.7203	0.774	0.5975	0.9079	0.5367	0.4559	0.5686	0.4368	0.4207	0.4867	0.3443	0.3644	0.3406
sp|P42974|DHNA_BACSU	ahpF	1.708	1.979	2.186	1.711	1.627	2.147	1.284	1.475	1.712	1.906	1.937	1.218	1.219	1.1	1.455	1.329	1.527	1.501	1.389	1.847	1.717	1.506	1.629	1.682	1.661	2.611	1.605	1.548	1.957	1.827	1.354	1.529	2.317	1.686	1.703	1.647	1.211	1.556	2.554	1.022	2.843	1.192	1.066	0.9881	1.38	1.204	0.6265	0.8906
sp|P13242|PYRG_BACSU	pyrG	2.053	1.961	2.263	2.848	2.09	1.651	1.918	2.249	1.557	1.852	1.349	1.65	1.03	1.405	1.909	1.205	1.536	1.52	1.087	1.465	1.788	1.45	1.799	1.047	1.435	1.54	1.196	0.8563	1.345	2.626	1.461	1.85	1.821	1.389	1.195	1.747	1.669	1.444	2.189	1.483	1.818	2.165	1.564	1.467	1.613	1.163	1.475	1.645
sp|O31669|MTND_BACSU	mtnD	1.826	1.956	2.388	2.141	2.748	2.001	1.66	1.882	1.895	1.545	1.513	1.444	1.16	1.353	1.479	0.9154	1.394	1.197	1.064	0.8222	1.246	0.9322	0.7239	1.057	0.8293	0.986	1.04	0.7267	0.8302	0.8068	0.6676	0.7176	0.8087	0.6162	0.6587	0.7919	0.7474	0.7098	0.4961	0.4071	0.5639	0.6878	0.4775	0.4961	0.5239	0.3186	0.673	0.5104
sp|P40924|PGK_BACSU	pgk	2.085	1.955	2.138	1.998	1.723	2.118	1.627	1.7	1.887	1.639	1.621	1.692	1.502	1.495	1.297	1.271	1.294	1.631	1.535	1.231	1.401	1.355	1.395	1.869	1.34	1.507	1.562	1.445	1.463	1.246	1.494	1.492	1.35	1.555	1.469	1.649	1.448	1.631	1.792	1.212	1.844	1.642	1.112	1.297	1.27	0.8013	1.121	1.046
sp|P39149|UPP_BACSU	upp	1.775	1.925	1.555	1.734	1.893	1.341	1.399	1.474	1.738	1.315	1.195	1.513	0.9645	0.9739	1.312	0.9229	1.583	1.626	1.023	2.117	1.506	1.789	1.273	2.053	0.8943	1.572	1.155	1.351	2.091	2.029	2.252	2.015	1.172	1.183	1.329	2.882	1.18	1.67	1.153	1.891	1.426	1.438	1.172	1.14	1.79	0.9559	1.293	1.358
sp|Q06795|NUSG_BACSU	nusG	1.723	1.922	2.457	2.855	1.905	2.041	1.855	2.239	1.775	1.833	1.96	2.148	1.86	2.406	2.121	1.969	2.286	2.281	2.127	1.859	1.794	2.83	2.17	2.511	1.994	2.302	2.31	2.144	2.395	2.187	2.049	2.25	2.469	2.144	2.233	2.151	2.186	2.549	2.847	1.874	2.346	2.255	2.097	2.117	1.975	1.72	2.13	1.972
sp|O31663|MTNK_BACSU	mtnK	1.694	1.896	1.977	1.894	2.124	2.14	1.53	1.971	1.691	1.402	1.647	1.735	1.393	1.314	1.517	1.263	1.119	1.148	1.513	1.403	1.086	1.091	1.136	1.171	0.7028	1.3	0.8525	0.6955	0.8717	1.095	0.631	1.463	1.012	0.8054	0.7846	0.9229	0.9996	0.5291	0.4742	0.6434	0.5823	0.9356	0.8561	0.3746	0.9169	0.4512	0.6917	0.8212
sp|Q45493|RNJ1_BACSU	rnjA	1.509	1.883	2.613	3.376	2.952	2.111	1.711	1.601	1.122	1.084	2.587	1.874	1.151	1.428	1.863	1.691	1.653	2.157	1.452	2.132	1.712	1.633	1.621	2.135	1.528	1.457	1.458	1.987	1.882	1.769	1.459	0.9767	1.829	1.429	1.077	1.376	1.645	1.765	1.851	1.561	1.461	1.8	1.349	1.362	1.629	1.212	1.793	1.986
sp|P70998|SPEE_BACSU	speE	1.065	1.859	1.509	1.701	2.504	1.455	1.349	1.37	1.547	1.109	1.847	1.028	0.8755	1.055	1.358	0.6641	1.876	0.8546	1.401	1.248	1.951	1.767	0.8381	1.107	1.375	1.763	1.923	1.427	1.584	1.951	0.7412	2.668	1.933	1.671	2.179	1.836	2.945	1.684	2.764	2.281	2.191	2.033	1.899	2.112	1.714	0.9014	1.433	1.356
sp|O32162|SUFB_BACSU	sufB	1.736	1.854	1.873	1.81	1.578	1.888	1.738	1.941	1.869	2.024	1.713	2.251	1.614	1.745	1.983	1.904	1.358	2.354	1.863	2.082	2.111	2.302	2.28	3.185	2.305	3.154	2.721	2.389	2.67	3.051	2.379	3.238	3.189	2.867	2.717	3.386	2.528	2.71	2.743	2.389	2.705	2.82	2.158	1.849	2.647	1.852	2.036	2.099
sp|P37869|ENO_BACSU	eno	1.876	1.819	2.202	1.919	1.767	2.345	1.688	1.453	1.869	1.238	1.399	1.469	1.271	1.4	1.235	1.173	1.272	1.327	1.036	1.021	1.242	1.215	1.144	1.456	1.035	1.288	1.156	1.07	1.208	1.291	1.129	1.343	1.252	1.043	1.173	1.417	1.207	1.241	1.36	1.385	1.073	1.369	1.126	0.9034	1.117	0.8326	1.022	1.112
sp|P54170|YPHP_BACSU	yphP	2.116	1.81	2.243	1.997	1.95	2.842	1.792	1.588	0.3709	1.884	1.884	1.607	2.13	1.604	1.863	1.881	2.165	1.742	2.176	1.803	2.267	1.724	1.35	1.838	0.8232	3.806	2.738	1.393	1.585	2.317	1.843	1.943	1.598	1.34	1.652	1.224	2.75	1.653	2.493	2.187	2.06	1.26	1.575	1.603	1.67	1.325	0.8527	1.252
sp|P80860|G6PI_BACSU	pgi	1.707	1.802	1.805	1.703	1.626	1.767	1.412	1.39	1.851	1.341	1.402	1.512	1.138	1.262	0.9862	1.118	1.694	1.358	1.851	1.444	1.296	1.267	1.332	1.587	1.026	1.224	1.438	1.079	0.9217	1.622	1.035	1.032	1.085	0.9388	1.096	1.139	1.477	0.973	1.326	0.776	1.102	1.01	0.9811	0.958	1.047	0.7225	0.8448	0.9031
sp|P39812|GLTA_BACSU	gltA	1.682	1.8	2.09	1.734	1.564	1.983	1.379	1.497	1.565	1.226	1.449	1.257	1.009	1.262	0.9704	0.7777	0.9426	1.168	0.8119	0.9449	1.042	1.002	0.9164	1.044	0.9592	1.45	1.123	0.8256	0.7825	1.148	0.8834	0.8784	1.061	0.7618	0.7533	0.7443	0.9425	0.6398	1.122	0.7049	0.8451	1.033	0.8047	0.7789	0.9737	0.7721	0.6895	0.6749
sp|P54375|SODM_BACSU	sodA	1.847	1.773	1.886	2.173	1.779	1.842	1.612	1.982	1.868	1.689	1.62	2.005	1.456	1.838	1.502	1.5	1.646	2.036	2.225	2.322	2.27	1.927	1.976	2.541	2.073	4.034	2.911	3.225	2.38	2.547	2.214	3.693	2.324	1.927	2.14	2.431	2.606	2.368	3.336	2.201	2.468	2.655	1.833	1.882	2.221	1.626	2.263	2.226
sp|P54547|G6PD_BACSU	zwf	1.225	1.753	2.202	1.872	2.446	2.402	1.574	1.5	2.439	1.477	1.231	1.757	2.009	0.7613	1.502	1.583	1.692	1.542	1.031	1.967	1.927	1.516	1.819	1.716	1.538	1.903	1.466	1.186	1.954	1.532	0.9626	1.522	1.804	1.062	1.53	1.634	1.299	1.255	1.384	1.239	1.643	1.322	0.9042	1.266	0.7997	0.9912	0.9956	1.27
sp|P14949|THIO_BACSU	trxA	1.505	1.741	1.667	2.124	1.523	1.569	1.462	1.903	1.506	1.891	1.875	1.889	1.615	2.075	2.136	1.933	1.588	1.672	1.795	1.688	1.986	2.538	1.984	2.744	1.9	2.428	2.445	2.51	2.553	2.221	2.136	2.551	2.716	2.565	2.746	2.65	3.016	2.952	3.142	2.023	2.987	3.084	2.19	2.265	2.472	1.386	2.147	2.203
sp|Q01465|MREB_BACSU	mreB	1.869	1.74	2.043	1.64	1.44	1.627	1.753	1.39	2.191	1.618	1.557	2.002	1.425	1.981	1.451	1.663	1.322	1.671	1.84	1.99	1.361	1.876	1.507	1.829	2.109	2.474	2.165	2.353	1.884	1.796	2.201	2.179	2.381	1.657	1.695	2.139	1.699	2.091	2.008	1.427	2.455	1.43	1.737	1.586	2.025	1.311	1.631	1.391
sp|P80877|METE_BACSU	metE	1.691	1.737	2.06	1.857	1.761	1.944	1.717	1.617	1.698	1.295	1.254	1.456	1.07	1.256	1.222	0.8748	1.117	1.007	0.7221	0.9265	0.9284	0.7139	0.8362	0.8806	0.6367	0.8746	0.7043	0.569	0.6181	0.8006	0.6466	0.7053	0.7734	0.6546	0.5923	0.7445	0.5689	0.4861	0.6752	0.6169	0.5312	0.7628	0.5307	0.5444	0.5945	0.4676	0.4428	0.515
sp|P39779|CODY_BACSU	codY	1.638	1.723	2.561	2.069	1.591	1.976	1.853	1.621	2.274	2.108	1.922	2.289	2.28	2.025	2.491	2.276	2.656	2.314	2.683	2.069	3.582	3.265	2.375	3.154	2.669	4.068	3.327	1.942	3.336	4.235	2.705	2.994	3.026	2.333	3.76	2.591	1.847	2.582	2.727	2.463	3.055	2.948	2.156	2.786	2.343	1.551	2.228	2.324
sp|P29727|GUAA_BACSU	guaA	1.812	1.714	2.144	1.731	1.847	1.738	1.639	1.659	1.656	1.551	1.398	1.489	1.22	1.334	1.253	1.125	1.154	1.22	1.177	1.281	1.221	1.135	1.201	1.428	1.225	1.6	1.522	1.18	1.459	1.32	1.404	1.535	1.633	1.396	1.473	1.495	1.593	1.487	1.658	1.362	1.369	1.451	0.9932	1.036	1.298	0.7377	1.505	0.8146
sp|P39148|GLYA_BACSU	glyA	2.142	1.706	1.971	2.204	1.79	2.285	1.457	1.7	1.377	1.751	1.53	1.462	1.433	1.306	1.197	1.166	1.14	1.265	1.287	1.599	1.247	1.325	1.168	1.319	1.065	1.044	1.164	0.9361	1.114	1.133	1.072	0.6706	1.22	1.016	0.9438	1.268	1.171	0.9558	1.188	0.8296	1.155	1.086	0.902	0.9541	1.024	0.8468	0.9445	1.092
sp|O32214|CYSJ_BACSU	cysJ	2.134	1.705	2.494	2.303	2.049	1.969	1.774	1.9	1.84	1.642	1.914	1.685	1.212	1.362	1.349	1.042	1.647	1.227	1.165	1.217	1.064	0.9744	1.27	1.506	1.043	0.9402	0.9499	1.045	1.408	1.357	0.9936	1.54	1.369	1.059	1.314	1.114	1.227	1.005	1.757	1.288	1.364	1.212	0.9118	0.8057	1.016	0.9899	1.185	0.949
sp|P51777|CSPD_BACSU	cspD	2.024	1.694	2.101	1.941	1.797	1.775	1.762	1.874	1.607	1.538	1.376	1.443	1.737	1.491	1.618	1.481	1.665	1.786	1.574	1.581	2.162	1.432	1.506	1.971	1.571	1.985	1.91	1.727	2.017	1.514	1.627	2.123	2.016	1.712	1.87	2.167	2.427	2.166	2.455	1.679	2.051	2.267	1.838	1.729	1.955	1.281	1.748	1.722
sp|P46920|OPUAA_BACSU	opuAA	2.074	1.694	2.644	1.928	2.052	2.186	2.108	2.205	2.212	2.422	2.167	2.783	2.099	2.186	2.365	2.29	2.246	2.526	2.074	2.888	3.386	3.235	3.185	3.047	2.663	1.855	3.182	2.91	3.345	3.535	3.326	3.972	4.153	3.373	4.11	4.337	3.395	3.881	3.556	3.857	3.976	3.504	3.024	3.163	3.029	2.801	3.168	2.856
sp|O34347|ASSY_BACSU	argG	2.004	1.685	2.288	1.458	1.735	1.721	1.044	1.165	1.166	0.8062	0.6909	0.8392	0.5371	0.5557	0.6929	0.4486	0.6495	0.5995	0.492	0.6552	0.4594	0.5642	0.5344	0.4938	0.4957	0.8717	0.426	0.4316	0.4721	0.7253	0.8002	0.9492	0.9499	1.173	1.139	1.395	1.516	1.527	2.389	1.937	2.234	1.499	1.37	1.292	1.447	1.074	1.145	1.327
sp|Q05873|SYV_BACSU	valS	1.878	1.671	1.535	1.643	1.085	1.543	1.471	1.402	1.634	1.363	1.495	1.195	1.125	1.233	0.5691	0.6844	1.324	1.46	1.541	1.514	1.124	1.422	1.498	1.529	1.076	1.86	0.7958	1.022	0.8565	1.205	1.326	0.6099	1.947	0.1234	1.036	1.776	0.8078	1.451	1.699	1.049	1.111	0.118	1.107	1.362	1.107	1.118	1.314	1.02
sp|P45740|THIC_BACSU	thiC	1.884	1.662	1.782	1.719	1.464	1.93	1.308	1.349	1.35	1.087	0.9043	1.054	0.8134	0.7161	0.9419	0.4807	0.587	0.6312	0.3779	0.6537	0.5679	0.3639	0.4996	0.4405	0.3107	0.5931	0.3325	0.2345	0.2092	0.4481	0.3374	0.3904	0.4202	0.434	0.315	0.4774	0.3816	0.2336	0.4288	0.4039	0.2035	0.3374	0.2503	0.1822	0.2928	0.1631	0.2108	0.1707
sp|P09124|G3P1_BACSU	gapA	1.45	1.617	1.84	1.296	1.309	1.608	1.222	1.259	1.397	1.188	1.082	1.221	1.079	1.009	1.128	0.8601	1.302	1.123	1.025	1.111	1.252	1.01	1.029	1.114	1.064	1.185	1.041	1.014	1.169	1.209	0.9747	1.51	1.354	1.137	1.072	1.279	1.014	1.121	1.187	0.874	0.8306	1.335	0.8068	0.805	0.9115	0.6967	0.7354	1.057
sp|P21473|RS15_BACSU	rpsO	1.966	1.614	1.749	1.813	1.644	2.097	1.898	1.848	1.583	1.783	2.011	1.661	1.583	1.474	1.604	1.386	1.054	1.363	1.566	1.143	2.078	1.242	1.16	1.14	1.136	1.318	1.554	1.233	1.364	1.405	1.174	1.206	1.282	1.063	1.074	1.09	1.172	1.507	1.248	0.9972	1.202	1.145	0.9995	1.775	1.053	1.603	1.901	1.632
sp|O34992|OPUCA_BACSU	opuCA	2.202	1.592	2.019	1.907	1.569	2.679	2.009	2.722	1.988	1.782	2.464	2.619	2.781	2.57	2.19	2.313	2.853	2.455	2.298	1.856	2.386	2.221	2.082	2.624	2.9	2.265	3.851	2.236	2.765	1.811	3.304	1.935	3.87	2.418	3.041	3.016	2.363	1.71	3.041	3.301	3.274	4.322	2.124	2.07	2.275	1.294	1.895	2.264
sp|O30509|GATB_BACSU	gatB	1.315	1.587	2.282	2.359	1.761	1.935	1.804	1.843	1.964	1.536	2.355	1.681	1.419	2.17	2.014	2.132	2.1	1.548	1.428	1.714	1.367	1.91	2.068	2.364	1.239	2.325	1.278	1.753	1.398	2.208	1.671	1.531	2.108	1.867	2.444	2.178	1.872	1.832	1.934	1.535	2.028	1.214	1.189	1.161	1.432	0.9223	1.484	1.218
sp|Q45477|SYI_BACSU	ileS	1.314	1.574	1.635	1.695	1.588	1.608	1.586	1.758	1.668	1.583	1.711	1.685	1.124	1.603	1.371	1.435	0.9282	1.25	1.263	1.693	1.315	1.127	1.094	1.351	1.675	2.02	1.668	1.348	1.625	1.071	1.598	1.296	1.711	1.346	1.659	1.122	1.277	1.535	1.502	1.721	1.602	1.532	2.349	1.741	2.067	1.912	1.961	2.321
sp|P39778|CLPY_BACSU	clpY	2.862	1.571	1.904	1.728	3.127	2.71	2.94	3.176	3.158	3.603	3.316	4.301	4.254	4.124	3.366	5.09	4.318	3.822	5.809	5.63	7.057	5.765	5.669	8.068	3.664	9.795	5.098	6.351	8.264	8.595	8.625	4.439	8.515	5.928	8.138	6.269	11.42	4.354	12.03	8.869	2.985	6.89	5.659	5.576	4.993	4.79	6.291	4.878
sp|Q45065|YNET_BACSU	yneT	2.476	1.551	1.712	2.642	2.265	2.187	1.446	1.591	1.667	1.623	1.626	1.645	2.152	1.371	2.947	2.085	1.89	1.856	1.958	1.439	2.778	1.24	1.736	1.419	0.7492	1.323	1.231	0.7301	0.9333	3.908	0.5529	1.885	2.24	1.271	2.012	1.834	1.687	1.717	1.35	1.032	1.508	2.301	1.84	2.182	2.109	0.8389	1.65	1.697
sp|P12464|RPOE_BACSU	rpoE	1.467	1.544	1.557	1.709	1.915	1.587	4.164	2.597	1.501	2.652	1.205	2.925	1.703	1.991	1.057	1.549	1.112	1.464	2.361	1.387	0.9641	1.452	1.688	1.834	1.547	2.097	2.321	1.771	2.163	1.12	1.786	1.867	2.162	1.836	1.895	2.116	1.476	2.294	2.306	1.802	2.285	2.781	1.187	1.264	1.362	0.8524	1.712	1.933
sp|O06491|GATA_BACSU	gatA	2.061	1.544	1.968	1.777	1.966	2.049	1.176	1.898	2.07	1.741	1.557	1.914	1.635	1.681	1.784	1.913	1.977	1.448	1.386	1.854	2.165	1.778	1.501	2.088	1.46	1.919	1.454	1.319	1.813	2.457	1.896	1.971	1.952	1.672	1.498	2.015	1.584	1.458	1.914	1.518	1.694	1.841	1.22	0.9701	1.501	1.536	1.42	1.7
sp|P45694|TKT_BACSU	tkt	1.579	1.536	1.804	1.591	1.464	1.418	1.218	1.362	1.141	1.13	1.097	1.136	1.046	1.018	1.178	0.9461	1.023	1.22	0.9826	1.088	1.129	1.107	1.131	1.028	0.939	1.26	1.494	1.075	0.8396	1.17	1.113	1.158	1.41	0.9216	1.039	1.184	1.217	1.162	1.283	1.014	1.453	1.311	0.8052	0.9464	1.064	0.6909	0.9692	0.8954
sp|P46906|SYR_BACSU	argS	1.815	1.511	1.494	1.974	1.786	2.07	1.102	1.119	1.63	1.032	1.353	1.478	1.714	1.39	1.68	1.032	1.019	1.162	1.634	1.081	2.469	1.602	1.166	1.391	1.82	2.431	2.147	1.657	2.164	1.638	1.977	0.8932	1.978	1.099	1.768	1.483	1.962	1.334	1.958	1.302	1.938	1.701	1.106	0.9397	1.297	1.18	1.423	1.287
sp|O31618|THIG_BACSU	thiG	2.076	1.473	1.944	1.395	1.363	1.761	1.196	1.39	1.454	1.083	1.043	1.188	0.8049	0.8629	1.253	0.9046	1.044	0.7911	0.993	0.7114	1.178	1.033	0.6625	0.7293	0.7553	1.262	0.7366	0.7122	0.7553	0.6393	0.6598	0.7654	0.8701	0.6315	0.631	0.5014	0.5116	0.652	0.8632	0.3967	0.5445	0.4599	0.4298	0.4418	0.3977	0.6694	0.4987	0.4017
sp|P50849|PNP_BACSU	pnp	1.859	1.471	2.237	2.036	2.082	2.412	2.104	1.699	2.004	2.123	2.355	1.881	1.941	1.937	1.815	1.76	1.713	2.108	2.357	1.885	2.896	2.096	2.224	2.523	1.691	1.867	1.658	2.413	2.221	2.772	1.333	3.371	3.098	1.467	0.9241	2.733	1.12	1.339	3.233	3.12	1.39	3.465	1.945	1.505	1.744	1.696	1.861	1.795
sp|P12047|PUR8_BACSU	purB	1.735	1.411	1.634	1.437	1.553	1.569	1.241	1.437	1.257	1.136	1.05	1.289	0.9223	1.003	0.8619	0.87	0.6506	0.7157	0.7118	0.7225	0.8711	0.7686	0.7077	0.67	0.5954	0.7594	0.664	0.547	0.6653	0.5516	0.5942	0.6531	0.6833	0.5047	0.5657	0.5821	0.647	0.4945	0.5349	0.5597	0.5964	0.7091	0.6148	0.6661	0.5808	0.839	0.5994	0.5868
sp|O32165|SUFD_BACSU	sufD	1.747	1.394	2.038	1.503	1.56	1.87	1.437	1.768	2.025	1.892	1.46	2.129	1.926	1.659	1.636	1.791	1.995	2.036	2.064	1.772	1.905	2.212	2.246	2.764	2.263	2.517	2.038	2.186	1.985	2.344	2.272	2.772	2.326	2.08	2.347	2.219	2.189	2.222	2.503	2.426	3.052	2.535	2.018	1.965	2.159	1.634	1.752	1.962
sp|P46353|DEOB_BACSU	drm	0.1611	1.371	1.714	0.3899	1.85	1.377	1.555	1.364	1.093	1.907	2.036	2.094	1.06	2.593	1.468	1.653	1.466	2.162	1.73	1.315	1.802	1.684	2.122	2.284	2.038	1.859	2.135	2.096	2.344	2.139	2.149	2.323	2.329	1.679	2.132	3.039	2.504	2.524	3.127	1.704	3.024	2.995	2.012	1.773	2.142	1.809	2.484	1.682
sp|O05239|YUGJ_BACSU	yugJ	1.276	1.306	2.779	1.475	1.873	1.196	1.069	0.923	1.022	2.248	0.85	1.744	1.701	1.012	1.279	1.187	1.064	1.921	1.409	1.706	2.028	2.732	2.852	3.29	2.016	2.474	2.146	2.691	2.624	2.072	2.192	3.491	2.497	1.538	2.251	2.05	2.722	2.448	2.137	2.297	2.574	2.175	3.162	2.57	2.162	1.724	1.705	2.086
sp|P80879|G20U_BACSU	dps	1.179	0.9485	0.7098	0.8737	0.6943	0.6517	0.7703	0.7113	0.474	0.8731	0.721	0.5853	0.7081	0.8657	0.8309	0.7377	0.7097	1.014	1.231	0.5714	0.4271	0.9044	1.466	1.05	1.165	0.9501	0.7798	1.21	1.336	1.066	0.9946	1.326	1.115	1.084	0.5531	0.722	0.7231	0.7915	1.032	1.363	1.011	1.221	1.407	1.139	1.428	0.984	0.528	1.461
sp|O32224|AZOR2_BACSU	azoR2	0.9044	0.8658	0.9516	0.8356	0.6377	0.7283	0.6685	0.5182	0.729	0.6248	0.6619	0.5965	0.5693	0.6369	0.6652	0.6082	0.6819	0.7449	1.02	0.7502	1.005	1.26	1.509	1.466	1.681	1.753	1.62	1.772	2.223	1.992	1.742	2.54	2.587	1.917	2.117	2.455	2.152	2.721	2.383	2.055	2.568	2.742	1.879	1.967	1.966	1.413	2.077	2.078
sp|P50727|FER_BACSU	fer	0.8933	0.8407	0.7716	1.119	0.8157	0.617	0.9367	0.8628	0.8309	1.034	1.065	0.7037	0.9066	1.009	1.096	1.221	1.539	1.33	1.493	1.078	1.539	1.222	1.191	1.299	1.342	1.75	1.53	1.199	1.707	2.204	1.572	2.412	2.208	1.629	2.334	1.742	2.307	1.784	1.843	2.417	2.334	2.857	2.182	2.145	2.437	2.003	2.703	2.507
sp|O31766|YMFH_BACSU	ymfH	1.076	0.7043	0.9436	1.089	0.9051	1.165	0.903	0.8596	1.128	1.523	1.362	1.564	3.353	1.537	2.324	2.662	1.923	1.616	2.486	3.01	3.151	4.667	2.989	4.255	3.355	3.621	4.619	4.22	5.05	6.479	4.862	6.075	5.191	4.532	4.065	3.893	5.842	4.838	5.325	4.157	3.438	4.739	4.293	4.268	5.018	3.304	5.842	4.603
sp|O34538|YCDA_BACSU	ycdA	0.6076	0.6947	0.4639	0.6813	0.5452	0.7159	0.5549	0.5363	0.6488	0.7314	0.9875	1.085	1.679	2.589	2.486	3.741	7.264	5.127	6.717	7.211	8.725	8.462	7.475	8.483	12.28	10.98	12.24	11.51	14.97	11.9	12.64	12.37	11.97	13.58	11.8	11.54	13.5	13.83	15	11.65	13.05	13.03	12.45	10.67	12.02	10.53	10.12	11.27
sp|O32231|RNR_BACSU	rnr	0.9499	0.6478	1.389	0.9481	0.5123	1.07	0.9793	0.5781	2.028	1.065	0.6	1.251	1.383	0.6855	0.7714	1.585	8.046	1.105	0.9631	1.901	1.155	1.65	1.591	2.17	1.598	1.513	1.452	1.436	1.146	2.081	1.241	0.5186	0.6319	2.447	1.681	2.665	1.523	2.174	0.9112	1.078	1.623	1.609	1.94	2.172	1.112	3.463	2.629	1.493
sp|P07788|COTA_BACSU	cotA	0.2	0.2133	0.2919	0.2877	0.2575	0.0598	0.09986	0.1334	0.1061	0.08178	0.04004	0.1159	0.05813	0.07369	0.04392	0.04473	0.02453	0.1038	0.04846	0.09838	0.03628	0.08784	0.06582	0.04252	0.04184	0.05509	0.05492	0.07796	0.1531	0.1863	0.09216	0.2431	0.1997	0.3281	0.3133	0.4483	0.6221	0.9034	0.7757	1.402	1.969	2.083	2.08	2.4	2.433	1.709	2.381	2.697
sp|O06997|YVDP_BACSU	yvdP	0.07308	0.1529	0.05819	0.08143	0.01955	0.0726	0.1193	0.08478	0.07528	0.03751	0.00741	0.0703	0.07015	0.06652	1.029	0.1832	0.1476	0.06837	0.08626	0.1616	0.1159	0.01956	0.1304	0.1281	0.06439	0.0237	0.09453	0.09793	0.0347	0.3112	0.05075	0.04711	0.08555	0.1891	0.2301	0.1641	0.3715	0.4148	0.4937	1.322	2.186	2.074	1.846	2.679	2.193	2.236	2.516	2.987
sp|P23261|COTF_BACSU	cotF	0.04411	0.09638	0.06476	0.03085	0.0569	0.05688	0.03986	0.03069	0.03537	0.06706	0.09097	0.04807	0.1657	0.06986	0.06107	0.02718	0.1045	0.04888	0.07166	0.04454	0.05971	0.05609	0.03898	0.07145	0.06842	0.06877	0.09762	0.09684	0.104	0.1299	0.7121	0.4092	0.1542	0.3619	0.1022	0.1738	0.4093	0.1833	0.1345	0.5991	0.2305	2.319	1.118	1.122	1.12	1.283	1.954	2.003
sp|P46914|COTS_BACSU	cotS	0.06849	0.0954	0.08842	0.3239	0.03957	0.1394	0.04959	0.0537	0.05867	0.07433	0.05681	0.07304	0.05088	0.07835	0.3142	0.02374	0.3157	0.08456	0.1589	0.08296	0.06796	0.07608	0.06447	0.1016	0.1807	0.108	0.686	0.1845	3.702	0.1977	4.028	3.159	0.1583	4.791	0.1704	2.367	0.5106	3.029	8.399	1.188	1.585	2.353	1.988	2.819	2.417	2.119	2.639	2.734
sp|P35149|SP4A_BACSU	spoIVA	0.06359	0.09215	0.07663	0.08896	0.1594	0.09625	0.4764	0.4915	0.7882	2.884	2.651	2.483	8.279	4.565	2.542	11.89	3.54	5.294	6	6.938	5.542	5.727	7.699	6.97	7.788	6.323	7.93	7.516	7.642	5.075	5.391	6.681	10.24	7.014	5.614	7.614	5.009	8.053	7.209	3.99	5.787	6.782	4.497	5.367	3.954	3.013	5.075	4.792
sp|P39801|COTG_BACSU	cotG	0.06063	0.07696	0.05853	0.04898	0.08893	0.08069	0.06729	0.04031	0.1032	0.05988	0.06029	0.0714	0.03148	0.05724	0.1216	0.03737	0.2247	0.04259	0.04568	0.05269	0.1043	0.08324	0.06245	0.05737	0.05627	0.07799	0.1037	0.04178	0.1572	0.217	0.06981	0.1536	0.2622	0.1472	0.1056	0.07052	0.327	0.2564	0.2472	0.5875	1.085	1.783	2.397	2.31	2.175	2.471	4.054	3.608
sp|O31768|YMFJ_BACSU	ymfJ	0.07438	0.07427	0.1513	0.07163	0.06337	0.08185	0.04373	0.05286	0.08468	0.0828	0.04041	0.2511	0.1444	0.09709	0.06741	0.07503	0.1102	0.08209	0.1774	0.2117	0.2612	0.3224	0.5387	0.5019	0.5007	0.8011	0.7743	0.7673	1.335	1.194	0.9678	1.662	1.731	1.221	1.633	1.81	1.207	1.687	1.859	1.5	2.342	1.936	1.816	2.262	1.813	1.688	2.267	2.023
sp|P07789|COTB_BACSU	cotB	0.07649	0.07389	0.1779	0.06615	0.04775	0.06571	0.113	0.05958	0.1171	0.09676	0.07435	0.07765	0.1099	0.1272	0.0511	0.1208	0.04773	0.08373	0.04097	0.1574	0.05056	0.1242	0.1317	0.07304	0.06207	0.1159	0.04362	0.1266	0.133	0.1443	0.2713	0.4959	0.5494	1.213	0.751	0.9689	1.337	1.592	2.494	2.8	3.436	3.7	3.174	3.526	3.202	1.987	2.931	3.345
sp|P54598|YHCN_BACSU	yhcN	0.1295	0.06673	0.08171	0.05001	0.06657	0.0414	0.09157	0.05426	0.04793	0.06165	0.05468	0.05736	0.0425	0.0985	0.1062	0.09052	0.1736	0.1848	0.1848	0.2431	0.1952	0.4667	0.4938	0.6057	0.7332	0.8378	0.8791	0.9639	1.379	1.218	1.12	1.489	1.446	1.026	1.156	1.629	1.101	1.409	1.463	1.351	2.076	1.835	1.95	2.039	1.774	1.356	2.355	2.272
sp|Q7WY58|SSPJ_BACSU	sspJ	0.1561	0.05665	0.1659	0.1474	0.04827	0.2437	0.1324	0.03664	0.1438	0.1225	0.1051	0.04437	0.04256	0.5581	0.0903	0.03953	0.06995	0.1956	0.04324	0.2707	0.07208	0.09754	0.1664	0.2752	0.1721	0.3157	0.2043	0.3748	0.4468	0.5798	0.8281	1.245	1.027	1.204	1.444	1.818	1.068	1.715	1.393	1.791	2.651	2.156	1.738	2.059	1.875	1.19	2.043	2.097
sp|P12310|DHG_BACSU	gdh	0.07888	0.05537	0.07947	0.05542	0.09157	0.07594	0.07912	0.02191	0.05747	0.07273	0.04231	0.09099	0.09127	0.07395	0.1561	0.2492	0.7008	0.1632	0.3028	0.153	2.88	0.5172	0.59	0.6583	1.088	1.224	1.412	1.055	1.866	1.227	1.183	1.998	2.266	1.387	1.335	1.997	1.823	1.814	2.171	1.424	2.136	1.673	2.297	3.154	2.055	3.567	3.547	3.159
sp|Q45060|TLP_BACSU	tlp	0.04836	0.03773	0.03958	0.04841	0.06315	0.05013	0.06932	0.0373	0.03911	0.03912	0.07075	0.03977	0.05147	0.04042	0.07798	0.06207	0.063	0.07119	0.1683	0.0996	0.1364	0.2562	0.2205	0.2399	0.2643	0.5229	0.4454	0.6156	1.069	0.9614	0.9356	1.349	1.261	1.232	1.472	1.691	1.257	1.507	1.65	1.457	2.365	2.125	1.773	2.123	1.863	1.34	2.098	2.113
sp|P54944|YXEE_BACSU	yxeE	0.02873	0.03751	0.0464	0.02579	0.02707	0.07272	0.02184	0.06755	0.03546	0.02454	0.0448	0.02944	0.01502	0.01502	0.04674	0.01661	0.02154	0.04207	0.004581	0.01051	0.0141	0.02181	0.03497	0.01918	0.02003	0.02338	0.0268	0.05738	0.0879	0.08795	0.2854	0.4047	8.933	11.71	0.9612	12.44	16.58	26.01	8.051	8.708	14.59	10.62	2.641	3.18	5.092	2.231	2.777	2.079
sp|P07790|COTC_BACSU	cotC	0.01586	0.02993	0.02439	0.06051	0.04566	0.02104	0.08174	0.06465	0.04257	0.04475	0.0933	0.02935	0.06722	0.04216	0.06796	0.05757	0.04109	0.05034	0.0538	0.03757	0.05182	0.03976	0.0252	0.04942	0.08647	0.1109	0.07269	0.03959	0.06783	0.01682	0.05411	0.07347	0.05455	0.0548	0.1474	0.04486	0.04699	0.0402	0.114	0.05285	0.07468	0.05568	0.1526	0.1721	0.1993	0.3664	0.4142	0.6829
sp|P14016|COTE_BACSU	cotE	0.01778	0.02132	0.01629	0.03402	0.05382	0.05214	0.06002	0.06722	0.06457	0.08106	0.109	0.0987	0.1614	0.2003	0.2463	0.339	0.3796	0.3227	0.7089	0.4516	0.5784	0.6696	0.653	0.7597	0.9445	1.229	1.318	1.241	2.072	1.66	1.492	2.353	1.842	2.561	2.32	2.933	2.949	2.65	2.849	2.879	4.377	3.44	2.716	3.147	2.568	1.704	3.192	2.79
sp|Q08313|COTX_BACSU	cotX	0.02743	0.01777	0.02247	0.01712	0.02573	0.02842	0.0231	0.01451	0.07647	0.0255	0.01921	0.03494	0.03428	0.04111	0.0489	0.03083	0.102	0.03085	0.02967	0.03011	0.05899	0.04335	0.02747	0.0441	0.01735	0.02223	0.01963	0.02427	0.02662	0.04733	0.02864	0.03248	0.04078	0.06063	0.05511	0.07904	0.06576	0.2237	0.1209	0.936	0.8475	2.073	2.282	3.135	1.916	1.336	3.332	1.873
sp|P54481|YQFX_BACSU	yqfX	0.009078	0.009081	0.01087	0.0262	0.0131	0.01543	0.01475	0.02204	0.04488	0.03105	0.01416	0.003505	0.003577	0.03423	0.02004	0.007001	0.02089	0.02306	0.04876	0.02141	0.04356	0.07526	0.06692	0.09202	0.3999	0.2549	0.2144	0.6351	0.6673	0.5802	0.8872	1.553	1.056	1.474	1.7	1.456	1.538	2.036	1.994	1.716	2.436	1.858	2.098	2.409	1.667	1.362	2.083	2.374
sp|Q7WY59|SSPG_BACSU	sspG	0.000947	0.002725	0.002129	0.000966	0.000736	0.01105	0.06201	0.03048	0.000687	0.000576	0.003114	0.000903	0.0013	0.003316	0.000178	9.3e-05	9.6e-05	0.000497	0.000144	0.000643	6.7e-05	0.000555	0.000478	0.000808	0.001002	0.002066	0.0014	0.001156	0.002164	0.000265	0.000684	0.002981	0.001271	0.001347	0.000978	0.001102	0.001158	0.001029	0.001668	0.02269	0.02328	0.03381	0.2441	0.2965	0.2564	0.6069	0.7488	0.8733
sp|P07784|SSPE_BACSU	sspE	0.004536	0.002414	0.002639	0.002244	0.03344	0.003169	0.001896	0.001881	0.002075	0.003989	0.003862	0.00511	0.0103	0.01682	0.01573	0.03675	0.0535	0.05044	0.08229	0.07473	0.1334	0.1288	0.1508	0.156	0.2282	0.3715	0.4205	0.5844	0.998	1.279	0.8738	1.548	1.44	1.267	1.478	2.086	1.579	2.096	2.113	1.667	2.564	2.511	1.72	1.899	1.758	1.193	1.886	1.926
sp|P71088|SP0M_BACSU	spo0M	3.399	4.205	3.869	3.979	3.611	4.036	3.45	3.672	4.322	3.216	3.612	3.597	2.807	3.024	3.474	2.806	3.19	2.969	2.551	2.813	3.738	2.311	2.241	2.968	2.211	2.857	2.732	1.951	2.382	3.106	2.594	2.494	2.848	2.325	2.416	3.01	2.585	2.35	2.802	2.501	2.278	3.162	3.127	2.17	2.394	1.628	1.968	1.933
sp|P37812|ATPE_BACSU	atpC	4.114	3.895	5.97	4.519	4.267	4.861	4.152	3.617	3.562	2.99	4.381	6.052	3.696	3.768	4.338	3.505	3.48	2.74	1.671	3.126	3.446	3.639	3.201	3.234	2.403	1.555	1.809	2.392	2.378	3.568	3.106	2.851	3.047	2.676	2.89	2.769	2.798	2.953	3.044	2.687	2.977	2.72	1.959	1.92	2.436	2.243	2.169	1.574
sp|P37814|ATPF_BACSU	atpF	5.023	3.796	3.927	3.736	5.37	3.956	3.575	3.639	2.815	3.63	3.213	3.455	2.979	2.925	3.65	2.687	2.515	3.162	2.77	2	2.078	3.124	1.92	3.295	2.67	3.127	2.978	3.178	2.742	2.248	2.18	2.339	3.32	3.815	3.303	0.1038	2.645	3.746	3.11	2.608	2.588	3.127	1.927	1.967	2.169	1.611	1.826	1.739
sp|P94421|YCLQ_BACSU	yclQ	3.282	3.245	3.413	3.368	3.045	3.947	3.226	3.291	3.195	2.592	2.832	2.692	2.371	2.36	2.05	1.866	1.689	1.93	1.425	1.606	1.751	1.816	1.622	1.803	1.532	1.613	1.56	1.398	1.402	1.523	1.529	1.381	1.584	1.232	1.213	1.251	1.114	0.9433	1.112	0.8375	0.8515	0.7314	0.7279	0.5662	0.7033	1.25	0.6366	0.6944
sp|Q07836|WAPI_BACSU	wapI	4.994	3.21	5.097	5.225	4.852	3.69	4.76	4.807	4.157	4.173	3.797	3.085	4.32	3.574	3.451	3.857	3.249	3.157	3.058	2.645	3.044	3.194	2.674	3.339	2.01	2.755	1.275	1.725	0.4665	1.078	0.1721	1.666	2.18	1.347	2.147	0.1907	1.5	1.978	0.6784	2.204	2.496	0.2545	1.596	1.344	0.9964	1.007	1.301	2.096
sp|O34943|YTPR_BACSU	ytpR	2.881	3.129		2.36	3.114	4.241	2.202	2.32	3.052	2.618	2.763	2.229	1.656	0.9312	2.334	1.482	1.591	2.465	1.547	2.429	1.547	2.47	2.032	2.113	1.919	1.8	1.999	1.502	1.699	1.847	1.61	1.898	1.321	0.8867	1.63	2.05	1.463	1.777	1.853	1.885	1.381	1.594	1.268	1.144	1.206	1.283	1.558	0.83
sp|P37887|CYSK_BACSU	cysK	3.175	3.03	3.347	3.455	2.981	3.803	2.77	3.332	2.991	2.519	2.64	2.171	1.948	2.718	2.021	1.893	1.877	2.028	1.929	2.216	2.052	2.734	2.038	2.544	2.609	2.645	2.553	2.728	2.659	2.756	3.178	2.487	2.936	2.551	3.166	3.091	3.141	3.168	3.129	2.335	2.803	2.362	1.889	2.117	1.747	2.384	2.397	2.24
sp|P54466|YQFA_BACSU	yqfA	2.804	3	2.797	2.997	2.175	2.394	2.94	3.017	2.856	2.644	3.021	2.674	1.914	4.288	2.567	2.91	3.041	2.445	3.421	2.398	3.574	2.827	2.7	3.189	3.38	3.53	3.862	3.146	2.522	3.06	3.296	2.98	2.956	3.126	3.786	4.042	3.485	3.554	3.828	3.293	3.553	3.457	2.836	2.495	3.01	2.265	2.323	2.782
sp|P05645|LEU3_BACSU	leuB	3.3	2.943	3.109	3.205	3.075	3.158	2.487	2.928	3.106	2.583	2.092	2.865	1.797	2.232	2.33	1.739	1.643	2.122	1.275	1.913	1.535	1.526	1.632	1.758	1.105	1.443	1.219	1.019	0.9485	1.154	0.9038	0.8785	1.039	0.722	0.8064	0.9149	0.9193	0.7167	0.9412	0.5644	0.716	0.8667	0.7194	0.3759	0.9058	0.4847	0.5229	0.6039
sp|P42921|RL4_BACSU	rplD	3.265	2.909	3.412	2.674	2.838	3.531	3.755	3.036	2.903	2.623	3.083	2.617	2.153	2.632	2.006	1.914	2.035	2.114	1.026	1.554	1.798	2.673	1.736	2.004	1.468	1.563	1.635	1.682	2.06	1.403	1.717	1.564	1.937	1.427	1.741	2.068	1.747	1.685	2.149	1.769	1.944	2.366	1.533	1.498	1.818	1.765	1.74	1.788
sp|P39912|AROG_BACSU	aroA	2.99	2.881	2.871	3.072	3.017	2.911	2.156	2.382	2.632	1.702	1.852	2.217	1.517	1.705	1.595	1.363	1.414	1.314	0.9602	1.361	1.28	0.9817	1.053	1.182	0.7294	1.381	0.9239	0.8377	0.8054	1.068	0.9314	1.036	0.8754	1.011	0.7404	1.004	1.039	0.6914	1.164	0.9615	1.018	1.086	0.7142	0.7111	0.9845	1.035	0.9059	1.066
sp|P80886|SUCC_BACSU	sucC	3.013	2.848	2.909	2.802	2.81	3.146	2.646	2.649	2.889	2.494	2.489	2.159	2.239	2.368	2.087	2.035	2.21	2.276	1.752	2.245	1.972	2.214	2.071	2.023	1.68	2.232	1.88	1.596	1.612	1.874	1.799	2.024	2.317	1.849	1.776	1.882	1.737	1.673	2.108	1.513	1.623	2.048	0.915	1.044	1.554	0.8334	1.11	1.338
sp|O31716|YKPA_BACSU	ykpA	2.868	2.757	3.142	2.366	3.14	2.624	2.741	2.362	2.969	2.45	1.631	1.978	1.728	2.473	0.1413	1.828	2.649	3.091	2.208	2.427	2.086	2.381	3.499	2.732	2.433	3.312	3.557	2.54	2.768	3.844	3.828	3.341	2.758	1.779	3.28	3.274	4.244	2.785	3.189	3.649	3.639	2.667	2.459	2.315	3.076	2.412	2.354	1.897
sp|O34660|ALDH4_BACSU	dhaS	4.15	2.753	4.091	4.348	3.537	3.36	5.196	5.791	6.126	6.144	6.422	6.563	7.746	8.684	9.939	6.872	8.086	8.009	9.699	8.856	7.037	10.15	10.07	5.829	10.42	9.374	10.95	9.162	11.28	7.744	10.15	12.37	12.05	9.536	5.893	11.44	11.2	6.579	13.89	9.258	10.36	8.364	5.084	6.949	6.379	9.927	6.789	8.819
sp|P39773|GPMI_BACSU	gpmI	2.189	2.415	2.753	2.191	1.51	2.624	1.928	1.512	1.8	1.605	1.383	1.755	1.531	1.648	1.796	1.329	1.599	1.5	1.052	1.412	1.963	1.468	1.736	1.816	1.147	1.276	1.527	1.314	1.091	1.795	1.179	1.357	1.908	1.713	1.292	1.894	1.627	1.432	1.549	1.149	1.314	1.342	1.057	0.9789	1.231	1.055	1.302	1.25
sp|P80859|6PGD_BACSU	gndA	2.723	2.346	2.825	3.029	2.365	2.463	2.491	2.512	2.221	2.57	2.116	2.473	2.085	2.069	2	1.866	1.742	1.96	1.596	2.039	1.783	1.966	2.039	2.311	1.556	1.61	1.553	1.573	1.335	2.059	1.509	1.632	1.548	1.558	1.412	1.895	1.855	1.59	1.967	1.341	1.405	1.854	1.567	1.506	2.011	1.062	1.284	1.799
sp|P50848|CBP1_BACSU	ypwA	2.137	2.322	1.884	1.967	1.994	1.801	2.206	2.12	1.764	2.367	1.931	2.363	1.92	1.937	1.727	2.274	2.054	2.215	1.496	2.327	2.546	1.996	2.626	4.159	2.08	3.179	3.413	2.65	3.026	3.493	2.369	3.184	2.163	2.296	3.833	1.626	2.076	2.45	2.386	1.634	2.619	3.435	2.326	2.231	2.549	3.129	2.845	1.879
sp|O34764|SAT1_BACSU	sat	2.474	2.3	2.55	2.641	2.405	2.662	1.88	2.371	2.272	2.111	1.834	1.897	1.085	1.624	1.513	1.16	1.507	1.217	0.6284	1.049	1.306	0.773	0.843	0.8194	0.583	0.8832	0.7113	0.5163	0.4722	0.9255	0.4937	0.6897	0.7503	0.4987	0.4331	0.6141	0.5547	0.3875	0.4551	0.3824	0.3888	0.5259	0.336	0.3014	0.4926	0.3325	0.4141	0.3257
sp|P27876|TPIS_BACSU	tpiA	2.076	2.253	2.363	1.972	1.767	1.975	1.546	1.64	1.745	1.207	1.462	1.483	1.105	1.475	1.368	1.127	1.136	1.544	1.328	1.098	1.451	1.237	1.409	1.597	1.111	1.284	1.462	1.15	1.359	1.239	1.184	1.5	1.411	1.152	1.583	1.4	1.398	1.393	1.466	1.316	1.438	1.392	1.03	0.7944	1.131	0.7379	0.8961	1.008
sp|Q03224|GLPX_BACSU	glpX	2.216	2.237	1.852	2.097	2.296	2.908	1.249	2.277	2.151	1.714	1.228	1.513	2.982	1.648	1.36	1.157	1.021	1.599	0.9415	0.9358	1.148	2.345	1.335	1.389	0.4972	0.7593	0.6965	1.838		0.8194	1.05	1.434	1.776	0.8436	2.776	1.081	2.529	2.209	2.659	2.229	2.497	1.965	1.511	1.367	0.3568	0.8266	1.453	1.683
sp|O34525|SPPA_BACSU	sppA	2.916	2.194	2.958	2.898	2.796	3.596	3.107	2.901	3.965	3.728	2.288	3.293	2.811	2.963	2.678	2.953	2.261	3.301	4.897	2.496	1.679	4.034	2.4	5.728	3.851	3.205	3.887	3.914	1.848	3.093	2.684	1.83	1.602	2.109	3.756	1.719	2.778	4.87	3.155	3.658	2.246	2.946	1.914	1.727	2.563	1.634	1.656	2.337
sp|O31605|PEPF_BACSU	yjbG	2.641	2.16	2.514	2.379	1.724	2.634	1.784	1.969	2.895	2.812	2.962	3.128	2.883	3.266	3.608	3.701	3.854	3.316	2.642	3.116	4.022	2.753	3.803	4.106	2.7	2.403	2.984	3.05	4.942	5.071	4.115	4.591	5.498	3.897	4.181	4.568	3.722	3.853	4.996	3.074	4.15	6.379	2.722	3.175	3.492	2.019	3.159	3.394
sp|P21474|RS16_BACSU	rpsP	2.04	1.997	2.402	1.935	2.018	2.309	2.042	2.173	1.973	1.899	1.98	1.99	1.338	1.98	1.895	1.476	1.783	1.442	1.943	1.62	1.603	1.366	1.419	1.878	1.517	1.72	1.717	2.016	1.955	1.404	1.609	1.787	1.882	1.599	1.646	1.658	1.671	1.86	1.523	1.353	1.9	1.543	1.295	1.321	1.485	1.27	1.192	1.365
sp|O31755|SYP_BACSU	proS	2.524	1.967	2.088	1.941	1.739	2.728	1.917	1.849	2.027	2.129	2.37	1.77	1.163	1.994	2.389	2.096	1.817	2.339	1.84	1.799	1.708	2.186	2.445	2.541	2.425	2.788	2.422	1.709	3.565	2.621	1.964	2.501	3.602	1.913	3.668	2.47	3.506	2.76	2.467	1.564	2.763	3.024	1.537	1.261	2.022	2.026	1.207	1.085
sp|P21471|RS10_BACSU	rpsJ	1.631	1.946	1.895	2.105	2.078	2.408	1.852	2.585	1.941	2.087	1.715	1.691	2.18	1.767	2.171	1.922	0.005734	1.075	1.83	1.382	2.444	1.195	1.242	1.281	1.84	1.505	1.813	1.624	1.709	1.804	1.219	1.943	2.33	1.534	1.398	1.245	1.37	1.89	1.226	1.178	1.365	1.115	1.324	1.614	1.353	1.18	1.861	1.377
sp|O32157|FRLB_BACSU	frlB	2.449	1.936	2.727	2.147	2.754	2.198	1.694	0.8455	3.081	2.434	1.255	2.034	1.805	1.6	1.966	1.64	2.307	0.8987	1.501	1.394	1.57	1.599	0.852	1.367	1.609	1.831	1.508	0.8027	0.7774	0.9415	0.9952	0.9013	0.8934	0.9762	1.216	1.107	1.327	0.8172	1.603	1.173	1.572	2.275	1.571	1.035	1.221	0.8161	0.9261	1.059
sp|P81101|RRF_BACSU	frr	1.899	1.884	2.368	2.635	1.764	2.089	1.929	2.09	2.599	2.207	2.102	2.319	2.214	2.127	2.345	2.303	2.02	2.242	2.337	2.047	2.969	2.799	2.531	3.075	2.351	2.828	2.543	2.656	2.786	5.723	2.359	1.925	3.016	2.62	2.055	2.727	2.457	1.629	2.904	2.2	2.265	2.371	1.757	2.191	1.982	0.9355	2.142	1.79
sp|P29726|PURA_BACSU	purA	0.9455	1.878	2.195	1.949	1.367	1.715	1.486	1.735	1.98	1.478	1.226	1.803	1.212	0.9729	0.7037	0.8589	0.7893	1.216	0.6467	0.9583	5.291	0.9209	1.472	1.034	0.6145	1.189	1.192	0.8064	0.9776	0.8264	1.544	2.046	1.959	1.128	1.278	0.9186	1.286	1.156	1.137	0.7012	1.324	2.341	0.7436	0.8462	1.123	0.5915	1.089	0.9911
sp|P18255|SYT1_BACSU	thrS	2.096	1.858	2.503	2.193	2.302	2.946	1.835	2.335	2.7	2.248	1.701	1.776	0.978	2.302	1.74	1.808	1.614	1.604	1.799	1.886	1.956	1.965	1.922	2.058	1.829	2.133	2.471	1.654	2.111	1.769	1.521	2.067	1.914	1.931	1.245	1.219	2.163	1.824	2.55	1.126	2.135	1.493	2.452	1.628	2.46	1.5	1.273	2.554
sp|Q04796|DAPA_BACSU	dapA	2.595	1.851	3.32	2.239	3.189	0.8623	1.583	1.859	3.698	2.722	0.8414	2.071	3.296	1.285	1.474	1.633	1.643	1.737	1.541	1.563	1.863	2.669	1.683	2.181	2.41	1.795	3.232	4.023	5.636	2.536	3.97	2.738	5.229	3.921	4.973	6.332	11.38	5.962	8.781	6.662	6.692	10.67	5.077	5.845	4.997	8.158	5.647	4.559
sp|P80875|G16U_BACSU	yceD	2.111	1.818	1.998	1.552	1.591	1.576	1.004	1.222	1.095	0.9169	1.051	0.9979	0.6785	0.9298	0.8841	0.9162	0.8419	0.7325	0.4233	0.4634	0.6182	0.4212	0.4373	0.5737	0.2617	0.3908	0.2925	0.2532	0.2634	0.3334	0.1937	0.3523	0.3653	0.2136	0.2361	0.4074	0.2344		0.2067	0.1402	0.1192	1.27	0.181	0.234	0.2151	0.4971	0.2276	0.2211
sp|P18186|OTC_BACSU	argF	1.431	1.699	2.066	1.462	1.523	1.579	1.164	0.9711	0.8894	0.7562	1.496	1.027	0.5649	0.8086	0.6129	0.6581	0.8132	0.718	0.9248	0.7577	0.7261	0.9754	0.9121	1.435	1.395	1.711	1.343	1.936	1.736	1.6	1.871	2.306	1.3	2.66	1.346	1.336	1.574	1.855	2.231	2.345	1.649	2.505	1.121	1.075	1.295	0.8272	0.8672	0.9979
sp|O32164|SUFS_BACSU	sufS	1.445	1.496	1.763	2.361	1.321	1.912	1.493	1.795	1.881	2.075	1.853	1.831	1.704	1.963	2.078	1.907	2.191	1.767	1.705	2.215	2.304	2.242	2.414	2.698	1.626	2.651	1.94	2.14	2.584	3.003	3.721	2.53	2.781	3.367	2.788	2.499	3.114	3.605	2.758	3.623	2.896	2.319	2.415	2.074	2.507	2.283	1.72	1.855
sp|P12049|PURS_BACSU	purS	1.571	1.48	1.563	1.394	1.292	1.267	1.06	1.379	0.9157	0.8353	1.014	0.9018	0.8635	0.8331	0.9418	0.6402	0.7649	0.5622	0.5955	0.6377	0.6868	0.3272	0.4425	0.4878	0.3808	0.4184	0.2775	0.4275	0.4068	0.3998	0.2054	0.2655	0.2608	0.1771	0.2364	0.2034	0.1989	0.1518	0.2551	0.1118	0.1256	0.08371	0.1457	0.1258	0.1544	0.2798	0.2197	0.1659
sp|O34925|DEOD_BACSU	deoD	1.84	1.459	2.141	1.766	1.8	1.736	1.54	1.84	1.097	1.471	1.489	1.291	1.656	1.349	2.665	1.721	2.389	1.378	0.8098	1.683	2.574	1.965	1.471	2.108	1.69	1.644	1.549	1.582	2.514	2.05	1.515	1.771	1.776	1.875	1.953	1.307	1.506	1.662	2.021	1.468	2.381	1.276	1.218	2.066	1.482	0.9622	1.338	1.824
sp|P46354|PUNA_BACSU	punA	1.41	1.452	1.642	1.283	1.362	1.275	1.306	1.146	1.59	1.383	1.535	1.536	1.451	1.504	1.77	1.405	2.457	2.084	1.93	1.837	2.847	1.869	2.017	2.261	1.342	1.827	1.644	1.466	1.815	1.686	1.49	1.955	1.972	1.646	2.09	2.878	2.093	2.383	2.102	1.867	2.745	2.173	1.953	1.709	2.352	2.531	2.045	2.161
sp|P39772|SYN_BACSU	asnS	2.279	1.41	1.84	2.193	1.889	2.503	1.43	1.696	2.195	2.056	2.063	2.438	2.088	1.704	1.802	1.482	1.555	1.547	1.916	2.33	2.02	2.053	1.908	1.887	1.834	2.256	1.769	1.672	1.904	2.327	1.982	2.116	2.325	1.941	2.079	2.319	2.064	2.176	2.318	1.727	2.085	2.429	1.661	2.159	1.747	1.733	2.788	1.814
sp|P53555|BIOK_BACSU	bioK	1.559	1.386	1.821	1.066	1.695	1.971	1.737	0.9492	1.298	0.9245	1.332	1.636	1.308	1.165	1.499	1.469	1.365	1.388	1.16	1.515	1.834	1.07	1.242	1.445	0.9384	0.9239	1.245	1.487	1.158	1.878	1.182	1.464	1.844	1.305	0.859	1.742	0.95	1.312	1.32	1.219	0.8667	1.302	1.058	0.8641	1.457	2.945	0.9658	0.7385
sp|P54519|YQHY_BACSU	yqhY		0.5787	2.837	3.162	1.217	2.893	1.5	1.329	2.376	1.283	2.3	2.067	1.682	2.104	1.307	2.103	1.651	1.991	2.795	1.817	0.9525	1.113	2.452	1.357	0.7551	2.517	3.113	3.098	3.371	2.483	3.452	3.85	0.8422	0.2274	3.637	3.386	3.448	3.743	2.564	2.42	2.873	2.979	3.626	3.712	3.121	2.7	1.551	1.974
sp|O32062|SAFA_BACSU	safA	0.04607	0.06023	0.07898	0.09956		0.1171	0.1562	0.1379	0.2433	2.923	0.4988	0.9901	0.273	0.7683	0.728	0.5662	2.707	1.263	0.9779	2.027	4.878	1.36	1.333	1.455	2.897	1.884	2.535	2.524	5.026	2.111	2.306	5.874	5.243	2.414	8.444	5.678	3.212	10.57	5.049	4.02	3.033	4.381	2.848	4.168	2.834	3.109	3.854	4.192
sp|P94446|COXA_BACSU	coxA	0.005772	0.05562	0.05572	0.007104	0.01887	0.05634	0.03686	0.01615	0.01063	0.02271	0.002868	0.005209	0.004202	0.01861	0.2662	0.004634	0.02087	0.05069	0.0854	0.02326		0.1009	0.06443	0.07346	0.2115	0.3064	0.3678	0.5878	0.85	0.8906	0.9145	1.294	1.246	1.168	1.27	1.649	1.372	1.428	2.013	1.533	2.363	2.079	1.724	2.159	1.801	1.307	1.966	2.037
sp|O31796|HFQ_BACSU	hfq	0.01792	0.04548	0.05657	0.02228	0.02273	0.02038	0.9069	0.01309	0.07185	0.01666	0.05791	0.01071	0.02718	0.02385	0.2813	0.0165	0.004855	0.02123	16.2	0.000619	0.8775	5.276	0.0296	0.01631	4.229	4.954	5.856	4.505	6.084	0.322	4.746	5.662	6.011	6.391	4.4	5.547	5.479	5.304	4.883	4.566	5.318	4.865	0.1749	4.288	4.346	8.549	3.651	0.04667
sp|P38490|YPEB_BACSU	ypeB	0.02711	0.01889	0.1491		0.07562	0.04899	0.05006	0.04232	0.06992	0.3098	0.05111	0.07085	0.04961	0.08411	0.0928	0.1834	0.205	0.2476	0.4285	0.444	0.5658	0.8396	1.164	1.199	1.13	2.028	1.65	1.493	2.623	2.299	1.606	3.5	2.714	2.144	3.332	3.857	2.242	2.79	2.351	2.145	1.995	3.766	2.022	2.682	2.275	1.703	2.519	2.082
sp|Q08311|COTY_BACSU	cotY	0.002203	0.01492	0.01785	0.005502	0.006612	0.009395	0.009585	0.0134	0.01853	0.01453	0.01603	0.01879	0.01645	0.01723	0.02439	0.0206	0.02998	0.02096	0.02842	0.02434	0.03088	0.01827	0.02541	0.01957	0.03984	0.06999	0.06578	0.09692	0.08217	0.09082	0.1391	0.2506	0.1594	0.3881	0.5347	0.5134	1.154	1.309	1.384	3.466	3.715	3.12	2.481	3.163	3.064	2.021	3.606	3.397
sp|Q7WY68|YOZQ_BACSU	yozQ	0.07094	0.009289	0.08651	0.0872	0.06031	0.1593	0.06168	0.04664	0.09246	0.05224	0.05684	0.0788	0.05713	0.07358	0.08395	0.07267		0.1091	0.1209	0.1606	0.3347	0.2086	0.5042	0.2606	0.7183	1.19	0.9224	1.06	1.524	2.009	0.9225	2.396	1.865	0.9926	1.691	2.323	1.6	1.472	2.084	1.487	2.815	2.177	1.665	2.095	1.766	1.349	2.335	2.449
tr|A3F3A1|A3F3A1_BACIU	qcrA	1.028		3.581	3.196	2.6	3.095	1.683	2.25	1.07	2.556	5.965	4.333	2.863	3.697	3.002	4.834	6.457	4.973	3.966	5.955	4.164	5.558	3.962	5.985	5.069	5.796	2.845	3.694	9.124	3.063	6.375	3.126	4.715	8.251	2.255	4.458	6.999	9.201	14.95	4.092	10.53	5.328	5.07	5.641	5.498	5.963	6.176	5.271
sp|O31710|YKNX_BACSU	yknX	2.389	5.346	2.322	5.659	0.4453	4.559	5.029	4.523	3.955	2.738	4.742	5.342	3.009	5.506	5.946	6.697	5.854	4.143	3.826	4.897	9.328	3.488	4.87	8.53	5.148	5.071	4.941	4.411	5.907	5.124	3.871	5.655	6.579	4.954	5.863	5.391	5.102	8.678	5.31	4.282	4.462	6.328	2.975	2.835	3.633	1.95	4.021	4.963
sp|P05657|RL27_BACSU	rpmA	4.068	3.951	4.535	3.876	4.224	4.054	1.986	3.422	3.623	3.474	3.491	3.327	2.577	2.073		1.79	1.792	2.74	1.553	2.52		1.786	2.048	1.604	1.456	1.533	1.273	1.267	1.968	1.386	1.518	1.863	1.407	1.237	1.353	1.845	1.326	1.506	1.382	1.13	1.373	1.568	1.466	1.234	1.47	1.069	1.314	1.539
sp|P39120|CISY2_BACSU	citZ	3.281	3.095	3.74	2.318	2.783	3.237	3.161	3.098	3.187	3.07	2.853	3.201	2.779	2.621	2.969	3.427	2.827	3.03	2.298	3.662	3.101	3.067	3.048	3.506	2.508	3.88	3.497	2.638	2.68	3.359	3.022	3.219	3.47	2.968	3.674	2.903	2.559	2.417	3.448	2.707	2.316	3.296	2.335	1.102	2.237	1.179	2.617	1.923
sp|O34499|6PGL_BACSU	pgl	3.075	3.054	2.74	3.644	3.039	3.366	3.298	3.943	2.997	2.381	2.878	3.051	2.33	3.31	2.259	2.441	5.314	2.451	2.424	1.437	1.474	3.013	2.344	3.366	2.81	2.778	2.767	2.244	2.38	2.888	2.448	1.23	2.385	2.435	1.816	1.577	2.258	2.21	2.576	1.212	1.499	0.002393	1.26	1.244	1.154	1.173	1.284	1.143
sp|O05268|FENR2_BACSU	yumC	2.563	2.964	3.198	3.177	2.644	2.875	2.398	2.651	2.282	2.441	2.41	2.297	3.179	2.35	1.815	1.932	1.867	2.268	1.701	2.484	2.665	2.335	2.259	3.293	2.174	2.672	2.379	2.266	1.923	3.385	2.281	2.505	2.972	2.382	2.29	2.614	2.735	2.689	2.597	2.296	2.49	2.789	1.848	1.97	2.049	1.34	1.992	2.037
sp|P21470|RS9_BACSU	rpsI	3.387	2.78	3.604	3.068	3.129	3.062	3.029	2.794	2.819	2.924	2.51	2.831	2.271	2.582	1.991	1.849	1.932	2.055	2.143	1.603	1.913	1.839	1.715	2.056	1.375	1.585	1.46	1.226	1.359	1.379	1.426	0.5334	0.9891	0.1234	0.403	0.177	1.167	1.19	1.235	1.07	1.257	1.292	1.155	1.126	1.155	1.34	1.118	0.9674
sp|P54576|MCPC_BACSU	mcpC	2.49	2.743	2.061	1.887	2.597	2.349	1.818	1.822	1.965	1.669	1.297	1.331	1.14	1.156	1.662	0.6684	1.745	0.9674	0.7246	0.9655	1.831	1.061	0.5154	0.9796	0.4944	0.2577	0.38	0.6363	0.357	1.647	0.3671	0.4955	0.2742	0.4752	0.6556	1.226	0.8333	0.3192		0.6195		0.7192	0.3672	0.2935	0.5789	0.2778	0.5505	0.5257
sp|O31631|METI_BACSU	metI	2.375	2.637	3.343	2.941	2.693	2.597	1.81	2.437	2.021	1.93	2.292	1.949	1.525	1.547	1.436	0.9711	1.855	1.449	1.232	1.162	1.09	1.06	1.043	1.537	0.588	1.762	1.453	0.9894	0.75	1.004	0.8545	0.8535	0.9631	0.7004	0.7877	0.8535	1.013	0.6518	0.8957	0.5695	0.7012	0.7928	0.7415	0.6233	0.7556	0.357	0.5282	0.5921
sp|Q06796|RL11_BACSU	rplK	2.665	2.412	2.283	2.721	2.39	2.291	2.317	2.428	2.652	2.162	2.074	2.366	1.981	1.899	1.961	2.109	1.899	2.233	1.606	1.797	1.654	1.842	1.605	2.379	1.453	1.716	1.639	1.525	1.402	1.632	1.203	1.81	1.467	1.204	1.55	1.471	1.65	1.144	1.373	1.355	1.466	1.499	1.233	1.247	1.308	1.191	1.204	1.162
sp|P21880|DLDH1_BACSU	pdhD	2.869	2.399	3.102	2.702	2.539	2.824	2.096	2.134	2.375	1.952	1.862	2.452	1.905	1.64	1.563	1.495	1.46	1.488	1.244	1.424	1.391	1.569	1.305	1.716	1.193	1.324	1.341	1.288	1.365	1.435	1.312	1.406	1.356	1.224	1.373	1.466	1.314	1.375	1.497	1.136	1.372	1.315	1.152	1.163	1.162	0.9493	1.186	1.045
sp|P37464|SYS_BACSU	serS	1.829	2.253	1.444	1.649	1.573	1.246	1.432	1.916	0.9411	1.453	0.7603	0.4078	1.191	1.301	1.156	1.305	2.046	1.159	0.7167	1.727	2.143	1.332	2.179	1.228	1.023	1.144	0.9636	0.4399	0.4822	0.4108	1.132	0.7351	0.626	1.284	1.098	0.5398	1.615	0.5206	2.151	1.241	1.614	1.485	1.235	2.204	1.667	1.862	1.261	0.8708
sp|P20166|PTG3C_BACSU	ptsG	2.639	2.221	2.803	2.361	2.425	2.041	1.695	2.163	1.928	1.703	1.872	1.472	1.496	1.643	1.526	1.559	1.629	1.446	1.444	1.459	1.618	1.224	1.168	1.613	1.216	1.433	1.246	1.365	1.251	1.546	1.222	1.755	1.475	1.292	1.142	1.434	1.429	1.294	1.544	1.143	1.139	1.213	0.878	0.9374	1.085	0.8705	1.2	0.7368
sp|O34751|YLOV_BACSU	yloV	1.807	2.144	2.821	2.275		2.305	2.062	2.149	1.421	2.144	1.921	2.743	1.925	2.216	1.61	1.84	2.266	2.5	1.476	2.841	3.43	2.837	2.869	2.878	1.849	3.426	1.698	2.144	2.029	3.331	2.628	2.758	2.573	2.049	2.526	2.239	2.6	1.694	2.534	2.095	1.931	2.479	1.814	2.416	3.968	0.55	2.211	4.808
sp|Q9KWZ1|NADA_BACSU	nadA	2.049	2.125	2.257	2.084	1.681	2.601	1.873	1.92	1.725	1.334	1.842	1.305	1.828	1.054	1.46	1.294	1.862	1.133	1.081	0.8811	1.159	1.272	1.072	1.429	0.7844	1.224	0.9075	1.135	0.7587	1.263	0.5508	0.9099	1.303	0.9984	0.1431	0.6112	1.332	0.7697	0.932	0.5596	1.006	0.7594	0.8362	1.33	0.9492	0.6641	0.5589	0.6848
sp|O07597|DAAA_BACSU	dat	1.772	2.006	1.75	1.47	1.377		1.581	3.864	1.926	1.483	3.017	4.019	1.762	2.962	1.061	3.822	4.303	3.02	3.274	3.867	5.197	4.733	11.83	10.48	2.909	3.136	1.938	3.93	1.732	4.889	3.344	1.814	3.325	3.528	1.963	1.578	2.623	2.653	3.157	3.787	2.359	1.318	2.344	0.9804	2.834	1.124	2.184	3.487
sp|O34824|GLMM_BACSU	glmM	2.965	1.858	1.744	2.517	1.005	2.019	1.594	1.444	1.497	1.052	1.398	1.689	2.763	1.651	2.231	2.234		1.582	1.731	1.361	2.53	2.379	2.426	2.18	1.976	1.913	3.221	2.086	1.797	1.864	2.463	2.065	2.797	2.191	1.843		1.757	2.404	2.229	2.014	2.333	2.59	2.019	1.372	2.218	1.254	2.3	2.164
sp|P37877|ACKA_BACSU	ackA	2.044	1.85	2.216	2.563	2.47	2.062	1.472	2.679	1.606	1.206	0.9192	2.038	3.307	1.032	1.777	1.158	0.7686	1.644	1.609	1.418	1.96	1.388	1.851	1.754	1.885	2.492	2.064	1.744	1.818	1.803	1.944	2.869	1.545	2.13	2.134	2.29	2.275	1.833	2.285	1.675	2.569	2.012	1.558	1.255	1.694	1.258	1.749	2.287
sp|P39771|PURT_BACSU	purT	1.841	1.532	1.541	0.566	1.504	1.283	1.614	1.766	1.264	0.9036	1.241	0.9251	0.9365	0.5844	1.201	0.3971	0.926	1.008	0.5662	0.7789	0.8829	1.086	1.268	0.2121	1.052	1.033	0.5504	0.6366	1.278	0.5031	0.2785	0.9912	1.229	0.9795		0.8773	0.8887	0.6125	0.6889	0.9361	1.223	0.3193	0.4826	0.5076	0.4201	0.3697	0.5042	0.4547
sp|O05252|YUFN_BACSU	yufN	1.24	1.113	1.435	1.12	1.427	1.309	1.065	1.144	1.362	1.367	1.593	1.343	1.076	1.265	1.494	1.167	2.305	1.584	1.49	1.447	2.226	2.053	1.771	2.42	2.585	2.006	2.505	2.692	2.299	3.232	2.645	3.197	3.553	3.314	3.192	3.664	3.383	3.211	3.957	2.817	3.486	3.051	2.347	1.98	2.304	0.7787	1.953	1.814
sp|P46338|PSTS_BACSU	pstS	0.2517	1.1	2.94	0.8458	0.4141	7.925	1.013	0.4951	2.656	3.467	2.068	4.42	4.883	1.76	22.17	4.544	12.06	12.15	2.809	3.852	6.415	4.962	15.25	3.196	7.241	8.314	4.565	12.99	10.22	5.501	5.122	13.38	8.081	6.726	15.9	11.27	5.045	22.84	0.8496	12.22	0.5407	9.927	7.885	6.85	6.239	10.93	10.36	16.1
sp|P14193|KPRS_BACSU	prs	0.9962	1.024	1.593	1.366	2.792	1.912	1.521	0.529	1.5	1.842	0.6249	1.534		1.136	2.058	2.364	2.883	1.848	1.966		1.792	3.948	1.901	3.46	3.069	7.136	1.738	1.864	3.376	2.599	1.784	1.904	3.62	2.673	4.575	3.225	3.289	2.03	2.165	2.209	2.058	1.788	1.176	1.69	1.346	1.008	0.8572	1.104
sp|P14192|GLMU_BACSU	glmU	0.02813	0.03505	0.1619	0.1261	0.1191	0.04888	0.09855	0.1016	0.102	0.1115	0.1868	0.05292	0.05345	0.6329	0.04227	0.1782		0.3704	0.03173	0.04001	0.3158	0.4588	0.04039	0.3041	0.122	0.2185	0.2287	0.08457	0.03552	1.619	0.237	0.0587	0.05097	0.03194	0.05426	0.2078	0.1798	0.247	0.1021	0.02344	0.05525	0.01404	0.02254	1.164	0.05143	1.152	2.078	1.463
sp|P05649|DPO3B_BACSU	dnaN	1.261		0.494	0.3563	0.06619	0.3468	1.566	1.124	0.3271	0.229	2.119	0.2732	0.769	1.43	0.8735	0.3565	0.1242	0.324	0.7213	1.559	1.485	0.3706	1.089	0.2347	1.286	0.1714	0.07641	0.4305	1.632	1.54	0.9049	0.3201	0.9339	1.473	0.119	0.1478	0.9113	0.7808	1.901	0.6993	1.634	0.1502	0.6361	0.8683	0.2047	1.212	0.5037	0.5618
sp|P80244|CLPP_BACSU	clpP	6.965	5.304	7.582	6.302	6.356	9.88	7.901	4.983	6.061	4.46	6.05	5.011	4.148	4.991	4.942	3.712	5.884	8.301	6.041	7.244	5.352	8.251	7.273	7.108	5.559	7.407	5.506	6.48	7.189	6.88	6.968	12.66	11.38	6.287	7.963	12.23	5.985	6.883	8.609	8.297	7.501	7.49	4.341	7.927	5.594	4.907	6.429	7.302
sp|P19946|RL15_BACSU	rplO	2.585	4.662	4.28	3.193	3.364	3.137	2.649	2.429	3.021	1.999	2.419	2.531	1.924	1.922	2.701	1.459	2.361	1.764	1.524	1.68	2.26	2.662	1.55	2.578	1.013	0.9396	1.537	1.008	1.049	2.72	1.041	1.353	1.407	1.315	1.29	1.632	1.491	1.433	1.599	0.9597	1.63	1.614	1.386	1.546	2.034	0.9867	1.555	1.791
sp|O34847|ACCA_BACSU	accA	3.467	4.624	4.605	3.485	4.204	2.331	3.736	3.746	4.123	3.344	3.207	4.624	3.233	2.935	2.808	3.084	2.545	3.561	1.599	3.751	2.239	3.283	3.252	4.308	3.346	4.233	3.049	2.313	2.935	1.772	3.45	1.823	2.814	2.876	3.301	1.877		2.592	1.523	1.646		2.436	3.493	1.764	1.947	1.248	3.426	2.591
sp|P37811|ATPD_BACSU	atpH	4.722	3.413	3.957	4.248	3.538	4.198	3.511	3.309	3.377	3.623	2.625	2.258	2.829	2.952	2.605	1.962	2.473	2.531	1.962	3.587	3.642	2.877	2.624	3.84	2.252	2.741	2.48	2.042	1.273	2.658	2.356	2.936	2.438	1.999	2.363	2.452	2.118	2.011	2.47	2.061	1.657	2.59	2.561	2.297	2.369	2.163	2.37	2.051
sp|P20691|AROA_BACSU	aroA	2.594	3.062	3.709	3.259	3.34	3.408	2.367	3.808	2.448	2.653	3.228	3.142	2.625	2.622	2.357	2.909	2.685	3.221	2.343	2.995	2.682	3.14	2.673	3.978	2.374	3.289	2.595	2.341	2.577	2.912	3.615	3.996	3.028	2.039	3.831	3.622	3.122	2.531	2.377	2.87	3.465	2.746	1.648	1.378	2.199	0.6973	1.152	1.497
sp|P37477|SYK_BACSU	lysS	1.554	2.945	2.573	2.459	1.837	2.938	2.309	1.818	2.453	1.936	1.795	1.709	1.086	1.596	1.828	1.346	1.385	1.812	1.479	1.927	1.689	1.935	1.689	2.043	1.556	1.958	1.69	1.452	1.595	2.016	1.614	1.853	1.849	1.569	1.617	2.777	1.74	1.567	2.122	1.166	1.867	1.869	1.541	2.032	1.732	1.233	2.232	1.858
sp|O35006|HIS4_BACSU	hisA	2.943	2.891	3.157	2.896	0.3029	2.56	1.845	2.381	1.396	2.69	2.227	2.266	1.614	1.8	1.738	1.649	1.564	1.563	0.5166	1.765	1.574	1.519	1.873	1.937	1.154	1.678	0.5664	1.074	0.9023	1.528	1.08	1.11	1.077	0.915	1.034	1.292	1.575	1.104	1.088	1.242	1.352	1.37	0.84	0.5324	1.08	0.8725	1.132	1.123
sp|P08495|AK2_BACSU	lysC	3.04	2.747	2.666	2.498	2.805	3.202	1.02	2.017	1.56	1.17	1.175	2.209	1.561	1.234	2.008	0.841	2.965	1.107	0.8793	1.561	1.014	0.9597	1.124	1.183	1.007	1.41	0.4386	0.542	0.606	0.4186	0.703	0.4906	1.288	0.3085	0.3064	0.7981	0.6714	0.6348	0.3827	0.8221	0.9754	0.2667	0.6948	0.5164	0.5704	0.4458	0.7819	0.765
sp|P94565|LEU1_BACSU	leuA	2.858	2.703	3.556	3.237	3.427	3.521	2.937	3.344	3.497	3.136	2.344	3.145	2.568	2.686	2.324	2.033	1.844	2.418	1.578	2.088	1.703	1.568	1.712	1.851	1.327	1.503	1.541	1.331	1.322	1.041	1.213	1.294	1.229	0.8735	0.9045	1.092	0.9143	0.7039	0.9767	0.625	0.6405	0.6476	0.6168	0.5691	0.6152	0.8316	0.4255	0.7857
sp|P17922|SYFB_BACSU	pheT	2.58	2.538	3.238	2.848	2.12	2.403	2.074	1.877	1.581	1.977	2.196	2.244	1.125	1.864	2.362	1.763	2.108	2.081	1.166	1.653	2.514	1.66	1.755	1.857	1.231	2.362	1.593	1.155	1.944	2.125	1.511	1.798	1.616	1.757	1.981	1.81	1.824	1.463	2.288	1.997	1.412	1.496	1.765	1.914	2.162	1.806	1.612	1.715
sp|O32259|LUTC_BACSU	lutC	2.988	2.53	3.426	2.713	2.643	3.78	2.719	2.798	3.134	2.182	2.514	3.335	1.545	2.192	2.675	2.568	1.556	2.868	2.158	2.639	2.723	3.128	2.848	3.218	3.343	4.16	4.2	1.811	6.253	2.887	3.396	2.211	2.718	2.153	2.013	2.411	4.164	2.26	6.311	3.14	2.969	3.859	4.41	3.601	4.316	3.243	1.347	3.025
sp|P37251|ILVB_BACSU	ilvB	2.018	2.34	2.806	2.036	1.872	2.267	2.216	1.942	2.252	2.089	2.265	2.195	1.508	1.887	1.097	1.841	1.575	1.714	1.383	2.271	1.401	1.371	1.579	1.448	1.257	1.71	1.092	1.274	1.356	1.249	0.9893	1.515	1.37	0.8788	1.18	0.9305	1.325	0.7419	1.146	1.119	1.423	1.191	0.4715	0.7771	0.6872	1.091	0.9564	0.5382
sp|O07600|FABH2_BACSU	fabHB	1.69	2.238	2.139	2.199	1.355	1.988	1.618	1.517	1.361	1.649	1.919	1.864	1.774	1.488	2.145	1.691	1.799	1.666	1.661	1.783	3.432	1.45	1.525	2.062	1.976		1.865	1.649	1.931	2.25	1.641	1.171	3.038	4.846	4.407	2.271	1.511	2.288	2.085	3.002		4.116	2.228	2.339	1.585	1.317	1.636	1.729
sp|O34962|MAO4_BACSU	ytsJ	1.655	2.162	2.4	2.129	1.574	1.971	1.967	2.026	1.986	1.31	1.768	1.929	1.519	1.595	1.675	1.673	1.701	2.028	1.338	2.07	1.361	1.204	1.988	2.066	1.622	2.581	1.961	1.831	1.923	1.443	1.826	2.702	2.62	1.996	1.801	2.089	2.234	2.163	2.664	1.971	1.657	1.869	1.216	1.402	1.435	0.4856	1.052	0.6785
sp|P31080|LEXA_BACSU	lexA	2.314	2.12	2.923	0.3109	2.02	2.568	1.441	2.011	2.128	1.382	2.791	2.634	1.539	1.9	1.435	1.373	1.53	0.8799	1.393	0.6864	0.9859	0.8427	0.8855	0.6248	1.07	1.437	0.9176	0.9442	0.7213	0.6857	0.8421	1.049	0.6562	0.6442	0.7285	0.6071	0.644	0.6746	0.5479	0.6277	0.7103	0.485	0.6253	0.6894	0.8013	0.4208	0.5111	0.6074
sp|P80861|YJLD_BACSU	yjlD	4.488	2.089	5.537	3.402	4.722	3.948	3.469	2.812	3.33	3.367	1.909	3.092	2.94	1.423	3.561	3.202	2.55	3.189	1.803	2.295	3.087	2.683	1.798	3.445	2.13	2.226	2.036	1.887	2.235	2.808	1.868	2.371	2.508	2.904	2.014	1.987	1.743	1.495	2.078	1.836	2.051	2.309	1.304	1.451	1.896	1.348	1.889	1.394
sp|P37455|SSBA_BACSU	ssbA	3.775	2.087	2.546	2.296	2.345	4.171	1.979	2.538	2.81	1.274	1.948	4.254	1.622	1.727	1.876	1.478	2.298	1.985	1.722	1.73	2.087	2.282	1.746	1.969	1.521	1.516	2.003	1.187	1.861	1.845	1.469	1.879	2.056	1.745	1.366	1.488	1.751	1.628	1.204	1.452	1.824	1.278	1.214	1.134	1.371	1.319	1.046	1.192
sp|O32028|MTNN_BACSU	mtnN	1.403	2.061	1.977	2.742	2.58	2.363	1.928	2.347	2.594	2.502	1.322	2.142	2.154	3.036	2.311	1.968	3.226	1.658	1.689	2.008	1.927	2.329	1.774	2.294	1.456	2.242	1.297	2.091	1.622	2.278	1.886	0.848	1.819	2.423	2.802	2.783	0.7503	2.281	2.231	2.234	2.402	2.368	1.492	2.699	1.811	0.1417	1.509	1.326
sp|O07609|YHFK_BACSU	yhfK	0.2014	2.031	2.683	12.35		1.289	2.467	4.243	3.902	1.66		1.388	2.314	1.734	2.322	2.149	1.714	2.364	1.245	1.769	1.535	3.531	2.776	2.982	1.899	2.562	2.822	2.399	3.453	2.239	2.658	4.331	3.12	2.885	3.335	3.536	2.374	2.603	3.479	3.225	3.479	3.393	2.289	2.62	2.521	1.576	2.746	3.165
sp|O32039|SYH_BACSU	hisS	1.971	1.886	3.287	2.077	1.708	1.85	1.953	1.549	2.494	1.824	1.526	1.87	1.975	1.653	2.82	1.674	2.357	1.792	1.52	1.747	3.235	1.517	1.714	2.019	1.403	1.932	1.574	1.134	1.204	3.991	1.198	1.555	1.856	1.471	1.117	1.333	1.331	1.19	2.043	1.167	2.409	1.42	1.276	1.944	1.664		1.24	1.11
sp|P12041|PURQ_BACSU	purQ	2.193	1.818	2.398	1.979	1.785	2.385	1.489	1.602	1.59	1.441	1.196	1.46	1.196	1.126	1.745	0.8262	0.7798	0.8052	0.7114	0.8811	0.8023	0.7929	0.5192	0.513	0.743	0.7726	0.6307	0.7993	0.8706	0.4719	0.5094	1.471	0.5697	0.4631		0.3499	0.4867	0.4562	0.6056	1.195	0.8472	0.3826	0.1563	0.1418	0.1776	0.1949	0.1574	0.1643
sp|P06224|SIGA_BACSU	sigA	2.06	1.791	1.195	1.463	0.7872	1.426	1.26	1.518	1.034	1.163	1.317	0.9143	0.5083	1.182	1.341	0.9811	1.682	1.053	1.064	1.185	1.441	1.534	0.9234	1.318	1.811	1.863	1.131	1.416	1.801	1.972	1.377	1.096	2.453	1.637	2.145	1.421		0.8667	0.8909	1.327		1.265	1.219	0.7705	1.03	5.409	0.2914	0.9952
sp|P51785|ILVD_BACSU	ilvD	2.466	1.667	2.303	1.784	1.858	2.149	1.596	1.36	1.523	1.098	1.19	1.179	0.8811	1.033	1.171	0.7229	0.9754	0.8891	0.7758	1.028	0.5818	0.6289	0.703	0.7623	1.067	0.8369	0.6735	0.6878	0.6614	0.8611	0.8008	0.9409	4.225	3.253	0.9268	1.436	0.8825	1.562	1.035	1.066	0.8415	1.076	0.662	0.726	0.9763	1.591	0.2952	0.5172
sp|P14802|YOXD_BACSU	yoxD	2.415	1.666	3.007	2.618	2.576	2.908	2.802	2.803	3.268	2.731	3.112	2.895	3.088	2.912	3.225	3.54	0.4618	3.411	2.962	2.667	3.856	2.324	2.736	4.011	2.607	3.209	3.2	3.039	3.791	4.397	2.762	3.74	3.254	2.932	2.522	3.878	3.355	3.339	3.571	2.482	2.303	3.282	1.998	2.13	3.591	4.822	2.373	2.856
sp|P08877|PTHP_BACSU	ptsH	1.725	1.643	1.637	2.088	1.545	1.731	1.287	1.724	1.22	1.347	1.317	1.368	0.9785	1.112	0.9847	0.9267	0.9232	1.224	0.854	0.8373	1.03	0.8399	0.9036	1.252	1.117	1.03	1.027	0.9369	1.099	1.177	0.7692	1.013	1.074	0.7876	0.6562	1.374	0.9434	0.9509	1.188	0.5512	0.6791	0.7743	0.6401	0.6057	0.8152	0.5648	0.6664	0.6526
sp|P35163|RESD_BACSU	resD	3.253	0.8055	4.461	4.495	3.967	7.515	4.345	3.969	4.123	2.175	3.574	2.761	2.041	2.141	2.907	1.861	4.464	2.676	1.959	2.622	3.302	2.524	2.208	2.925	1.957	5.309	4.105	1.818	1.609	3.749	1.298	2.73	1.248		1.654	2.982	1.233		1.752	1.893		1.816	1.529	1.503	1.422	0.871	1.534	2.109
sp|Q45538|COTJC_BACSU	cotJC		0.3076		0.5602		0.2212	0.4662	0.3689	0.3495	0.2796	0.2867	0.5807	0.7093	0.7519	1.766	0.7308	1.119	1.128	1.151	0.9082	1.737	3.767	1.45	1.749	1.727	2.393	3.381	2.287	2.712	2.308	2.49	2.88	2.579	2.366	2.44	2.72	2.131	2.839	2.938	1.756	3.058	2.529	2.385	3.74	2.609	2.255	2.864	3.171
sp|Q45536|COTJA_BACSU	cotJA	0.07857	0.1168	0.1041	0.1034	0.1656			0.0696		0.1853	0.1945	0.2427	0.4133	0.4405	0.4895	0.6895	0.5158	0.8127	1.049	1.226	1.586	1.499	3.227	3.01	2.015	1.988	1.402	2.878	3.637	3.715	2.661	3.835	4.071	3.916	3.192	5.372	1.981	3.03	2.676	3.284	4.252	2.616	3.731	3.341	4.012	2.399	3.578	4.711
sp|P37554|SP5T_BACSU	spoVT	0.1017	0.1045	0.1633	0.103	0.09755	0.1031	0.264	0.07936	0.1338	0.1565	0.1642	0.2518	0.09068	0.1154	0.2656	0.2063		0.407	0.3548	0.2585	0.3262	0.7829	0.6614	0.798	1.089	1.232	1.506	2.013	2.062	2.025	1.978	2.294	1.884	2.467	1.873	2.113	1.991	2.135	2.622	1.792	2.598	2.348	1.78	1.289	2.258	1.006	1.699	2.16
sp|O34806|YTFJ_BACSU	ytfJ	0.08237	0.09536	0.3389		0.308	10.18	0.218	0.1311	0.1753	0.2614	0.1566	0.1256	0.1377	0.1552	0.1468	0.2804	0.2437	0.3324	0.4576	0.8583	1.235	1.057	1.024	0.9183	1.423	1.641	1.757	1.46	2.786	2.095	2.603	2.593	3.307	2.477	2.482	3.647	2.442	2.729	2.908	2.216	3.18	2.611	1.884	1.907	1.718	1.424	2.316	2.119
sp|P54601|YHCQ_BACSU	yhcQ	0.03581	0.03883	0.06272	0.03504	0.03388	0.02546	0.07373	0.02163	0.05126	0.04186	0.03387	0.04821	0.1857	0.05355	0.05624	0.305	0.1976	0.1191	0.1124	0.1881	0.1548	0.3647	0.3473	0.4791	0.5767	0.758	0.7677	1.087	1.477	1.424	1.473	2.131	2.012	1.927	2.301	2.23	2.005	2.176	2.388	2.314	3.491	2.926	1.914	2.789	2.223	1.252	2.558	2.15
sp|P26901|CATA_BACSU	katA				1.768	1.401	1.589	2.928	4.641	3.896	3.621	4.333	6.102	7.031	7.028	6.793	10.05	12.87	6.285	6.904	8.528	6.526	8.964	9.727	12.26	8.033	7.606	8.739	9.038	8.478	9.459	10.15	10.72	10.35	10.76	6.988	10.25	11.68	8.575	11.54	10.26	10.43	8.786	9.956	7.979	9.811	10.62	10.52	9.985
sp|P16497|KINA_BACSU	kinA	13.08	15.21	10.18	15.81	7.975	11.36	14.56	14.96	9.89	9.235	11.39	8.277	9.486	21.31	12.42	5.791	15.66	9.165	9.072	8.094	5.598	10.1	18.23	9.006	5.965	11.03	7.864	11.53	11	5.127	9.386	8.54	11.46	8.565	8.816	10.52	11.47	10.57	10.16	11.81	8.614	6.946	6.612	10.22	8.747	8.581	9.538	5.154
sp|P45744|DHBC_BACSU	dhbC	2.552	3.463	3.871	3.958	3.73	2.783	1.443	2.737	2.148	1.848	1.988	2.167	1.062	1.324	0.4066	0.474	0.6456	0.7983	0.5091	0.9917	0.0927	0.5438	0.6619	0.5635	3.023	0.8755	0.2978	0.3111	0.38	0.9217	0.6353	0.6297	0.9417	0.6899	0.594	0.7961	1.011	0.5925	0.9845	0.4067	0.788	1.438	0.2939	0.3038	0.2547	0.3259	0.1892	0.3885
sp|O35007|YVRP_BACSU	yvrP	2.587	3.457	2.706	3.285	3.768	1.635	2.202	2.794	2.998	2.51	2.308	2.696	1.798	2.124	1.412	1.237	1.483	1.639	2.371	2.03	1.335	0.6872	1.657	2.33	1.158		1.86		1.62	1.165	0.6817	1.571	1.724		0.876	1.101	1.395	1.841	2.039	1.121	0.2941	1.4	1.933	1.108	1.538	0.5018	1.069	1.714
sp|P17865|FTSZ_BACSU	ftsZ	3.333	3.197	3.534	3.197	3.486	3.198	3.297	3.528	2.896	2.803	2.653	3.245	1.864	2.331	2.017	1.882	1.772	2.193	1.201	2.127	1.594	1.753	1.977	1.949	1.41	1.854	1.229	1.492	0.8452	1.427	0.9847	1.259	1.399	1.046	1.476	1.107	1.068	1.798	1.248	1.148	0.7374	1.859	1.135	1.088	0.9979	0.921	1.201	0.9468
sp|P37487|PPAC_BACSU	ppaC	3.38	2.996	3.888	2.812	3.616	3.604	2.956	3.718	3.789	2.894	2.739	3.057	1.536	1.943	2.073	2.083	2.21	2.279	1.913	1.357	1.782	1.288	1.74	2.462	1.633	2.208	2.035	1.235	1.926	1.503	1.823	2.25	2.316	1.785	1.549	1.538	1.634	1.992	2.089	1.272	1.525	1.639	1.635	1.702	1.657	0.9939	1.831	1.858
sp|P40778|MURC_BACSU	murC	4.029	2.968	2.207	2.702	1.5	3.848	3.683	1.821	1.689	1.955	2.36	1.995		2.862	3.395	3.128	2.225	3.588	1.221	2.696	1.627	2.729	12.63	3.505	2.795	2.363	1.681	2.663	2.649	2.923	2.231	4.025	3.655	2.766	3.168	3.922	2.888	3.608	3.052	3.957	4.098	4.416	2.753	3.775	2.855	0.7387	2.262	1.408
sp|P08065|SDHA_BACSU	sdhA	3.622	2.909	3.458	3.312	3.197	3.045	3.495	3.108	2.684	3.021	2.16	2.731	2.223	2.189	1.891	1.916	1.863	2.745	2.131	2.178	3.402	1.974	2.012	1.785	1.428	2.903	1.57	1.895	2.305	2.029	3.002	1.841	2.838	1.797	2.375	1.944	3.23	13.99	1.367	1.01	1.134	0.6997	0.8238	1.341	1.302	1.616	1.145	1.443
sp|O34746|FABH1_BACSU	fabHA	2.871	2.635	3.201	2.591	3.211	3.544	2.638	2.79	2.451	3.223	3.029	2.827	2.237	3.033	2.353	2.254	3.476	3.603	3.21	2.543	2.017	2.543	2.814	1.739	2.887	6.249	2.658	1.7	2.279	2.565	2.408	2.787	2.936	2.058	1.39	1.356	3.487	2.096	2.268	3.14	4.196	4.807	0.8262	2.057	1.178	3.371	1.908	1.09
sp|O34443|APT_BACSU	apt	2.79	2.386	3.072	2.434	2.726	1.775	2.3	1.913	2.727	2.36	2.242	3.437	2.373	3.309	2.446	1.526	2.395	3.236	1.817	4.494	3.485	2.04	3.222	3.929	3.223	3.619	3.687	2.934	1.27	5.883	3.088		4.575	2.888	3.086	3.243	4.281	3.363	4.229	3.518	4.463	4.199	2.333	3.099	3.83	1.052	3.934	3.594
sp|P39646|PTAS_BACSU	pta	2.298	2.111	3.275	2.104	2.253	1.868	1.754	1.442	1.912	1.314	1.648	1.583	1.686	1.766	1.134	1.374	1.253	1.566	1.235	0.9699	1.544	1.746	1.59	2.418	1.331	1.968	1.369	1.211	1.208	1.631	1.336	1.439	1.421	1.544	1.248	1.85	2.015	1.576	2.148	1.633	1.982	1.589	1.254	1.122	1.194	0.8673	1.137	1.636
sp|P14577|RL16_BACSU	rplP	4.315	2.007	2.048	1.899	1.895	2.101	1.706	1.775	2.013	1.261	1.872	2.154	1.006	1.365	2.629	1.148	1.93	1.162	1.782	0.9397		0.8881	0.9306	1.245	1.134	2.631	1.854	1.322	1.405		1.367	1.974	1.236	1.274	1.491	1.503	1.445	1.587	1.551	1.19	1.443	1.508	0.6393	1.134	1.5	1.185	1.239	0.4798
sp|P54518|YQHT_BACSU	yqhT		1.939	4.327	2.047	1.97	2.444	2.314	5.968	2.647	1.932	3.2	3.019	2.176	2.479	2.922	2.195	2.797	2.769	1.933	4.444	4.995	1.725	2.477	2.422	2.781	3.21	3.191	1.529	3.968	7.562	3.35	4.945	4.593	3.06	3.575	2.53	3.058	2.746	3.081	2.984	3.597	2.062	2.806	3.767	2.985	1.759	3.052	2.272
sp|P45872|RF1_BACSU	prfA	2.262	1.769	1.943	2.26	0.08029	2.024	0.3291	1.708	1.836	0.4881	1.411	2.097	0.1393	1.571	2.094	0.3261	2.141	0.3916	1.495	1.871	7.077	2.286	2.272	2.195	2.005	3.547	2.427	1.144	2.675		2.548	2.04	1.548	3.401	2.595	1.913	3.287	1.449	2.622	2.266	4.199	3.76	3.186	3.781	3.858	3.26	3.243	6.426
sp|P39596|EFEM_BACSU	efeM	2.355	1.624	2.276	2.305	2.239	2.529	2.131	2.111	2.542	2.579	1.617	1.397	1.761	1.337	1.249	1.155	1.705	1.425	0.9565	1.169	1.276	1.055	1.245	1.068	1.108	2.026	1.205	0.9617	1.226	1.208		1.231	1.613	0.9892	0.9542	0.6688	0.9668	0.2763	1.322	0.6923	0.6083		0.4082	0.121	0.5402	0.1715	0.8968	0.48
sp|P49778|EFP_BACSU	efp	2.63	1.403	2.802	1.987	2.197	1.64	1.704	2.293	2.286	1.734	1.55	1.665	2.147	1.68	1.986	2.177		1.659	1.876	2.189	4.645	3.261	1.468	2.792	1.68	2.461	1.346	1.856	1.856		1.993	2.212	1.852	2.001	2.296	2.441	1.805	1.927	2.08	1.771	2.293	2.191	1.634	3.532	1.841	1.382	1.578	1.739
sp|P08164|NADE_BACSU	nadE	2.101	1.156	1.44	1.427	0.827	0.2102	1.855	1.436	0.6696	1.477	1.81	0.8768	0.4986	1.497	1.596	1.4	1.451	1.302	1.273	1.962	1.552	1.582	1.097	0.6465	3.402	4.099	4.189	3.032	1.697	1.698	4.102	2.835	1.932	3.083	4.395	2.344	3.931	2.086	4.706	1.742	4.569	2.265	1.82	0.501	2.108	0.7495	2.144	1.307
sp|P94521|YSDC_BACSU	ysdC	1.529	0.9474	1.52	1.755	1.087	0.8946	1.856	1.151	1.346	1.034	1.534	0.5529	0.8735			0.9977	1.636	2.01	2.202	2.154		2.381	1.704	1.782	2.894	3.792	3.442	4.374	5.055	2.422	2.957	7.733	8.201	4.176	4.293	9.133	3.123	3.813	2.314	2.732	4.144	5.377	3.403	4.275	3.651	3.279	5.446	5.154
sp|P20964|OBG_BACSU	obg	0.9633	0.9103	3.421	1.548	0.9102	1.546	2.074	2.31	0.8095	0.9488	1.105	1.06	4.436	1.066	1.053	3.547	3.138	1.796	1.406	0.6822	1.421	1.484	1.081	6.036	1.308	0.4834	2.196	1.705	1.63		1.309	1.19	2.113	1.531	1.18	1.471	1.513	2.033	1.728	1.182	1.349	1.206	1.568	1.533	1.149	0.9866	1.225	1.333
sp|P54550|NAMA_BACSU	namA		0.6721	0.7705	0.6746	0.8879	1.01	1.21	1.056	0.992	1.314	1.046	1.511	0.9123	0.931	0.8316	1.656	0.323	1.255	1.709	2.088	2.463	1.994	2.241	3.535	2.409	1.944	1.129	1.932	4.102	2.359	4.026	3.907	5.855	4.411	5.782	3.006	1.595	6.161	3.181	4.881	2.048		3.618	1.964	3.811	1.499	0.2434	2.48
sp|O32007|YPZA_BACSU	ypzA	0.6322	0.3394	0.2635	0.225	0.2367	0.3024	0.2643	0.1947	0.2606	0.351	0.3775			0.4837	0.4749		0.282	0.7402	0.7246		0.5116	1.889	0.5333	0.5404	1.9	2.105	2.746	1.182	1.261	1.591	0.4034	2.501	3.064	0.9883	1.939	1.377	0.5244	1.87	2.164	1.503	2.565	3.064	1.717	2.161	1.67	1.324	2.292	2
sp|O07634|YLAJ_BACSU	ylaJ	0.6161	0.2326			0.1798	0.1685	0.04439	0.1969		0.1156	0.05456	0.5291		0.22	0.09453	0.2742	0.2106	0.2143	0.456	0.4348	0.5557	1.137	0.6775	1.393	1.623	1.599	1.999	1.986	3.219	2.411	2.716	4.742	2.926	2.098	2.278	4.017	2.342	2.295	3.65	3.25	4.976	2.619	2.552	2.907	2.197	2.087	3.994	3.564
sp|O34389|MAO3_BACSU	malS	0.1312	0.1846	20.57		0.1523	0.7747	0.466	0.1922	0.1279		0.1569	0.5038	0.5915		0.2874	0.2837		0.9534	0.6467	0.3218	0.7335	0.7615	1.23	0.8233	1.032	1.318	1.863	1.804	2.089	2.29	1.865	2.519	2.311	2.09	1.67	2.343	1.966	2.331	3.455	1.966	1.906	2.522	1.778	2.783	1.997	1.637	2.605	2.434
sp|P39765|PYRR_BACSU	pyrR	2.147	3.414	4.852	2.948	2.85	4.372	3.729	2.985	2.701	2.932	2.675	2.778		3.12	2.24	3.06	1.658	2.732	1.157	2.111	1.895	2.272	2.403	1.816	0.3224	0.8334	0.9884	0.6306	0.618	1.727	0.8134	0.7395	0.6666		0.7948	0.5679	0.9148	0.1503		0.806	0.3711	1.022	0.8652	1.251	1.65	0.9341	1.38	0.7099
sp|O06006|YRAA_BACSU	yraA	1.788	3.135	1.869	2.622	9.14	2.22	1.893	1.561	7.827	1.451	1.804	2.755	4.762	2.428	2.277	2.949	2.54	6.575	2.988	3.684	2.629	3.043	2.517	3.413	1.824	2.866	9.677	3.003	4.342	2.721	5.101	3.474	3.158	3.481	2.873	3.515	2.739	3.507	5.185	7.208	4.187	2.869	2.437	3.179	4.664	0.8292	2.194	1.664
sp|P04969|RS11_BACSU	rpsK	2.341	2.775	3.04	2.924	2.331	2.351	1.959	1.888	2.507	2.117	1.845	1.891	1.045	1.5	1.62	0.9591		1.526	1.089	1.488	1.336	1.559	1.113	2.085	0.9237	1.559	1.834	0.6121	0.6505	1.306	0.6772	0.8245	0.7748	0.4262	0.8657	0.864	0.7955	0.6908	1.532	0.31	0.833	0.9269	1.185	0.6338	1.746	1.902	1.463	1.044
sp|P22250|SYE_BACSU	gltX	2.918	2.757	2.526	3.059	1.452	3.169	1.878	1.968	2.908	1.991	1.254	2.902	1.239	1.9	1.733	1.651	1.725	1.566	1.782	1.844	2.19	1.875	1.669	1.818	1.452	1.409	2.438	1.724	2.172	1.652	1.477	1.701	1.63	1.585	2.169	1.983	1.364	2.192	2.076	1.78	1.515	2.473	0.7391		1.359		0.4886	0.7473
sp|P80858|LEUC_BACSU	leuC	2.559	2.38	2.716	2.452	2.222	3.33	2.15	2.001	2.461	2.293	2.246	3.155	2.083	2.009	1.717	1.707	0.8755	2.039	1.974	1.88	2.048	1.719	1.825	2.04	1.574	1.866	1.593	1.589	1.751	1.756	1.469	1.802	1.887	1.137	1.181	1.666	1.597	1.248	1.619	1.128	1.199	1.177	0.5999	0.2383	0.7359	0.7854	0.6462	0.9223
sp|P12044|PURE_BACSU	purE	1.629	2.251	2.632	1.177	2.588	2.113	1.517	1.112	1.369	2.343	1.239	1.419	0.9415	1.032	1.054	0.7462	0.487	0.7966	0.6091	0.6127	1.725	0.5716	0.5315	0.6123	0.3831	0.7821	0.4406	0.3633	0.3324	0.9128	0.3882	0.3993	0.3296	0.2793	0.2878	0.2908	0.3508	0.2504	0.5661	0.4662	0.28	0.2895	0.1659	0.2862	0.2755	0.202	0.3023
sp|P54382|FOLD_BACSU	folD	2.804	2.172	1.14	2.424	1.734	2.443	1.603	1.504	1.816	2.101	2.302	1.435	1.281	1.978	1.462	1.38		1.614	1.469	2.443	1.766	1.092	1.596	1.249	1.938	2.107	1.827	1.418	2.221	1.684	1.513	3.115	10.48	2.272	2.294	1.888	1.948	2.471	3.145	1.84	1.96	3.884	0.7472	1.156	0.9157	0.7537	1.088	0.5305
sp|O34667|LUXS_BACSU	luxS	3.815	2.135	3.977	3.601	2.79	3.036	2.959	3.689	3.631	3.111	2.696	2.699	2.303	1.966	1.594	1.662	2.193	2.56	2.215	1.983	2.112	1.664	2.014	2.004	2.218	2.487	2.38	1.781	2.133	2.159	2.103	2.486	2.942	1.982	2.387	1.919	2.309	2.816	3.018	1.769	2.186	2.949	1.494	1.693	1.771		1.955	1.904
tr|A3F3H2|A3F3H2_BACIU	aroF	2.86	2.133	2.446	2.973	2.701	2.538	2.298	3.509	2.605	2.413	2.419	2.867	2.596	1.853	1.591	2.194	1.462	1.695	3.972	2.516	1.668	2.094	2.433	2.641	1.123	0.8349	0.2268	0.5569	2.239	1.315	0.8586	1.71	1.971	0.7887	1.36	1.219	1.191	1.333	0.7558	0.4745	1.243	0.5683	0.9805	1.323	1.091	1.772	2.136	1.203
sp|O32213|CYSI_BACSU	cysI	1.903	1.795	1.708	1.797	1.414	1.89	1.461	1.513	1.486	1.117	1.575	1.32	1.017	1.587	1.491	0.9116	0.8917	1.164	0.661	1.003	1.046	0.7862	0.8671	1.244	1.834	1.085	0.8428	0.75	0.8799	1.049	0.6826	0.9941	0.7073	0.7659	0.8761	0.8288	0.9035	0.9017	0.9312	0.8433	0.6816	0.6647	0.8863	0.4755	0.9597	0.8184	1.432	0.6489
sp|P36430|SYL_BACSU	leuS	2.492	1.698	2.402	1.887	2.285	3.555	2.308	1.651	1.989	1.789	1.628	1.9	1.627	1.491	1.498	1.77	1.82	1.404	1.816	1.723	1.93	1.498	2.261	1.802	1.108	2.223	1.763	1.306	2.263	2.573	1.676	2.329	2.405	1.531	0.9673	0.9185	1.477	1.891	1.776	2.288	1.878	1.924	2.663	1.141	2.22	1.136	1.723	6.072
sp|P37105|SRP54_BACSU	ffh	4.307	1.456	3.13	1.473	3.201	4.245	3.621	4.104	2.089	3.936	4.083	2.443	1.702	3.385	2.59	1.832	1.915	2.532	1.843	1.387	2.196	1.707	2.622	1.89	1.214	2.587	2.49	0.7925	1.288	2.402	0.7374	1.784	2.171	0.8156	1.484	1.362	1.805	2.599	1.879	1.744	1.816	1.322	1.309	1.481	1.708	1.046	1.196	1.509
sp|P94537|SSPI_BACSU	sspI		0.1885	0.1562	0.1805	0.1386	0.1393	0.08855	0.1092	0.1125	0.1206		0.126		0.315	0.1204	0.2472		0.3004	0.3547	0.502	0.4896	0.7271	0.5537	0.651	0.8521	1.44	1.094	1.211	1.575	1.559	1.7	1.583	1.924	2.196	1.891	2.084	1.728	2.549	1.913	1.766	3.32	1.972	1.951	2.392	2.016	1.29	3.684	2.631
sp|P40869|SP5AD_BACSU	spoVAD		0.08702		0.1205	0.2302	60.45	0.06857	0.08864	0.2186	0.4817	0.1119		0.08875		0.2385	0.06371	0.244	1.719	0.4319	0.355	0.1396	0.8164	1.392	0.2476	0.9762	0.7171	1.733	4.28	0.6884	1.802	1.211	0.8255	1.921	1.301	0.8575	2.286	1.348	0.8388	1.461	1.704	2.054	1.482	2.183	2.633	2.136	1.846	2.824	2.838
sp|O31552|SSPH_BACSU	sspH	0.03575		0.08029	0.04386		0.05122		0.0377		0.09621	0.07916	0.1038	0.1492	0.3922	0.2645	0.07904	0.1332	0.2127	0.3462	0.2646		0.687	0.6326	0.6749	0.5752	0.9099	0.9042	1.203	1.706	1.612	1.136	2.134	2.161	1.548	1.538	2.225	1.725	1.943	1.911	1.671	2.541	2.629	2.095	2.375	2.26	1.476	2.73	2.531
sp|O32119|YUTI_BACSU	yutI	2.128		4.577	1.955	3.337	1.645	1.688		2.123	2.132			1.432	1.426	1.877	1.907	2.024		3.093	1.446	2.795	3.593	3.127	2.859	2.226	1.661	3.289	3.617	2.538	2.77	3.427	3.165	5.343	1.592	2.158	2.709	3.7	2.581	3.244	2.981	3.009	2.685	1.767	1.712	1.875	1.128	1.515	1.249
sp|P39620|GERQ_BACSU	gerQ	0.05537		0.05707	0.08536	0.04081	0.07317	0.1354	0.09563	0.09554	0.1718	0.1739	0.2869	0.3348	0.4111	0.5765	0.6376		0.7841	0.9754	1.072	1.587	1.53	1.554	1.616	3.259	3.314	2.626	2.886	6.657		0.7577	7.033		5.249	4.803	7.745	2.794	6.844	5.772	3.638	1.841	9.159	2.548	2.041	1.035	1.369	1.782	2.852
sp|Q45495|DEF2_BACSU	defB			1.025	2.302	0.498	1.454		0.7662	0.5006	0.8468	1.285	0.8669	0.6328	0.6524	2.239	1.143	0.7638	2.615	0.03881	0.9653	1.641	1.701	1.357	1.416	0.8904	0.2749	1.138	1.231	1.041	1.838	0.7403	0.2475	0.1693	1.46	0.2644	1.757	2.181	0.1979	1.408	5.111	2.58	3.315	4.222	3.152	2.49	3.692	2.351	2.048
sp|P50843|KDUI_BACSU	kduI	3.261		2.146	2.568	1.773	1.307	1.776		1.973	1.592	1.433			1.415	1.804	2.229	1.489		1.236	0.968	2.145	1.853	2.04	2.845	2.787	3.575	3.19	3.816	4.161	1.844	3.325	3.417	4.966	3.877	3.204	4.575	3.86	4.972	1.788	0.6949	4.322	4.639	2.648	1.662	1.952	1.545	1.925	2.172
sp|P37963|SP6D_BACSU	spoVID				8.543	3.684		10.82	8.664	12.27	12.15	13.37	10.2	17.8	9.673	20.65	14.89	20.19	16.52	20.47	20.61	17.16	23.05	15.29	17.51	16.53	14.44	12.39	16.65	15.21	18.96	16.93	11.76	21.04	12.95	13.46	17.06	14.32	12.73	14.87	14.48	15.4	13.07	12.96	15.16	11.52	10.01	8.739	5.31
sp|O35011|RPOZ_BACSU	rpoZ	4.538	5.709	4.161	3.449	3.89	3.65	4.411	4.362	1.784	1.516	2.635	3.246	2.861	3.15	3.152	2.474	2.088	2.106	0.803	1.252	2.4	2.27	2.947	2.449	2.327	2.244	0.7735	1.63	2.116	2.544	1.957	2.457	1.691	2.131	2.133	2.151	1.12	2.215	2.71	1.718	1.738	2.087	1.223	1.403	1.853	1.114	1.469	1.46
sp|P46208|HTPG_BACSU	htpG	2.801	3.154	3.941	3.085	2.547	3.152	2.712	3.048	2.848	2.561	2.758	2.496	2.266	2.802	3.324	2.046	2.373	2.263	2.071	2.723	3.618	2.141	2.415	1.676	4.517	2.368	1.86	2.113	1.383	2.666		2.115	1.658		1.15		3.435	1.893	1.387	1.982	1.1	2.296	2.745	1.008	3.348	1.211	1.041	2.909
sp|P24281|YAAK_BACSU	yaaK	2.204	2.7	2.752	1.951	2.236	2.63	1.953	1.919	2.054	2.485	2.585	2.915	2.316	2.602	2.273	2.291	2.066	3.207	2.775	3.418	2.323	3.149	4.063	3.992	3.445	2.896	2.935	3.378	1.34	2.785	2.479	2.328	4.266	3.742	1.447	2.675	3.563	2.558	3.448	2.715	2.486	2.72	1.762	1.892	2.016	1.392	1.433	1.51
sp|P96612|DDL_BACSU	ddl	2.264	2.569	3.691	2.447	3.067	3.587	3.043	2.21	2.829	2.836	3.379	2.494	2.506	2.855	2.525	2.328	1.762	3.264	3.924	3.59	3.154	3.186	3.665	3.851	3.229	4.279	4.648	9.66	10.22	5.574	3.661	2.468	3.377	4.286	4.296	3.506	8.132	4.834	5.855	3.79	0.7845	8.698	3.114	4.779	4.895	3.465	4.893	3.446
sp|P22326|SYY1_BACSU	tyrS1	2.302	2.33	5.222	2.438	1.759	2.024	1.253	2.192	2.32	1.851	2.389	1.689	1.322	1.343	1.558	1.414	1.827	1.37	0.9573	2.113	1.732	2.574	2.021	1.863	1.783	2.629	3.628	3.021	1.802	10.98	2.975	2.698	3.424	2.708	2.417	2.42	2.835	2.43	1.905	3.011	2.269	2.918	1.616	1.166	1.729	0.05018	0.5129	0.3793
sp|Q05852|GTAB_BACSU	gtaB	1.88	2.3	2.778	2.122	2.528	2.563	2.079	2.54	2.168	1.942	1.863	2.132	1.945	1.806	1.975	1.76	1.711	1.684	1.376	1.354	1.683	1.392	1.334	1.398	1.344	1.392	1.035	1.036	1.478	1.415	0.9295	1.468	1.09	0.6867	0.7009	0.7761	1.269	1.373	0.9065	0.7903	0.6624	0.6911	0.8809	0.7474	0.6823	0.326	0.4782	0.6829
sp|P19947|RL30_BACSU	rpmD	3.536	2.265	2.927	2.606	2.363	3.071	2.561	2.295	2.048	2.247	2.249	2.284	2.007	1.922	1.988	1.481		1.316	1.546	1.64		1.445	1.303	1.34	0.9488	1.218	1.112	1.464	1.339		1.036	1.591	1.125	1.387	1.316	1.4	1.331	1.496	1.086	1.086	1.306	1.279	1.024	1.3	0.8815	1.183	1.095	1.126
sp|O34399|GLTB_BACSU	gltB	3.113	2.215	1.94	2.3	2.897	0.6014	2.072	1.873	0.7822	1.23	1.028	0.9492	1.191	2.504	0.8978	0.7208	0.6	0.609	0.6417	0.9927	0.6785	0.7283	0.5996	1.185	2.546	1.245	1.149	1.478	2.772	0.6249	0.7548		2.724	1.437	1.394	1.703	1.531	2.316	1.645	2.017	1.357	1.536	1.782	0.2531	0.7646	1.445	0.15	0.7033
sp|P28366|SECA_BACSU	secA	1.839	2.088	2.301	1.951	2.269	2.522	1.113	2.075	1.489	1.68	1.835	2.116	1.065	1.15	4.145	1.77		1.258	1.399	2.027	2.318	1.99	1.519	1.637	2.95	1.22	1.661	1.343	2.625	2.238	3.312	14.4	1.193				1.148	0.3401	1.16	1.84	1.479		1.227	0.721	0.7856		0.8111	1.328
sp|P37949|LEPA_BACSU	lepA	2.815	1.888	0.3578	3.666	2.124	2.394	2.031	2.237	2.365	3.504	2.415	2.595	12.72	1.764	2.436	1.696	4.101	1.367	1.107	3.893	1.72	2.881	2.214		1.488	4.088	2.67	3.182	1.825	1.832	1.602	2.663	2.06	2.826	1.093		1.718	1.713	2.207	0.5059	2.356	2.814	1.179	1.266	1.378	0.9602	3.459	2.022
sp|P81102|YODC_BACSU	yodC	1.824	1.796	2.127	1.888	2.014	1.781	1.6	1.853	1.904	2.018	1.9	2.28	2.439	1.911	2.016	2.112	1.9	2.132	1.67	2.693	2.251	2.877	2.518	3.5	1.732	2.007	2.047	3.267	1.658	2.372	1.347	1.784	1.779	1.449	2.228	1.81	2.159	1.702	1.789	1.592	1.825	1.974	1.479	2.221	2.436	1.69	1.99	2.026
sp|O06745|YITJ_BACSU	yitJ	2.309	1.784	2.382	2.855	2.747	1.614	3.192	2.97	1.481	2.337	1.655	2.654	0.9026	2.207	2.026	0.7975	1.526	1.438	0.9782	1.777	1.608	1.408	1.593	1.76	1.213	1.391	1.064	0.6584	0.4845	1.3	1.093	1.194	1.346	1.978	1.443	1.868	1.161	1.364	1.455	1.163	1.494	0.3465	1.261	0.5105	0.4538	1.655	8.448	0.4211
sp|P39158|CSPC_BACSU	cspC	4.726	1.738	1.984	1.928	10.93	1.867	1.529	1.415	1.577	1.338	1.142	34.46	0.817	1.016		0.04516		27.8	0.4708	0.858		0.8315	0.6272	0.762	0.4005	0.7229	0.6889	0.5255	0.7469		0.4501	0.8002	0.7827	0.3862	0.5996	0.7091	0.4815	0.5871	0.611	0.3893	0.4118	0.4918	0.3513	0.523	0.4152	0.3387	0.1298	0.4144
sp|P54420|ASNB_BACSU	asnB	2.715	1.617	2.233	3.121	2.54	2.008	3.225	2.851	3.228	2.197	0.6618	2.249	2.457	1.388	1.692	2.092	0.2993	1.487	1.503	1.902	5.714	0.8213	1.726	1.288	1.643	2.541	1.371	1.208	1.196	1.766	1.41	0.4996	1.404	1.422	1.098	1.322	1.129	1.189	1.715	1.002	1.236	2.006	1.725	2.241	1.499	5.297	0.4968	4.048
sp|P28619|RNPH_BACSU	rph	1.349	1.041	1.228	1.102	0.9355	1.442	1.837	1.066	1.059	2.916	3.084	3.188	2.08	0.9195	2.354	2.038	3.427	2.86	4.104	2.236	3.778	2.352	3.532	4.261	2.462	3.942			4.346	2.327	3.516	3.682	1.441	1.099	2.916	3.683	2.844	5.259	3.138		4.998	3.465	1.853	3.341	2.107	1.232	2.178	2.564
sp|P70965|MURA1_BACSU	murAA	0.539	0.3435	0.5017	0.3746	1.309	2.031	1.266	0.3428	1.27	0.3322	1.483	0.4556	0.6516		1.747			0.5486	0.4522	1.191	1.007	0.6529	0.2002	0.9392	1.284	1.402	1.096	0.7781	1.596	0.7761	1.201	1.216	1.537	1.739	2.061	2.577	3.237	4.136	5.027	4.029	3.207	5.567	3.35	2.57	4.181	2.109	2.534	2.278
sp|O31709|YKNW_BACSU	yknW	4.84	0.2449	5.408	4.933	4.937	1.414	2.31	5.765	5.538	2.347	6.285	4.315		4.839	3.913	3.526	5.292	0.4673	6.169	2.281	4.353	4.102	6.714	5.943	4.971	5.85	2.775	6.837	0.7822	6.097	4.877	3.681	5.549	4.83	3.753	5.48	6.917	6.076	6.233	1.624	6.792	4.83	3.792	2.444	3.812	1.836	2.333	2.879
sp|O31802|YNZH_BACSU	ynzH	0.0695	0.02232	0.009503	0.07077	0.007932	0.01039	0.03199	0.0387	0.06482	0.04177	0.04242	0.01779	0.05828	0.0347	4.868	0.01788		0.06026	0.05764	0.03896		0.01598	0.05357	0.02189	0.0924	0.05964	0.1588	0.1649	0.1796		0.02084	0.0354	0.03304	0.1239	0.04264	0.0285	0.09766	0.1274		0.1525	0.4865	0.5296	0.3042	0.4835	0.4645	0.6759	1.074	1.075
sp|P18579|MURB_BACSU	murB			2.423		1.732		2.778	2.886	3.687	3.226	2.68	3.078	3.619	3.377		3.805	1.107	4.182	3.93	1.194	6.454	3.564	3.704	5.016	0.07682	6.62	2.57	3.985	4.358	3.691	0.8818		6.291	7.079	1.603	7.092	0.9843	2.803	0.7974	6.953	4.579	5.162	3.941	2.265	5.352	3.943	2.366	7.635
sp|P39134|PRKA_BACSU	prkA							5.595	5.155	4.7	10.43	4.493	10.64	12.49	10.92	7.608	16.61	12.95	14	15.95	19.07	12.77	22.58	13.43	17.95	14.09	14.72	15.64	17.01	15.9	11.47	16.57	14.81	16.58	13.47	15.52	15.67	14.84	13.62	15.1	15.71	13.12	13.83	12.32	12.38	12.53	8.107	13.14	11.37
sp|P37575|SP2B_BACSU	spoIIB	9.603	21.95	13.23	16.17	30.78	12.82	17.01	25.51	23.77	7.492	17.03	11.33	13.38	12.55	13.23	10.95	7.276	11	5.617	6.131	8.153	13.08	8.952	7.274	10.17	4.92	4.304	8.447	7.637	10.05	7.271	4.898	6.982	7.141	5.304	7.92	4.577	8.312	3.743	6.23	3.742	5.907	0.8501	0.1016	0.8527		2.077	3.837
sp|P28015|SP5G_BACSU	spoVG	7.441	7.46	7.938	6.429	5.048	7.269	5.397	6.096	5.322	2.817	2.92	3.746	1.94	1.794	1.87	0.7379	0.764	0.8402	0.5805	0.4986	0.4647	0.3348	0.3697	0.3699	0.2243	0.3786	0.2996	0.2099	0.2094		0.1855	0.2387	0.1831	0.1729	0.17	0.9342	0.2646	0.9226	0.1926	0.1173	0.6318	0.1968	0.3035	0.2188	0.2496	0.4211	0.3273	0.4029
sp|O34628|YVLB_BACSU	yvlB	3.624	3.48	3.587	4.51	3.785	3.89	3.202	2.617	3.878	3.218	3.427	1.648	2.32	3.113	4.45	1.939	3.054	4.059	2.471	2.774	3.113	3.795	4.267	2.863	4.714	3.067	5.732	4.86	5.177	4.093	5.303	7.276	5.78	4.58	6.214	1.143	3.531	6.854	5.328	8.295	3.995	5.072	3.913	9.098	5.138	4.744	4.614	6.21
sp|P80880|TRXB_BACSU	trxB	3.236	3.019			1.698		0.7902	2.707	1.992	1.931	1.025	2.238	2.254	0.6857	2.264	2.144	2.876	2.451	2.213	1.717		1.876	3.271	2.156	2.351	2.081	0.05932	0.137	2.269	1.365	2.363	0.4721	1.998	2.399	1.871		2.018	0.9936	2.123	1.918	1.997	2.793	3.059	2.939	2.355	1.751	2.175	1.803
sp|P37810|ATPG_BACSU	atpG	3.256	2.864	3.479	3.756			2.976	3.964	4.178	2.671	2.604	4.419	2.691	4.806	3.784	1.818	2.896	2.852	2.728	1.805	4.422	1.866	2.135	3.056	3.383	3.326	1.321	2.365	2.773	2.024	1.85	1.883	1.53	1.339	1.419	1.353	1.852	2.639	1.687	1.509	1.431	1.482	2.155	0.8981	3.951	0.2295	1.606	1.233
sp|P13800|DEGU_BACSU	degU	3.679	2.839	3.139	2.606	2.252	3.11	2.5	3.246	3.032	1.849	2.213	1.875	1.774	1.452	2.571	1.622	2.243	1.863	0.8976	2.029	1.94	1.255	1.722	1.617	0.9149	1.294	1.094	1.077	0.7	1.895	0.9148		18.91	0.8498	0.5479	1.065	0.8497	143.8	1.257	1.034	0.7326		0.1646	0.8399	0.9286	1.173	0.7008
sp|P50829|YPQE_BACSU	ypqE	2.962	2.796	3.194	2.121	3.21	1.769	2.316	2.46	2.662	2.856	2.843	2.211	2.687	2.101	2.77	2.307	2.832	3.021	2.395	2.705	4.704	2.479	2.136	3.643	2.915	0.1897	0.3816	2.626	2.576	4.626	1.428	2.712	0.2654	3.233	2.881	0.2663		3.265		0.3307	3.407	3	3.091	2.511	2.469	1.519	2.205	1.582
sp|P42924|RL23_BACSU	rplW	3.25	2.55	2.955	2.6	3.277	3.128	2.813	2.297	2.514	2.531	2.56	2.618	1.775	2.378	1.67	1.652	1.476	2.286	3.595	1.626	1.466	1.431	1.317	1.89	2.327	2.211	1.757	2.841		1.863	3.212						3.357		1.396	2.69	3.123	3.884	1.083	0.7944	1.1	1.285	1.419	1.176
sp|P37945|LON1_BACSU	lon1	1.519	2.457	1.986	1.416	1.799	1.614	1.545	1.027	1.779	1.34	1.665	1.653	2.605	1.184	0.3114	1.128	0.8102	1.688	1.169	1.013	1.24	1.163	1.653	1.325	1.156	2.795	1.618	1.035	3.158	2.114	1.203		2.186	2.514		3.149	3.43					1.726	1.944	1.623	1.85	2.396	2.045	2.176
sp|Q02114|LYTC_BACSU	lytC	2.452	2.384	3.297	1.706	2.421	2.663	2.392	1.961	2.217	2.957	1.776	1.944	1.5	1.415	1.175	2.074	1.446	1.046	1.592	1.268	0.9082	1.407	0.878	2.108		1.279	1.121	1.211	1.316	0.7407	1.047	1.489		1.119	1.234		1.108	1.177	0.7866	0.8704	0.8499		1.159	0.9983	1.364	1.594	1.365	1.525
sp|O06478|ALDH5_BACSU	yfmT	2.13	2.291	2.252	1.759	1.725	1.732	1.244	1.323	1.464	1.247	0.9781	1.08	0.8577	0.9188	1.181	0.7572	0.9497	0.9985	1.135	1.213	0.9089	1.186	1.036	0.9786	0.8426	1.502	0.7785	0.8374	1.294	1.866	1.068	1.14	1.445	1.364	1.18	1.165	0.9278	1.018	1.401	1.05	2.291	1.076	1.358	0.4689	1.044	0.6159	0.4113	0.4342
sp|P39666|NADC_BACSU	nadC	2.317	2.287	2.151	3.175	2.17	2.395	1.819	2.185	2.059	1.586	1.433	2.023	1.408	1.363	2.258	1.779	1.607	1.213	0.9264	1.171	1.146	1.002	1.535	1.191	0.909	1.276	0.814	0.614	0.6255	0.8725	0.6166	0.6759	0.8496	0.4451	0.5283	0.2624	0.4987	0.3787	0.6379	0.4695	0.5299		0.3021	0.3648	0.4212	0.9891	0.3891	0.3898
sp|P24327|PRSA_BACSU	prsA	3.219	2.265	1.485	3.695	2.371	4.205	2.822	2.794	2.683	3.285	2.923	2.421	2.08	2.088	2.749	2.069	3.603	3.059	2.103	2.791	2.086	3.797	2.551	1.988	2.202	2.607	3.732	2.73	1.99	3.159	2.025	2.419	2.544	2.348	2.416	1.894	2.557	1.679	1.847	1.869	2.26	2.226	1.426	1.379	2.01	0.8598	1.655	0.9675
sp|P24072|CHEY_BACSU	cheY	2.397	2.231	2.227	1.605	1.819	1.789	1.023	1.356	3.181	1.307	0.7778	1.656	0.5508	0.6885	0.8028	1.57	0.7094	1.01	0.495	1.22	0.8209	0.5368	2.183	0.9566	0.5427	1.506	0.9911	0.6723	0.8667	0.7426	1.121			0.8795		0.9238	0.7604	0.9623	1.352	0.6092	0.9916	1.35	0.643	0.4543	0.7217	0.3	0.2562	0.4155
sp|P55179|PEPT_BACSU	pepT	2.234	2.09	1.914	2.224	1.922	1.764	1.517	1.688	1.7	0.8647	1.487	1.368	1.429	1.619	2.109	1.179	1.567	1.473	1.658	1.495	2.224	1.665	2.052	1.703	1.748	2.348	2.048	1.895	3.16	1.999	1.408	1.171	1.866	2.084	1.792	2.283	1.731	2.307	2.747	1.5	1.483	1.807	1.51	1.299	1.551	0.9831	1.066	1.97
sp|P12046|PUR7_BACSU	purC	2.166	1.988	2.504	1.927	2.069	2.076	1.584	1.712	1.788	1.323	1.202	1.425	1.474	1.253	1.032	0.7272	0.7735	0.8293	0.4905	1.039	0.784	0.5925	0.8072	0.5604	0.2803	1.02	0.3466	0.3514	0.4262	0.6249	0.4356	1.012	0.6406	0.6398	0.4763	0.6387	0.6316	0.4501	0.5685	0.7192	0.6822	0.7714	0.6722	0.8578	0.6681		0.4318	0.3139
sp|P29072|CHEA_BACSU	cheA	1.945	1.707	2.331	1.783	1.671	1.303	1.618	1.755	1.571	1.469	1.987	1.203	0.8159	0.6772	1.657	0.7509	0.5591	0.6386	0.6194	0.9592	0.6453	0.482	0.7089	0.5797	0.7482	0.7945	1.131	0.5086	0.3617	0.4554	0.6612	0.3658	0.4992	0.4013	0.4172	0.3489	0.4882	0.3055	0.4846	0.2993	0.2681		1.032	0.4462	0.458	0.3396	0.3356	1.279
sp|O34687|RL32_BACSU	rpmF	3.742	1.143	2.359		2.183	2.396	2.464	2.253	2.188	14.62	1.875	7.829	1.747	1.089	1.508	1.548	0.5796	1.689	1.901		1.43	1.531	5.857	1.751	1.335	1.906	1.655	1.251	1.337	1.315	1.292	1.334	1.503	1.309	1.174	1.756	1.566	1.367	1.636	1.157	1.592	1.34	1.177	1.107	1.481	0.9233	1.315	1.272
sp|P04833|SSPD_BACSU	sspD	0.009269	0.04435	0.02168	0.03688	0.01003	0.02305	0.01067	0.01022	0.004497	0.004872	0.01338	0.01021	0.01383	0.007302	0.04278	0.01523	0.08502	0.01916	0.02489	0.005765	0.1155	0.002288	0.2767	0.283	0.5773	0.6541	0.5806	1.053	1.466	1.213	1.419	1.811	2.003	1.425	1.855	2.354	2.182	1.978	2.56	1.959	2.873	1.758	2.028	2.677	2.111	1.456	2.346	2.399
sp|P96611|YDBP_BACSU	ydbP	2.089		2.212	1.699	1.646	2.821	1.748	1.425	2.325	1.386	1.018	1.456		1.345		0.851		1.663	0.8486	1.128	2.665	0.6878	1.53	1.629	0.9009	1.09	1.351	0.9785	1.595		1.052	1.02	1.057	0.7123	1.187	1.344	0.3251	0.9857	1.033	0.8892	1.718	1.799	0.9351	0.6195	1.166	0.5707	0.7852	0.8767
sp|P37570|MCSB_BACSU	mcsB		6.278	6.473	5.228	4.239	7.121	6.247	7.633	1.595	7.876	7.833	6.236	8.348	7.133	2.792	1.56	3.808	5.244	5.552	4.384	4.452	0.9893	6.513	11.67	5.216	5.613	10.14		1.466	3.415		3.031	5.093	2.348	2.131	3.255			1.28				4.575	7.635	7.939	6.992	6.734	6.655
sp|C0SP93|ACCD_BACSU	accD	3.089	3.844	2.892	4.668	3.305	2.97	2.589	2.767	3.748	2.917	2.753	3.097	3.047	2.374	2.528	3.861	2.35	2.24	2.204	2.263	3.56	2.529	2.68	2.873	1.832	2.709	1.499	3.64	2.434	2.888	3.097	0.8502	2.167	1.76	2.747	1.204		3.855	1.925	3.778		0.9984	2.367	2.464	2.768	1.632	3.296	0.9734
sp|O34520|HIS1_BACSU	hisG	3.079	3.196	3.686	3.83	3.808	1.279	3.178	3.003	2.816	2.188	2.169	2.518	2.149	1.566	0.6329	1.491	1.46	1.843	0.425	0.9725	1.474	1.094	2.998	1.812	0.5216	1.29	0.9976			1.508	0.09156		0.5547	1.227			1.409	0.4475	1.507	1.207	1.116	1.084	0.2537	0.9166	1.107	0.6796	0.5186	0.9853
sp|O31636|YJCN_BACSU	yjcN	3.247	3.043	3.727	3.162	3.046	2.728	2.905	3.604	2.892	3.125	2.854	2.988	2.64	2.312	2.513	2.305		2.408	1.82	2.013		2.148	1.788	2.171	1.862	1.61	1.958	1.839	1.715		2.398	2.313	1.784	1.69	1.94	1.788	1.651	1.542	1.793	1.727	1.574	1.668	1.618	1.656	1.881	1.509	1.627	2.051
sp|P55872|IF3_BACSU	infC	3.304	2.694	3.04	3.259	2.556	3.155	3.106	3.733	2.812	2.274	2.051	2.292	2.265	2.375	2.895	2.244	2.69	1.915	2.317	2.475	2.109	3.138	2.045	2.89	2.069	2.893	2.725	2.042	3.102	2.937	2.253	2.557	2.792	2.366	2.246	2.42	2.486	3.88	2.745	1.714	2.513	3.368	1.77	0.4011	2.208	1.471	1.99	2.653
sp|P40871|DHBE_BACSU	dhbE	3.522	2.661	3.403	2.804	2.942	1.959	2.191	3.647	2.928	3.067		2.101	2.003	1.442	2.072	0.8554	1.171	2.256	1.484	1.989	1.32	0.9785	1.124	1.26	1.301	3.16	2.585	1.532	1.347	1.257	1.422	2.002	1.649		1.214			1.144					0.5823	1.468	1.478	1.319	1.499	1.1
sp|O34912|HIS2_BACSU	hisI	2.529	2.24	2.415	2	1.992	2.394	2.021	2.203	1.86	1.274	1.039	1.387	1.288	1.585	1.322	0.7255	1.388	1.104	1.118	1.366	1.253	0.9058	0.7839	1.607	1.217	1.515	1.261	1.15	0.9165	1.177	0.6498	1.389	0.7691	0.8143	0.6474	1.275	0.7977	1.129	0.8471	0.5219	0.8785	0.6556	0.9259	1.498	0.6966	1.801	1.424	0.4556
sp|O07021|LUTB_BACSU	lutB	2.924	1.91	2.475	2.115	2.105	2.307	2.285	1.791	2.087	2.3	2.089	1.918	1.971	2.001	2.089	1.978	2.823	2.069	2.035	2.65	2.367	3.331	2.858	3.069	3.155	2.279	2.22	2.933	3.002	3.403	2.003	3.819	3.39	3.441	2.48	3.038	3.873	2.574	3.657	3.097	3.547	3.118	0.9703	0.6596	3.349	0.3461	3.275	1.982
sp|C0SP85|YUKE_BACSU	yukE	1.436	1.508	1.643	1.438	1.552	1.565	1.45	1.449	1.34	1.212	1.394	1.097	0.8479	1.034	0.9278	0.6134	0.8703	1.046	0.6431	0.8234	1.038	0.8271	1.05	1.082	1.061	1.069	0.9923	1.12	1.183	1.11	1.329	1.64	1.726	1.399	1.54	1.604	2.034	1.939	2.157	1.565	1.858	1.927	1.342	2.291	1.636		1.316	0.9897
sp|O32106|AMPA_BACSU	pepA		1.19	1.243		1.156	0.6718	1.201	1.257		1.205	1.312	0.9785	2.532	1.463	0.9333	2.445	3.176	1.849	2.096	1.311	1.875	2.073	2.348	2.607	1.428	3.293	2.55	2.527	1.761	2.148	2.085	1.354	3.708	2.283	0.5045	2.475	2.585	2.546	4.255	0.3545	4.13	5.01	3.052	2.521	1.315	1.284	0.4147	1.916
sp|P71044|SP2Q_BACSU	spoIIQ		0.9291		2.692	5.443	1.706	10.91	12.38	9.875	17.15	12.06	16.45	17.42	15.18	21.21	11.82	8.46	20.35	15.58	16.42	19.68	19.95	23.26	15.99	18.71	20.66	15.8	12.63	22.23	12.54	11.99	9.354	13.76	7.519	5.475	14.27	6.379	6.087	5.759	17.32	2.334	4.181	6.522	3.139	5.211	2.468	4.667	3.532
sp|O34503|YTZD_BACSU	ytzD	0.07814	0.09549	0.04447		0.05081	0.118		0.04621	0.09121	0.08171		0.0649		0.0988	1.024	0.1129	0.1294		0.2766	0.2937	0.5663	0.9014	0.8281	1.337	1.43	2.37	2.791	2.173	2.593	6.774	1.681	2.641	4.874			2.374	1.543	1.614	2.125		1.443	2.385	1.19	2.079	1.523	1.096	2.568	1.768
sp|P04831|SSPA_BACSU	sspA	0.002024	0.009718	0.0124	0.04557	0.03506	0.02646	0.006208	0.001189	0.00638	0.000884	0.06447	0.0288	0.01342	0.07569	0.007606	0.02575	0.1081	0.02976	0.06231	0.09664	0.2913	0.2933	0.3524		0.3538	0.6299	0.7455	0.9804	1.796	1.444	1.782	1.961	2.439	2.461	2.401	2.276	2.445	2.249	2.913	2.336	1.659	3.003	1.706	1.799	1.767	1.27	2.01	2.113
sp|O32163|SUFU_BACSU	sufU	1.072			0.001372	0.3449	5.367	0.8598	4.346	0.8213	2.999	1.996	1.789		1.307	3.067	4.894	3.128	4.596	2.369	0.09887	3.786		3.346	2.425	3.327	2.607	3.11	2.335	0.7438	4.235	2.643	3.443	3.257	3.155	1.196	0.469	3.298	0.3448	3.032	4.079	3.184	3.342	1.932	1.905	2.134	1.287	0.8509	1.666
sp|P37531|YAAH_BACSU	sleL	0.1013		0.06639	0.1034	0.09348	0.306	0.2397	0.5292	0.4179	0.5556	0.8608	0.4937	0.7699	0.7087	1.065	1.7	0.8189	1.209	1.549	1.336	2.125	1.582	1.516	1.93	1.715	2.112	1.994	1.403	2.942	2.947	2.085	2.295	1.534	1.968	1.727	2.46	1.957	2.262	2.325	1.969	2.36	2.385	2.228	1.005	2.056	0.3085	2.704	1.991
sp|O31429|SKFG_BACSU	skfG	26.92	14.74	16.75	9.233	16.34	17.03	17.9	13.94	7.454	14.48	13.8	17.24	15.37	14.76	8.927	14.91	7.744	14.05	10.9	15.2	5.533	9.597	15.74	7.371	16.5	27.83	18.2	32.72	33.91	17.51	16.66	19.29	27.96	22.83	20.93		15.74	13.16	13.23	14.28	19.38		14.64	2.467	10.16	0.08945	15.07	3.188
sp|P21475|RS18_BACSU	rpsR	4.508	4.554	6.076	6.834	5.188	6.293	5.371	5.494	7.218	4.512	4.256	6.009	4.911	5.012	4.687	3.756	3.489	5.414	2.496	4.858	3.807	2.644	3.088	4.776	2.29	2.897	2.141	2.923	2.329	3.669	1.841	1.491	2.061		2.205	4.621						2.069	1.969	1.622	1.932	1.793	1.255	2.043
tr|A3F3G5|A3F3G5_BACIU	trpB	1.931	3.074	3.976	3.161	3.769	4.178	2.793	2.569	3.643	3.456	2.774	3.563	1.679	2.729	3.224	1.996	2.474	3.254	1.98	2.061	2.34	3.551	3.003	2.467	1.18	2.618	2.184	1.093	1.499	2.734	1.3	1.498	2.024	2.419	2.054	1.473	1.832	3.077	3.097	2.728	3.027	2.418	1.693	2.011	1.827	2.394	1.783	1.307
sp|P08821|DBH1_BACSU	hupA	2.52	2.799	2.24	2.694	2.218	2.79	2.569	1.983	2.418	2.218	2.533	2.681	2.163	2.168	2.25	2.028	2.405	2.75	2.462	2.107	2.22	1.75	2.239	2.045	2.065	2.55	2.06	2.05	2.54	2.201	1.56	2.5	2.489	2.245	1.79	2.183	1.773	2.013	2.171	1.616	1.826	1.613	1.126	1.152	1.279	0.7868	0.9923	0.9407
sp|O32052|YRBF_BACSU	yrbF	2.674	2.705	2.906	2.186	1.517	2.591	2.529	2.09	2.562	1.862	2.076	1.932	1.632	2.268	5.305	1.989	2.621	1.662	2.409	1.815	4.471	1.486	2.049	1.979	4.327	17.6	24.66	6.583	5.789		6.636	3.22	4.956	5.703	3.441	0.3924	6.634	2.8	7.371	5.964	6.296	2.812	2.532	2.663	7.323	4.045	2.805	3.159
sp|P80870|GS13_BACSU	yugI	2.797	2.643	3.011	2.595	2.724	1.629	1.831	2.879	2.42	2.232	2.203	1.425	1.959	1.124	2.597	1.68	2.71	1.747	2.583	1.539	3.297	2.214	1.549	1.788	0.6989	0.9508	1.247	0.684	0.8788		0.8271	0.5946	0.8512	0.5486	0.6613	0.9569	1.174	1.238	0.8001	0.1336	0.5302	0.8161	1.307	1.429	1.098		1.398	0.6946
sp|P12875|RL14_BACSU	rplN	3.172	2.492	2.48	2.558	2.142	3.94	3.821	2.095	4.091	3.684	4.3	3.345	1.523	3.147	2.482	1.817	1.174	2.502	1.728	1.988	2.814	2.73	2.869	2.045	1.521	1.265	1.159			2.342	1.323			1.471			1.244		1.46	1.709	1.142		1.218	2.114	1.575	1.643	1.273	1.365
sp|Q795U4|YTKL_BACSU	ytkL	2.377	2.407	3.153	3.075	2.747	2.444	2.268	2.445	2.852	1.537	2.892	3.102	1.897	1.272	2.576	2.107	2.326	3.34	2.886	3.18	3.463	2.83	3.34	4.258	3.605	3.549	5.001	2.386	2.675	3.475	3.592	1.618	4.257		3.522	1.412		2.973	4.166	2.867	4.816		2.101	2.592	2.772	1.849	4.524	3.714
sp|P24137|OPPF_BACSU	oppF	2.399	2.364		10.19		3.1		2.106	1.976	15.42		0.05652	65.36	1.344	0.001313	3.439	0.00039	1.624	33.32	3.648	0.001004	95.35	2.195	2.193	36.45	2.94	0.1263	59.05	0.01669	0.04068	1.036	2.339		1.092	0.000288	0.01538	0.000256	2.884	0.1241	3.739	32.93	7.804	2.02	3.519	3.449	2.232	3.154	7.721
sp|P21476|RS19_BACSU	rpsS	3.482	2.166	1.359	3.886	2.463	1.451	0.9035	2.266	4.34	1.386	1.596	2.73	1.332	1.198	3.02		1.6	0.6924	1.539	0.6176		2.083	0.5245	1.688	1.213	9.052	1.617	1.199				2.056	1.843	0.7593			1.429	1.082	1.843	0.6658	2.529		0.6367	0.6453	1.662	0.6603	0.6533	1.965
sp|P42319|YXJH_BACSU	yxjH	2.33	2.102	3.131	2.531	2.134	2.358	2.013	1.694	1.63	1.433	1.486	1.899	1.351	1.103	1.17	1.025	1.114	1.419	0.7083	1.153	0.9405	1.126	1.077	0.9285	0.677	1.111	0.6896	0.6353	0.6656	0.6751	0.7226	0.6369	0.7451	0.8223	0.718	0.624	0.7575	0.5696	0.6447	0.6147	0.6858	0.4373	0.6899	0.6201	0.9014	0.6564	0.5824	0.3526
sp|O32264|TKRA_BACSU	yvcT	4.64	2.085	3.958	4.313	4.139			6.118	3.773	4.116	0.7631	0.1767	0.2531		4.245	2.636	1.711	1.609	3.438	0.1099	1.122	2.955	1.805	0.2931	5.546		103.4	80.49	112.2	1.542	112.8	7.814	94.62	20.6	156.3	96.56	1.618	3.764	13.96	24.59		77.05	2.581	2.698	3.98	0.6885	2.094	2.21
sp|P08750|DACA_BACSU	dacA	2.518	1.867	1.78	2.251	2.106	2.108	1.573	2.046	2.167	2.156	1.51	1.953	1.779	1.907	1.539	1.925	1.119	1.828	2.437	2.078	1.538	1.517	1.677	1.548	0.7684	1.52	1.865	1.516	1.284	0.6077	1.59	1.16	1.487	0.8179	1.282	1.467	2.662	1.209	1.528	1.304	1.385	0.9521	1.348	1.504	1.692	1.167	1.833	1.514
sp|Q01464|MIND_BACSU	minD	1.195	1.689	2.837	2.26	0.8657	1.672	3.027	2.614	2.558	2.296	2.253	3.15	1.837	1.423	4.172	2.883	2.048	2.44	0.6371	1.52	1.616	1.668	0.709	1.568	0.001025	0.01759	0.07024	1.53	0.2021	1.821	2.302	2.244	1.622	0.1691		0.1737	0.05105	2.584	0.2354	0.7818	0.1987	0.09779	1.27	2.011	1.649	1.79
sp|O31764|YMFF_BACSU	ymfF	2.622	1.541	1.416	0.075	1.111	0.005337	0.388	1.126	1.162	0.8232	1.354	1.013	1.609	1.239	1.875	1.316	1.667	1.176	1.897	1.681	2.741	2.83	2.292	2.713	2.427	2.967	3.125	1.647	2.798	3.895	2.722	3.181	2.967	1.529	1.797	3.023	0.232	4.303	3.278	3.146	4.326	2.596	3.603	1.477	2.985		2.986	4.318
sp|P28367|RF2_BACSU	prfB	0.4366	1.239	1.514	0.9839	1.078	0.8535	1.369	0.8016	1.099	0.3334	2.865	0.8523	0.602	0.7501	0.9805	0.5866	0.8978	0.7864	1.584	0.9497	1.33		0.778	1.398	0.8162		1.304	1.043		1.052		1.331	1.143	0.9456		1.369	0.005554	1.006	0.1448	1.419			0.4961	1.404	0.1185	0.7246	1.036	2.725
sp|O34654|YODI_BACSU	yodI	0.04143	0.07279	0.08102	0.05455		0.03525		0.02041	0.03974		0.03789	0.03011	0.0348	0.07974	0.1224		0.1476	0.05511	0.2561			0.0196	0.07298	0.01193	0.03797	0.09484	0.04408	0.08215	0.2943		0.0723	0.3518	0.1976	0.07526	0.1034	0.2555	0.06806	0.1528	0.03959	0.07138	0.1002	0.1303	0.6181	0.6708	0.5011	0.8332	2.317	1.164
sp|P26908|RL21_BACSU	rplU	2.955	5.047	5.507	3.347	7.248	4.106	2.296	2.361	2.84	3.165	2.093	4.912	1.518	2.228	6.898	2.045	2.469	4.209	1.543	3.394	2.654	2.793	2.779	3.07	2.045	2.174	1.683	2.067	0.6037	2.215	3.182	1.659	4.238	1.563	1.303	2.086	1.783	1.285	2.473	1.861	1.933	2.057	1.552	1.028	1.601	1.425	0.993	1.949
sp|O07516|YHAH_BACSU	yhaH	5.224	3.44	0.8837	1.139	2.229	6.281	4.951	2.602	1.826	3.097	4.874	4.873	2.536	5.418	3.796	3.64		3.442	3.827	5.022		0.2001	3.214	3.185	4.348	5.352	4.811	4.335	4.866	5.972	4.806	4.781	5.147	5.456	4.095	3.648	4.635	3.641	4.97	5.695	3.703	4.322	3.446	4.54	3.642	1.221	3.79	1.769
sp|P30949|GSA_BACSU	hemL	2.518	2.55	2.458	2.096	1.588	1.833	1.849	1.731	2.405	1.756	2.203	2.455	1.456	1.349	1.695	1.569	1.071	1.405	1.426	1.749	2.077	1.897	0.8097	2.265	2.239	4.593	2.529	1.992	1.869	1.822	2.659	1.836	2.295	1.927	1.555	2.092	1.459	1.817	1.245	2.347	1.908	2.169	1.617	1.663	1.408	0.9111	1.056	1.413
sp|P46921|OPUAB_BACSU	opuAB		2.291	2.116	1.431	1.159	2.415	2.06	2.383	0.8228	2.761	2.987		0.789	2.887	3.452	3.248	3.077	3.406	2.341	3.086	5.447	4.775	4.334	3.524	3.006	3.853	2.977	3.651	4.272	4.741	3.589	4.129	3.771	3.903	3.946	4.23	3.941	3.201	3.23	2.64	2.264	4.027	3.872	2.298	4.001	2.903	2.843
sp|P70974|RL13_BACSU	rplM	2.071	2.076	2.124	2.444	2.356	2.525	1.862	2.383	2.544	1.559	2.046	2.481	1.911	0.9504	1.994	1.504	1.313	1.64	1.091	1.433		1.296	1.165	1.709	1.599	1.144	1.083	0.3761	1.109	1.914	0.3033	0.3116	1.149	1.045	1.314	0.8103	1.389	1.059	0.8038		1.223	1.753	1.431	1.759	2.566			1.364
sp|P37528|PDXT_BACSU	pdxT	2.722	2.023	3.939	2.195	3.509	2.005	2.15		0.3891	2.299	1.779	2.444	0.01729	1.642	1.825	0.0183	4.424	0.1955	0.04888	0.07295	1.829	0.7219	1.31	0.2165	1.448		4.553	1.929	1.702		2.346	1.739	2.243	1.983	2.018	2.013	3.986	1.877	1.879	2.416	0.3787	2.341	1.86	1.468	1.821	2.172	1.478	2.108
sp|P37472|HPRT_BACSU	hprT	2.735	1.923	2.244	2.29	2.221	2.343	1.622	1.869	1.546	1.516	1.58	1.329	1.356	2.136	1.765	1.355	1.465	1.395	0.9075	1.538	1.127	1.595	1.808	1.957	1.832	2.257	1.932	1.475	2.636	3.063	2.527	2.355	2.575	2.221	2.938	3.234	1.895	3.205	2.347	2.166	2.66	2.756	1.66	4.477	2.756		2.422	2.397
sp|P50743|DER_BACSU	der	1.693	1.771	1.944	1.789	1.376	1.993	2.05	1.577	1.229		1.438	1.574	1.779	1.818	1.961	1.55	0.4331	1.328	1.093	1.135	1.488	2.033	1.379	2.455	3.035	2.535	3.225	2.688	1.675	2.9	1.807	1.684	2.279	2.449	1.892	1.982	2.271	1.484	3.409	1.926	2.027	1.95	0.9547	0.7624	0.9272	3.641		0.9898
sp|Q06752|SYC_BACSU	cysS	1.418	1.658	1.387	1.284	1.023	0.9522	1.446	1.309	0.9563	1.208	1.086	1.363	0.7948	1.254	0.003967	0.8645	0.7068	1.02	0.9811	1.397	0.6725		2.12	0.6823	1.605	5.146		1.261	2.236	0.8939	2.014	2.479	2.036		2.569	1.604	2.187	2.531	2.722	2.506	4.78	1.574	2.904	1.323	3.548	0.7263	2.764	2.195
sp|P32726|RIMP_BACSU	rimP	1.578	0.4905	0.2131	1.541	0.5846	1.915	0.3877	0.797	1.937	0.5136	0.6062	1.01	1.589	2.336		2.214		0.1093	2.382	3.436		2.853	1.206	2.71	1.233	1.771	4.42	3.138	1.436	3.211	1.149	2.773	1.183	1.16	4.167	4.303	2.524	3.548	2.872	1.636	1.436	4.408	2.093	3.59	1.979	1.572	5.848	2.713
sp|P46915|COTSA_BACSU	cotSA		0.03646	0.7862	0.09221	0.1024		0.0592	0.2328		0.01042	0.273	0.05908	0.02922	0.2643	0.05534	0.02598	0.2004	0.03699	0.2261	0.02624	0.1732	0.2329	0.01852	0.1391	0.1646	0.01665	0.06448	9.4		0.05425	0.3529			0.1106			0.7033		1.058	1.405	5.309	2.604	2.028	2.355	1.989	1.237	2.243	2.969
sp|O32180|YUSN_BACSU	yusN					0.5518		0.2185	0.1303	0.03257		0.04931	0.04241	0.05412	0.07968		0.08408		0.1121	0.3981	0.252	0.3868	0.6232	0.7286	0.8048	0.6249	1.323	0.902	2.228	1.737		2.031	2.057	2.105	2.412	2.909	2.451	1.508	2.154	1.583	1.76	2.794	3.347	1.687	2.287	2.316	1.28	2.285	2.223
sp|O05267|YUMB_BACSU	yumB				0.1617		0.3473	0.2827	1.021		0.3683	0.3072		0.5733		0.5286	0.8467	0.7229	1.237	1.026			3.61	4.024	4.497	2.46	3.581	1.98	1.044	3.434	3.785	3.453	4.241	4.003	3.393	3.859	0.2141	4.345	3.863	4.135	3.653	3.75	3.74	4.152	2.326	3.539	2.286	4.285	4.676
sp|O31425|SKFC_BACSU	skfC	11.54	15.88	10.68	10.94	7.411	7.674	8.345	15.82	8.434	9.587	9.824	8.946	18.95	10.72	11.7	12.18	6.688	8.532	9.104	5.546	14.29	5.879	9.968	13.28	6.3	3.508	4.997	7.088	7.977	6.419	5.649	10.15	7.005	5.068	10.64	9.813	7.721	8.074	5.963	6.497	13.23	7.037	3.504	6.468	6.986	7.956	7.071	6.27
sp|O34507|PRKC_BACSU	prkC	7.722	7.321	4.462		7.464	3.461	8.4	8.454	9.831	1.159	3.885	9.216		8.128	2.879	8.054		3.891	2.04	4.641	3.01		3.475	16.75		3.537		2.897		3.019	3.41	3.376	3.666	3.576	2.333	2.735	4.04	2.473	2.238	2.927	2.737	3.073	1.902	2.017	1.924	1.704	3.823	1.91
sp|P37518|YCHF_BACSU	ychF	2.673	4.222	1.091	2.388	1.863	2.223	2.103	1.949	2.295	2.361	2.137	1.544	1.629	1.839	1.785	1.76	2.839	1.774	1.878	1.837	2.284	2.267	2.406	2.416	2.297	3.064	2.25	1.815	2.32	2.015	3.529	3.025	2.869	2.939	2.189	2.473	2.938	2.364	2.917	2.346	2.045	2.381	1.695	0.6623	1.8		1.13	0.3432
sp|P80871|GS14_BACSU	ywrO	2.693	2.7	3.718	1.98	2.844	3.669	2.61	2.208	2.596	2.154		2.478	1.902	1.988	1.425	1.923		1.952	2.938	3.165	2.391	3.643	3.046	4.011	4.424	3.739	4.572	4.468	8.695	3.902	4.06	4.123	5.993	3.898	3.648	3.512	4.503	3.846	5.602	0.4584	6.496	5.497	3.905	4.636	5.739	3.091	3.643	4.249
sp|P25993|CARA_BACSU	pyrAA	2.988	2.134	3.283	2.545	2.924	3.333	2.549	2.654	2.618	1.947	1.904	1.678	1.584	1.371	1.412	1.024	1.302	1.04	0.3499	1.189	0.5712	0.9278	0.9258	0.5832	0.6355	1.008	0.2317	0.5468	0.7516	6.88	0.5906		0.8958	0.4393	0.07979	1.882	0.08195	0.153	0.1973	0.4141	0.3013	0.9693	0.4061		0.3999		0.7643	0.6868
sp|P80864|TPX_BACSU	tpx	1.62	1.769	1.73	1.713	1.362	1.976	1.36	1.597	1.733	0.9044	1.281	1.219	1.371	1.591	1.503	1.015	1.462	1.452	1.991	0.9727	1.932	1.531	1.406	1.953	1.526	1.717	1.736	1.967	1.866	1.765	1.515	2.353	2.051	1.526	2.102	1.69	1.559	2.024	1.762	1.341	1.62	1.295	1.198	1.369	1.399	0.744	1.216	1.661
sp|O31760|RNJ2_BACSU	rnjB	2.052	1.676	1.717	1.805	1.549	2.185	1.605	1.845	1.906	2.105	1.487	2.05	1.206	1.405	0.7817	1.26	0.8846	1.491	1.569	1.32	1.818	1.189	1.24	1.884	0.9341	2.043	1.565	1.434	1.55	1.764	1.819	1.518	1.348	1.53	1.13	1.695	1.565	1.462	2.178	1.176	1.867	1.939	1.89	0.1705	2.449	1.056	1.791	1.303
sp|P28368|HPF_BACSU	yvyD	1.699	1.556	2.087	1.538	1.407	1.895	1.174	1.469	1.422	1.492	0.3416	1.55	1.523	1.882	1.728	1.605	1.713	1.707	1.198	0.9116	2.301	2.296	2.185	2.553	2.236	2.169	2.343	2.37	2.131		3.731		1.685		1.053		1.809	2.357	1.488		1.304		0.9105	0.9016	0.9275	0.381	0.5071	0.5684
sp|O34589|FLAW_BACSU	ykuP	3.178	0.4603	0.4517		0.3206		2.426	1.778	0.3493	2.166	0.4996	2.957	1.768	0.4287	1.315	1.717	1.829	1.859	2.777	1.518	0.8485	1.055		1.591	1.389		2.806	1.565		0.5134	1.658	1.152	1.394	1.176	1.24	1.027		1.059	1.336	1.028	0.9991		0.4399	0.1762	0.2723		3.879	1.754
sp|P04832|SSPB_BACSU	sspB	0.004922	0.002442	0.01242	0.02963	0.001762	0.00639	0.001785	0.001175	0.001229	0.000852	0.001873	0.002384	0.005865	0.02732	0.00935	0.04407	0.04519	0.03866	0.1085	0.1598	0.1784	0.2717	0.4311		1.387			2.782	1.197	0.9775	4.282		0.04847	5.055		4.011		1.886		0.04381		2.462	1.498	2.01	1.733	1.334	2.3	1.808
sp|P11065|HPR_BACSU	hpr	1.938		4.733	1.503		4.532	1.391	1.259	1.525	3.918	2.473	4.249	1.575	1.859	1.21	1.334	1.209	1.588		1.041		0.6971	1.909	0.9214	1.797			1.865	1.389			1.65	3.419	1.253	1.717	1.683	1.571		1.355	1.96	1.52	1.07	0.1917	0.1688		0.3021	0.3741	0.2644
sp|P96619|YDCC_BACSU	ydcC					0.243	0.1852	5.148	1.076	1.859	6.345	4.243	3.235	6.103	5.646	2.847	4.889	6.14	5.491	7.249	7.226	7.761	6.279	7.372	10.04	8.293	11.6	7.998	12.04	17.89	8.673	8.635	2.89	4.478	7.718	5.497		7.976	9.489	3.539	6.083		4.029	4.32	6.155	5.475	3.702	9.399	4.715
sp|Q03523|MURE_BACSU	murE	1.638	5.364	3.486	1.615	2.831	3.91	3.903	2.056	1.761	3.22	2.934	2.429	1.609	3.626	1.76	2.357	1.195		1.562	2.064	2.043	2.737	2.197	2.138	0.309				4.121	1.572		5.895	2.684	2.943			2.321	4.105	2.454	2.827	3.1	3.886	0.4507	0.6893	1.086	1.702	1.163
sp|P23446|FLGG_BACSU	flgG	5.515	4.831	4.615	4.006	3.063	4.44	3.463	3.604	4.447	2.958	2.113	2.895	2.301	2.852	2.306	2.923	1.992	3.919	1.424	1.791	2.538	1.779	2.097	2.268	1.476	2.189	1.688	1.629	2.151	1.888	2.627	1.695	1.653	2.279	1.94	2.149	1.76	2.289	1.742	2.109	2.191	2.681	1.329	2.766	1.595	1.689	2.324	1.741
sp|P15874|GRPE_BACSU	grpE	2.616	2.724	4.075	2.592	4.339	3.243	2.834	3.01	4.369	3.967	2.791	3.103	2.654	2.727	3.248	2.456	2.962	2.441	2.25	2.803	3.322	2.501	3.449	2.608	2.545	2.478	2.526	1.977	2.127	3.264	2.562	2.128	2.773	2.485	2.866	1.936	2.559	1.728	2.155	1.616	2.755	3.102	1.805	0.9649	0.7311	0.3857	1.252	1.11
sp|O34529|PFKA_BACSU	pfkA		2.349	2.813	2.233	2.143	3.085	2.795	2.627	3.244	1.854	2.937	2.365	1.965	2.489	2.71	2.233		2.246	1.387	2.081	2.148	2.188	1.756	2.187	1.9	1.958	2.658	2.029	2.43	2.202	2.345	1.794	1.864	1.48	2.314	2.147	2.011	2.048	1.916	2.024	1.728	1.998	1.51	2.898	1.709	0.6338	1.948	1.506
sp|P50863|APBC_BACSU	salA	2.223	2.326	3.512	2.292	3.277	2.612	2.538	2.501	1.493	2.208	2.304	2.951	2.171	1.884	1.779	2.031	2.119	2.357	1.455	2.168	1.686	1.858	1.95	2.178	1.603	2.149	0.8983		1.023	1.28	0.8111	1.551	1.564	1.075	1.384	1.794	0.3991	0.7872	1.06		1.652	0.696	1.105	0.5168	1.622		0.5326	7.125
sp|O31571|YFHC_BACSU	yfhC	3.791	1.846	1.866	2.036	2.362	4.034	3.902	2.074	3.32	3.211		0.5978		2.848	2.367	2.344	2.007	2.694	0.6712	2.527	2.14	0.9904	2.296	3.44	0.5952	2.943	3.701	3.237	1.141	2.521	2.878	3.082	3.753	1.286		2.958	3.637	2.953	2.132	3.402	2.994	4.785	1.654	1.248	2.719		1.663	1.645
sp|P25995|PYRC_BACSU	pyrC	1.679	1.809	2.188	1.784	1.536	1.556	1.224	1.385	1.614	1.041	1.096	0.7377		1.28	1.996	0.3812	0.8335	0.8639	0.9834	0.5693	0.7547	0.7613	0.8235	0.8102	0.7444	0.6166		0.4509	0.2601			0.5576		0.3449		0.4931	0.4787	0.3777	0.7936	1.995	0.6064	0.4065	0.3942	0.4072	0.411		0.5477	0.3239
sp|P54457|IOJAP_BACSU	rsfS	1.149	1.51	0.6665	1.129	1.427	1.249	1.075	2.932	1.757	2.105	1.846	1.364	1.321	1.21	1.166	1.226	1.066	1.507	1.466	0.86	1.041	0.8937	0.9784	1.982	1.139	2.445	2.808	2.118	1.91	0.9478	1.225	1.33	2.003	1.276	0.929	1.325	0.71	1.365	1.331	1.836	3.952	1.247	1.203	1.306	2.458	0.7067	1.589	1.338
sp|P55873|RL20_BACSU	rplT	2.091	1.448	2.165	2.061	2.174	2.122	1.865	1.969	1.545	1.588	1.891	1.904	1.613	1.538	1.539	1.546	1.374	1.561	1.407	1.293	1.264	1.255	1.202	1.67	1.329	1.252	1.241	1.142	1.332	0.8773	1.085	1.314	1.419	1.134	1.259	1.426	1.278	0.9807	1.281	1.062	1.28	1.208	1.121	1.162	1.139		1.339	1.289
tr|A3F364|A3F364_BACIU	dapB	3.209	1.332	2.481	1.773	1.06	1.538	2.778	2.862	1.869	2.94	2.586	2.525	2.997	2.059	2.239	1.497	1.439	1.778	1.778	0.9629	1.456	1.053	1.154	1.08	0.7503	1.378		1.909	1.788	0.946	1.323	1.22	1.571	1.236	1.323	1.238	1.305	1.139	1.314	1.286	0.935	0.6775	1.007	0.6939	1.024		0.3636	0.3122
sp|P96614|CSHA_BACSU	cshA	0.9764	1.142	2.393	1.369	1.205	1.422	1.463	1.035	1.27	1.128	1.453	1.19	0.939	1.048	1.095	0.7179	0.9621	1.437	1.512	1.047	1.364	1.458	1.417	1.6	1.218	1.664	1.679	1.218	1.55	1.27	1.332	1.473	2.188	1.251	1.485	2.697	1.342	1.812	1.737	1.169	1.957	1.552	0.7599	2.607	1.296		1.457	0.6735
sp|P94425|YCNE_BACSU	ycnE	0.7244	0.6594	0.9265	0.7649	0.8765	1.102	0.6137	2.663	1.721			0.7444		1.06		0.4775			2.039			2.08	0.8561	0.4001	1.2	1.135	1.813	2.16	1.994	1.539	0.9616	2.001	2.798	1.687	1.397	2.566	2.23	2.196	2.51	1.541	2.367	1.455	2.305	1.514	2.172	1.444	1.848	2.279
sp|P54606|YHCV_BACSU	yhcV	0.05001	0.03533	0.02864	0.05104	0.06466	0.07179	0.09049	0.04621	0.05223	0.03208	0.03272	0.02418	0.02607	0.0336	0.05977	0.02547	0.04103	0.02775	0.1009	0.04981	0.04008	0.157	0.06926	0.117	0.1138	0.2143	0.1819	0.309	0.5575	0.3582	0.5183	1.145	1.09	0.764	1.206	1.754	1.046	1.983	1.697	1.554	2.112	1.889	1.698	1.873	1.924		1.69	2.16
sp|P54169|YPGR_BACSU	ypgR	3.129	3	2.842	3.436	2.974	2.85	7.451	2.693	3.682	2.526	3.101	1.536	1.538	2.448	2.799	2.059	2.823	2.919	2.303	2.009	2.769	1.991	2.463	2.451	1.854		1.124	3.535	2.635	2.959	0.9327	3.004	2.228	2.926	0.52	2.21	1.464	1.771	1.863	1.267	1.789	2.383	1.169	1.661	1.649	1.35	2.062
sp|P37599|CHEV_BACSU	cheV	3.554	2.838	3.594	2.824	2.961	3.148	2.126	2.872	2.275	2.591	2.004	2.076	1.981	2.43	1.4	1.752	1.47	2.584	1.06	2.028	0.9016	1.918	2.016	2.064	1.206	2.131	0.7468	1.065	1.411	0.9563	1.54	1.42	1.689	1.496	0.9544	1.264	0.7889	0.7122	1.011	0.5128	0.8206	1.096	2.205		1.106		1.35	1.11
sp|P39814|TOP1_BACSU	topA	2.931	2.293	2.215	2.184	2.149	2.314	2.026	3.132	1.788	2.062	0.5411	2.518	2.262	1.696	0.3362	2.31		2.411	0.4725	3.343	0.6886	9.924	1.982	3.937	0.09057		1.648	0.9136	1.954	2.529	1.328	2.635	0.8918		1.705	0.5376	0.7745	0.9546			1.467	2.061	2.05	2.682	0.2636		8.363	1.388
sp|P94568|LEUD_BACSU	leuD	2.411	2.282	3.003	2.959	2.369	2.65	2.275	2.775	1.702	2.981	2.287	3.011	2.594	1.727	2.912	2.139	1.96	2.219	1.853	2.179	3.2	2.089	1.757	1.931	1.444	1.992	2.037	1.474	1.341	2.288	1.552	1.774	1.6	3.388	1.549	1.647	1.791	1.343	2.077	1.289	0.9313	2.263	0.3413	0.1975	1.095	0.5586	0.2496
sp|P23966|MENB_BACSU	menB	14.87	1.806	1.88	18.02	2.943	1.2	1.83	1.13	1.7	1.32	1.131	1.464	1.45	1.274	1.897	1.368	1.303	1.314	1.302	1.689	1.533	1.375	1.765	1.959	1.276	2.105	1.411	1.644	1.141	2.615	1.343	2.387	1.949	1.196	0.7429	2.284	1.37	1.239	1.423	1.276	2.347	1.19	1.171	2.509	0.9834	6.357	1.587	1.263
sp|P39793|PBPA_BACSU	ponA	4.626	1.806	2.436	10.37		2.348	1.877	1.289	2.324	2.419	2.581	23.11	2.843	1.841	4.432	2.351		0.301	4.133	2.928	1.756	1.242	0.05225	4.35	3.243	2.444	2.736	1.562	4.282		0.888	2.298	2.69	2.4	2.531	3.652	1.867	2.762	2.388	2.317	2.592	3.698	2.972	1.678	2.266	2.692	2.234	0.6505
sp|O31620|THID_BACSU	thiD	2.269	1.75	2.051	2.504	2.747	2.357	2.124	2.006	1.869	1.946	2.705	1.371	2.138	1.638	2.765	1.9	2.399	1.475	1.243	1.314	2.357	1.002	1.083	1.159	0.9335	0.5055	0.8656	1.109	0.9561	2.057	0.674	0.7094	0.6237	0.8562	1.517	0.7792	0.4086	0.5292	0.4992	0.4505	0.3711	0.4494	1.572	0.8027	0.5142	0.2082	6.722
sp|O34526|SYA_BACSU	alaS	2.786	1.7	1.08	1.968	2.001	1.741	1.14	1.612	1.181	1.919	2.229	2.541	1.226	1.135	2.081	2.087		1.343	1.424	1.593	2.085	1.543	1.371	1.736	1.412	1.867	1.2	1.925	2.277	33.2	1.193	2.115	2.531	1.3	2.822	1.069	1.65	2.205	1.562	0.9988	1.743	1.043	4.473	8.095	1.112	10.6	3.574	2.846
sp|P54464|YQEY_BACSU	yqeY	2.663	1.528	1.358	2.513	1.542	3.078	1.272	2.16	4.687	1.624	1.487	2.726		1.813	3.385	2.21	3.424	3.039	1.863	2.141	4.637	2.693	2.078	3.531	4.545	3.866	3.603	4.031	3.044	7.075	1.115	4.195	4.504	3.097	1.288	0.8447	3.949	1.391	0.9625	4.801	1.325	1.787	1.427	1.847	1.586	1.935	1.461	2.048
sp|P23447|FLIF_BACSU	fliF	2.294	0.5389	0.518	2.523	2.364	2.936	2.06	2.211	1.636	1.467	1.553	1.51	1.56		1.36	1.378		0.7368	1.065	0.8432		1.707	0.5745	1.174	1.047	1.012	0.8202	0.7253	0.4931		0.8358	0.4705	0.9406	0.9753	1.17	0.3038	1.489	0.578	1.151	0.4231	0.978	0.93	0.7423	0.989	0.9683	0.6584	0.9662	0.716
sp|P37580|FHUD_BACSU	fhuD	3.004	0.2041	3.111	2.511	2.648	3.528	1.592	2.3	2.417	2.151	2.085	2.433	1.66	1.624	0.9209	2.197		1.734	1.47	1.486	1.257	3.404	1.776	2.261	1.206	1.283	1.059	0.7496	0.8938		0.6452	1.175	0.9871	0.5573	0.4466	0.9126	0.5482	0.5373	1.009	0.4089	0.4043	0.4706	0.03855	0.1533	0.2766			0.9233
sp|P37549|SSPF_BACSU	sspF		0.1998		0.2233	0.1425	0.114	0.1052		2.161	0.1588	0.08041	0.1729	0.1099	0.498		0.1124		0.2345		0.2438	5.759	0.1989	0.1646	0.3626	0.2641		3.795		0.6573		0.478		0.634	0.6692		1.961	1.257		1.012	0.709	1.707	1.045	2.039	0.6043	1.458	0.6099	1.176	1.458
sp|O32082|YUBF_BACSU	yubF	5.065		5.562	3.68		4.924		3.33	3.774	3.819	6.12	2.431	1.936			2.37	3.335	5.281	1.707	2.822	3.485	1.059	3.73		1.934		1.487	2.784	3.377	3.663	4.082	3.827	3.771		3.945		2.516	3.021	3.485	3.259	5.282	4.579	4.648	2.807	4.089	7.256	4.116	4.003
sp|P16971|RECA_BACSU	recA	4.021	3.797	3.483	3.923	3.645	4.088	3.636	3.879	4.841	3.319	3.489	4.322	2.858	4.597	6.33	2.375	3.238	3.337	3.3	2.875	2.875	2.283	3.007	3.713	3.36	3.419	1.887	2.612	3.209	4.553	3.323	2.899	3.373		3.701	3.342	2.833	3.013	1.944	2.448	3.072	2.724	3.074	2.956	1.798	1.118		2.678
sp|Q45593|YYDI_BACSU	yydI	0.8358	3.147	0.5256	3.343	3.509	2.245	4.918	2.733	4.868	4.943	4.762	3.957	4.109	3.992	2.834	2.821	2.068	2.492	2.552	2.847	3.249	3.311	3.185	3.477	2.156	3.109	3.259	2.535	2.405	1.874	3.474	3.28	3.195	2.152	2.903	2.044	2.481	2.162	2.927	2.825	1.517	1.343	2.195	4.777	1.887		2.163	4.595
sp|P54616|FABI_BACSU	fabI	3.022	3.132	3.741	3.501	3.252	3.427	3.189	3.367	3.038	3.591	3.183	4.032	2.851	2.377	2.216	2.59	2.562	3.65	2.214	3.643	2.996	2.702	2.637	3.141	2.041	2.167	2.35	2.025	2.144		1.893	2.248	2.487	1.87	1.966	2.278	2.27	2.267	1.938	1.196	1.641	2.328	1.3	1.073	1.433		0.8824	1.238
sp|P46327|YXBC_BACSU	yxbC	0.485	2.921	2.366	2.567	2.898	2.932	1.897	2.209	2.237	2.048	2.307	2.085	2.327	2.484	2.966	2.245	2.655	2.554	1.879	2.191	2.497	2.283	1.95	2.474	2.079	1.494	1.877	1.699	1.945	1.798	2.048	2.473	1.687	1.424	2.368	1.652	1.427	1.793	1.743	1.536	1.964	1.536	0.8865	1.276	0.9601			1.536
sp|O31509|YEEI_BACSU	yeeI	2.742	2.378	2.385	2.51	2.317	2.101	2.182	2.085	2.274	1.904	2.497	2.369	1.985	1.815	1.687	1.389	1.6	1.424	1.87	1.42	1.301	1.493	1.362	1.355					2.91	1.515		2.425	1.918	2.204		1.705	4.649						1.845	1.782	2.76	1.027	1.016	2.736
sp|O31774|RNY_BACSU	rny	1.416	2.33	2.582	1.998	3.409	0.8893	2.105	2.911	4.189	2.729	2.064	4.711	4.072	2.781	3.7	4.042	5.591	3.369	3.139	5.003	4.965	2.974	2.93	1.891	1.23	3.727	4.669	3.43			4.384		3.312		3.005	4.91	3.524	2.947	5.189		0.9961		1.616	0.04589	4.739	4.593	1.146	1.385
sp|P12873|RL29_BACSU	rpmC	2.103	2.271	2.757	2.092	2.397	2.826	2.463	3.263	2.391	3.48	2.092	2.421	1.828	1.656	2.399	2.303	1.773	1.555	1.662	1.49	1.838	1.613	1.025	2.368	1.74	1.182	1.088	0.4671	0.6618	1.127	1.745	0.0525		0.6473	0.03985	0.6865	1.247	0.03233	1.138	0.7631	1.143	0.08639	2.619	0.5803	1.551		1.871	1.603
sp|P25052|TENA_BACSU	tenA	1.893	2.223	2.748	2.025	1.726	2.414	1.941	1.722	2.28	1.384	1.211	1.432	1.527	1.767	0.59	0.9485		1.069	0.9727	0.9088	0.4211	0.727	0.7848	0.9563	0.9474	1.019	0.7085	0.6318	0.599	0.7607		0.4675	0.07083	0.6603						0.4962			0.2603		0.3685	0.5163		0.8428
sp|P36843|ARGJ_BACSU	argJ	1.002	1.985	1.819	1.642	1.61	2.599	1.528	1.014	1.076	1.112	0.8237	0.8003	1.468	0.5363	0.9333	0.4268		1.039	0.8265	0.5142	1.535	0.4745	0.9772	0.3505		1.738	0.8249			0.9397					5.092		2.074	0.6531	2.01	0.337		0.5233	0.6296	0.3806	0.5534		0.3753	0.2852
sp|P37967|PNBA_BACSU	pnbA	2.441	1.92	0.2367	1.854	0.9601	1.173	2.397	0.7618	0.6551	0.4489	2.079	0.8472	0.3094	1.531	0.7916	0.9544	4.233	0.7001	2.54	2.278	3.149	0.4315	1.512	0.3737	2.667	4.277	2.389	1.655	2.052	5.393	2.376	2.784	3.525	2.193	4.965	0.67	1.991	1.668	1.427	3.04	2.512	2.697	4.465	5.385	3.252	4.501	1.899
sp|P17921|SYFA_BACSU	pheS	1.587	1.889	1.946	1.606	2.447	1.986	1.747	1.345	2	1.649	1.331	1.705	1.078	1.718	0.7177	0.98	1.211	1.706	2.569	1.429	0.5402	1.851	1.255	1.504	2.66	4.254	2.729	2.156	4.952	0.8925	4.806	2.928	2.682	1.91	2.401	2.493	3.26	3.124	4.015	1.982	2.205	2.372	1.284		1.203		2.963	1.779
sp|P00497|PUR1_BACSU	purF	1.395	1.797	1.514	1.505	1.473	1.403	1.204	0.9784	0.8152	1.02	1.041	0.4522	0.542	0.4746	0.2171	0.591	0.361	0.2817	0.3033	0.729		1.291	0.3527	0.3205	1.515	0.3671	2.068	2.7e-05			1.76	0.783		0.4876	0.2913		0.5163	1.107		0.512	0.5076	0.4081	0.2845		0.2067		0.05766	0.9164
sp|P29141|SUBV_BACSU	vpr		1.043		7.396	4.228	5.38	5.04	5.49	5.192	6.92	4.318	25.28	5.263	8.922	6.928	6.053	5.965	4.534	37.79	5.994	4.289	7.365	5.186	21.09	5.054	4.862	1.992		1.167	8.86	0.06686	0.8366	2.574	0.04674	2.275	2.521	3.895	2.138	1.288	2.961	4.525		1.078		18.07		2.16	1.726
sp|O34588|YKUJ_BACSU	ykuJ	0.6642	1.027	2.601	0.7569	1.22	1.277	1.256	0.6488	1.818	4.898	1.184	1.524	2.703	0.952	0.8295	1.621	0.545	2.394	3.507	1.822	0.7643	2.777	3.388	2.103	2.745	3.009	2.81	3.428	2.821	0.2163	3.971	3.111		3.43	2.955	4.017	4.171	3.85	3.112	2.393	3.234	3.516	1.471	5.086	2.196		3.084	2.248
sp|P08874|ABRB_BACSU	abrB	0.8808	0.7762	1.008	0.7299	0.8597	0.8095	0.7595	0.8007	0.9692	0.9391	0.4935	0.7863	0.3701	0.7472	0.5778	0.2727	0.397	0.4342	0.3698	0.2753	0.9193	0.5464	0.2352	0.4089	0.3666	0.3442	0.2526		0.4177	0.6304													0.143	0.34	0.192	0.1973	0.2051	0.2651
sp|O34431|ATCL_BACSU	yloB		0.1855					0.6912	0.5089	0.7095		2.534	3.42		3.435	5.872	4.929	5.322	4.244	2.33	5.422	5.567	2.117	3.595	2.46	5.639	1.574	2.01	1.891		5.929	3.947	6.259	5.771	4.158		6.336	1.155		2.31	1.711	8.167		4.082	5.302	3.329	1.381	4.879	6.126
sp|P54154|MSRA_BACSU	msrA	1.457				1.002	1.93	0.4253		1.489	2.255	0.6742	1.804			2.236	2.129		1.991	11.37	2.069	4.584	2.646	4.399	3.746	2.654		1.612	2.533	2.968	3.848	3.191	3.034	3.459	3.259	2.606	3.789	2.895	3.668	4.205	3.742	3.182	4.147	1.656	2.049	1.764		2.765	1.565
sp|Q04805|YMXG_BACSU	ymxG			0.5218		0.8476		1.001			1.826	0.8787	3.438	2.839	2.519	1.789	3.255	3.008	2.636	2.439	2.725	1.524	3.024	3.498	1.346	1.037	0.9331	6.274	3.083	4.363	3.435		5.806	4.795	0.2563	0.6394	2.865	0.8532	4.588	5.539	0.1799	0.1902	0.8936	2.925	4.055	4.032	5.349	2.022	2.719
sp|Q04747|SRFAB_BACSU	srfAB					7.99					6.243		6.201	5.468			4.702		4.991		5.319	4.422	4.5	4.784	4.493	3.349	4.9	3.786	3.043	3.441	4.257	3.669	3.422	4.271	3.395	3.237	3.734	3.796	2.939		2.986	2.838	4.078	2.688	2.597	2.82	2.721	2.434	2.432
sp|O05411|YRPD_BACSU	yrpD	5.532	10.38	7.583	6.497	4.064	3.399	4.188	10.2	12.21	8.644	9.571	7.521	11	8.197	7.442	9.888	7.257	7.817	6.726	3.479	7.679	11.59	7.274		6.656	6.797	7.461	4.421	5.494	5.616	5.774		4.913	5.348	3.566	5.122	0.0887	4.045	3.472	4.67	3.475	11.15	1.294		8.667	6.16	10.78	10.94
sp|P40780|YTXH_BACSU	ytxH	1.646	4.997	3.507	1.712	3.742	3.438	2.798	4.073	3.712	4.124	5.063	3.597	5.725	2.672	4.069	3.173		4.038	1.94	3.07	2.844	3.545	3.359	5.181	7.747	2.179	1.39	0.5175	10.19		0.8763	3.984	0.7459	3.66	2.682	5.416	1.918	4.025	6.127	1.373	0.9176	3.049	1.92		3.797		1.109	2.323
sp|Q04795|AK1_BACSU	dapG	2.835	4.54	2.276	3.916	3.128	0.3803	3.195	2.702	3.337	2.144	2.64	1.716	2.161	1.588	2.202	2.124	0.4439	2.42	1.093	2.068	4.714	7.327		0.8958	0.2892		2.332	1.569	0.8982		2.49	2.356	1.368	2.492	1.619	5.563	2.687	3.433	2.566	4.402	2.479	0.8357	5.089	4.414	7.302		5.416	6.502
sp|P94498|CYSH1_BACSU	cysH		2.595	2.23		1.564	1.087	2.653	2.942	2.575	1.713	2.126	1.225	2.082	2.194	2.97	2.358	2.276	2.169	0.5629	2.492	2.419	0.8011	2.169	2.088	1.748			1.134	1.1	1.973	1.17	1.724	1.827	1.607	0.9192	1.481		0.7358	1.358	0.9964	0.9385	1.97	1.177	1.404	0.8935	0.7133	1.258	1.122
sp|O31632|METC_BACSU	metC	2.371	2.571	2.758	2.657	2.393	2.257	1.912	3.009	2.403	2.008	1.951	1.251	2.041	1.809		1.381	0.6815	1.771	0.8606	1.057	1.643	1.067	1.359	1.333	1.395		1.12	0.4623	0.6928	0.7046	0.9315	0.2249	0.8468	0.22	1.07	0.7757	0.5621					0.7012	0.453	0.04144	0.5071	0.03319	0.2406	0.03599
sp|P53557|BIOB_BACSU	bioB	3.09	2.124	2.619	2.835	2.373	3.068	2.864	2.912	2.132	1.521	2.015	0.642	2.452	3.181	2.245	0.3871	2.658	1.763	1.614	1.028	3.068	0.7339	0.974	0.6276	1.381	2.3	1.44	1.756	1.477	2.598	1.713	1.471	1.03	1.451	0.9223	1.104	0.9907	0.7493	0.761	0.8626	1.168	0.8788	0.6573	0.1198	0.7998	3.009	0.1773	0.00805
sp|P23630|DCDA_BACSU	lysA	2.649	2.067	2.214	2.179	2.603	2.107	1.627	3.093	1.557	1.504	1.186	2.226	1.824	1.578	1.66	0.7886	2.064	1.272	1.056	1.331	1.532	2.264	1.361	1.153	1.807	0.3991	3.452	1.624	1.51	3.212			3.214	1.199	1.468		2.537		1.408	2.649	2.644		2.731	1.303	0.7422	1.029	1.864	3.257
sp|O07631|TYPA_BACSU	typA	3.306	2.064	3.715	3.781	2.652	2.355	3.461	2.621	3.221	2.73	3.023	2.756	2.711	2.682	2.675	2.746	4.773	2.875	2.259	3.44	2.216	2.39	2.61	3.198	1.841	2.915	2.02	3.789	2.647	2.63	1.932	2.444	2.573	2.686	3.046	2.306	2.552	2.003	2.411	2.069	2.342	3.152	1.568	1.096	1.579		1.048	0.6633
sp|P37946|ILVA_BACSU	ilvA	2.282	1.451	0.1288	0.1515	2.188	1.883	2.306	2.057	1.854	2.785	1.294	2.766	1.962	1.059	1.432	3.203	2.04	2.278	1.923	2.302	1.452	1.321	1.786	1.4	0.9939	2.654	0.7719	1.103	0.6126	1.688	1.535	2.345	2.059	1.951	2.668	2.229	1.315	1.594	1.957	2.034	0.6076	1.982	0.5316	0.4286	0.695		0.2653
sp|P16524|PATA_BACSU	dapX	1.877	1.117	1.507	1.233	1.568	1.591	0.8599	9.508	1.703	3.874	1.712	3.46	3.869	2.969	4.936	2.159		3.678	1.658	1.026	3.481	0.007941	3.601	5.459	2.356	2.299	5.091	3.239	4.269	3.227	4.279	2.595	3.606	5.06		2.803	1.518	0.8573	2.16	3.551		5.823	1.726	0.3555	1.986	2.308	1.903	2.544
sp|P12045|PURK_BACSU	purK	1.976	0.4332	1.77	1.448	0.3617	1.473	1.595	0.3907	0.5772	0.9375	1.531		1.306	0.08697	1.96	0.8177	1.248	0.9777	0.6625	0.9433	1.448	1.199	0.5257	0.7419	1.462	0.9743	0.6872	0.9537	1.515		1.756	1.098	1.146			1.148	1.823	1.134	0.9647	0.882	0.8141	1.281	11.29	0.5793	1.116
sp|P42969|LIPC_BACSU	lipC		0.1953	0.1689	0.2618	0.1694	0.1282	0.1699	0.1268	0.2071	0.1648	0.2986		0.1748	0.07468	0.09495	0.2302	0.1275	0.1343	0.07356	0.1888	0.05113	0.1627	0.2265	0.2977	0.0769	0.2796	0.09022	0.1875	0.1777	2.218	0.1906	0.1882	0.2111	0.3829	0.3493	0.4211	0.4639	0.7415	0.5653	0.9924	1.597	1.124	0.8958	0.4124	1.722	0.2713	0.3927	1.226
sp|O34783|YKUS_BACSU	ykuS	0.06219	0.0227	0.0383	0.06205	0.02325	0.07559	0.1169	0.036	0.05476	0.06697	0.1563	0.1882		0.4542	0.1922	0.2381	0.2489	0.4522	0.3655	0.5472	0.8091	0.5336	0.8209	0.763	0.4037	1.448	1.108	0.4802	1.126	1.274	0.594	1.789	1.373	0.6782	1.343	1.764	1.13	1.7	2.185	1.44	3.008	1.815	1.902	3.719	2.147		2.395	2.324
sp|Q08312|COTZ_BACSU	cotZ		0.02021		0.02122				0.1829		2.67	0.0347					0.2929		0.2118		0.2018		0.2341	0.05415	0.07674	0.2423		0.04532	0.1018	0.1637		0.2774	0.4728	0.4871	0.4769	1.269	1.169	1.242	2.611	2.243	2.253	6.091	3.154	4.408	5.789	4.814	3.383	6.061	5.93
sp|O34423|YJQC_BACSU	yjqC	0.1277		0.1669	0.115	0.1247	0.002511	0.08952	0.06757	0.1112	0.1016	0.09791	0.1483	0.1078		0.3099	0.09762		0.01572	0.3325	0.9796	0.06963	0.1836	0.02067	0.1665	0.2323		0.1357	0.4747		0.1752	0.6434	1.343		1.824	1.914	2.798	1.801	4.068	3.554	1.713	3.705	5.782	2.506	1.967	2.051	1.958	3.24	1.428
tr|A3F3G4|A3F3G4_BACIU	trpA	4.992	3.235	4.144	4.788	3.81	3.581	3.301	3.285	3.412	3.647	3.04	2.939	2.59	2.167	2.947	2.426	3.795	2.729	1.49	2.727	3.508	2.881	2.435	3.038	1.778	5.198	2.2	2.814	2.323	4.185	2.941	2.963	3.086	3.046	2.302	3.218	2.917	2.407	4.051	1.919	3.052	2.456	1.907	2.326	2.172		1.277	1.266
sp|O32169|METN_BACSU	metN	4.081	3.087	2.629	4.671	3.137	2.801	3.278	10.95	4.018	0.7657	4.932	2.166	2.561	2.096	0.9514	2.506		5.24	2.716	2.323	2.438	2.784	2.861	4.538	2.115	5.56	1.825	2.038	5.609	3.107	2.024		2.286	2.035	2.306	2.455	3.531	2.393	4.392	2.49	1.319	1.461	3.588		0.2216		2.154	2.063
sp|P94428|GABD_BACSU	gabD	2.369	1.509	1.637	0.1245	8.651	1.346	1.092	1.222	0.09263	5.348	0.2771	1.58	1.466	1.96	4.439	4.043		1.394	2.299	2.485	3.382	2.758	0.5382	4.15			3.9	1.462	2.328	3.304	1.652	2.834	2.09	2.063	1.325	2.829	1.911	1.848	5.056	1.852	1.953	1.762	4.5	7.101	3.88	2.118		2.453
sp|P45941|YQCF_BACSU	yqcF	1.189	1.171		1.074	3.72		3.416	3.454	3.508	0.8788	2.815	2.168	4.195	0.3653	0.9506	1.32		1.12	1.5	1.208	3.032	0.7211	1.788	2.444	0.5538	1.675	2.027		1.938	0.527	1.941	0.6251	2.713			0.1484	1.311	1.774	1.758	0.01221		0.1925	0.1348		1.42	0.005532	0.006208	0.009675
sp|P20458|IF1_BACSU	infA	0.6753	0.7681	0.6237	1.743	0.6633	2.28	0.3217	1.254	0.6499	1.555	3.317	0.7062	2.178	5.3	1.758	0.6219		0.7657	0.7402	0.6825	2.502	5.947	2.183	3.609	1.242	1.779	2.282	1.824	1.321	1.65	1.614	1.334	0.2479	0.2266	0.7468	2.375	3.435	2.154	1.924	1.075	2.075	2.71	0.7439	0.5306	1.106			1.565
sp|P68729|ARGB_BACSU	argB	0.9337	0.7233	1.09	0.8461	0.7459	1.195	0.8894	0.8913	0.7507	0.6765	0.932	0.8219	0.598	0.9428	0.5869	0.5351	0.5224	0.3259	1.296	0.7153	0.6046	0.5392	0.4759	0.6482						0.6572			1.366						0.1797	0.1974		0.1638	0.798	1.254	1.327	0.5203	0.5738	0.4025
sp|O34767|OXDD_BACSU	oxdD	0.08252	0.01998	0.08546		0.02549		0.1174	0.03528			0.04748		0.02978	0.05073		0.06314		0.07393	0.03586	0.1116		0.01487	0.08526	0.1168			0.1476	0.2788	0.6311		1.013		2.147	1.743	1.509	1.835	2.61	2.272	2.962	2.562	2.485	2.172	3.037	3.131	2.258	1.951	2.789	3.132
sp|P39815|TRMFO_BACSU	trmFO				2.826			2.109			2	1.04	1.859	1.733	2.139	0.6217	2.035	1.667	2.38	2.417	2.175	1.286	1.743	4.96	2.673	2.124		2.459			1.601		2.415	3.523	2.491	1.906	2.823	2.291	2.111	2.473	2.18	2.49	1.808	2.026	1.367	1.736	0.6245	1.139	1.879
sp|P94391|ROCA2_BACSU	putC							5.048									0.2542		4.943	9.47	5.424	12.8	4.548	11.59	10.65	4.176	9.586	5.473	9.036	4.351		5.324	4.83	5.746	6.052	5.728	7.355	8.862	5.268	5.445	6.529	6.79	5.522	10.33	7.619	8.862	7.433	5.647	10.67
sp|Q04810|DPAB_BACSU	dpaB		13.72						16.13	15.29			9.288				8.262		5.59	2.058	8.219	1.409				0.9751	0.9412		5.128	2.846	15.97	2.249	5.511	3.836	12.09	7.702	7.203	8.772	14.71	9.499	19.55	18.77	15.85	14.31	10.66	13.41	11.19	13.95	15.8
sp|O31684|YKVS_BACSU	ykvS	3.982	4.096	5.21	3.916	3.613	5.034	4.006	3.761	3.111	2.486	4.7	4.128	4.312	3.836	2.412	3.985	3.888	3.261	4.284	4.118	4.786	4.23	3.29	4.968	5.288	7.999	3.89	5.482	5.332	3.802	1.953	5.893		4.385	3.395		8.727	6.051	10.67	3.89	3.263	4.003	0.3114	0.6447	2.997		0.3092	0.1886
sp|P54381|SYGB_BACSU	glyS	1.321	3.145	3.91	2.191	3.681	2.52	2.328	2.25	1.803	2.534	1.935	2.917	2.037	1.57	1.345	2.071	0.7878	1.562	0.5616	2.376	0.4416	1.71	2.173	2.45	1.839		4.234	1.376	2.275	0.404	2.278	1.779		1.296		0.103	0.7067	3.637	0.4202	1.895	1.968	2.411	1.217	1.006	1.61	2.178		1.716
tr|A3F3H1|A3F3H1_BACIU	aroB	2.27	2.953	3.083	1.332	1.91	1.988	2.133		2.008	3.497	1.317	2.476	0.2382	1.775	1.18	0.7684	2.86	1.429	1.309	2.422	1.753	2.081	1.078	1.69	1.971	1.886	2.014	5.649	1.641	2.384			3.174	4.218	3.64	4.011	2.839	2.578	3.234		3.008	3.108	0.8297		1.813			3.699
sp|P54941|YXEB_BACSU	yxeB	2.605	2.872	2.717	2.283	2.222	1.875	1.897	1.895	2.254	2.004	2.445	2.283	1.782	0.9801	2.119	1.394	1.951	1.318	1.141	1.487	2.064	1.432	0.8986	1.411	0.6978	1.482	0.5822	0.5175	0.5553	1.887	0.4555		0.394	0.5013	0.8611	0.8774	0.4761	0.986	0.3015	0.2696	0.3748		0.529	0.2901	0.4204		1.534
sp|O32243|OPUCC_BACSU	opuCC	0.2682	2.679			3.006	4.065		4.215	2.771		3.017			2.593		3.963	2.882	3.53	3.389	7.084	2.655	2.575	0.9958				2.025	4.863	4.288	1.035	2.078	3.529		2.681	2.676	5.701		4.197		4.442	4.204	3.455	6.917	4.727	3.387	3.16	2.486	3.377
sp|O32065|YTZB_BACSU	ytzB	4.329	2.603	3.041	3.365	4.872		3.85	2.425	3.42	3.247	4.482	4.914	3.742	2.576	3.423	3.21		3.422	4.332		4.214	3.461	5.14	5.353				3.032		3.861			2.849	1.841			1.094	1.468			0.9298		2.038	5.074	8.451	4.145	9.061	5.85
sp|O34527|CYMR_BACSU	cymR	1.743	1.628	2.25	2.112	2.885		1.754	1.515	1.451	1.744		2.052	3.464	2.164	2.558	4.232	4.493	2.976	2.725	2.02	3.12	2.519	1.788	3.26	1.709	2.46	2.63	3.154	1.31	1.836	3.009	3.85	1.362	4.06	2.818	5.216	6.044	1.785	4.3	2.962	5.013	3.733			1.959		1.824	1.796
sp|P45745|DHBF_BACSU	dhbF	3.952	1.62	5.061	2.068	2.443	2.331	2.158	2.371	0.9436	1.703	1.792	2.622	3.133	1.156	0.6751	1.599	1.417	1.887	1.67	1.157	1.148	2.012	3.235	2.145	0.51	0.1339	0.08622		0.901		0.5334	0.6457		0.8207		0.3887	0.4576		0.1015	3.201	1.609		2.195		0.8079
sp|P46347|YBEY_BACSU	ybeY	1.297	1.598	1.156	1.1	1.996	1.721	0.8872	4.351	0.9674	1.033	1.388	1.517	1.024	1.631	1.85	2.446	1.406	1.464	2.609	2.056	1.842	3.146	1.523	2.345	2.031		3.453	2.269	3.281		2.613	2.665	2.419	2.576		2.581	2.679	2.524	2.762	1.901		4.705	1.895	1.561	3.12		2.315	13.36
sp|P39121|DEOC_BACSU	deoC	2.383	1.421	3.021	2.131	2.445	1.783	1.46	2.232	1.996	1.404	2.06	2.025	0.9784	1.32	1.464	1.209		0.8062	2.806	1.555	1.278	1.46	1.505	2.439	2.083	2.97	1.943	1.989	2.384	2.131	2.243	2.591	1.958	1.955	1.69	1.66	2.068	2.501	2.723	1.096	2.168	1.997			2.633		3.365
sp|O06998|YVDQ_BACSU	yvdQ	0.5735	0.3983	0.5419	0.6096	0.3889	0.321	0.6806	0.3743	0.394	0.4004	0.3551		0.4248	0.2966		0.3922	0.4474	0.3049		0.2761		0.5672		1.136	2.294	2.075	2.876	2.737	2.154	2.439	3.081	4.309	4.814	4.715	2.664	3.403	4.529	4.836	2.853	3.11	4.639	5.277	4.348		0.2327
sp|P54465|YQEZ_BACSU	yqeZ	0.2391	0.131	0.02244	2.353	2.936	0.6551	2.276	2.215	0.5907	2.965	0.6752	3.524	2.617	0.1127	2.83	1.286	2.81	0.1938	4.401	2.175	1.61	3.651	2.44	2.013	2.421	2.25	1.699	3.627	3.289	3.036	2	5.98	2.502	2.442	2.531	4.183	2.254		2.637	1.468	1.956	2.74	2.354	2.205	1.942		2.476	1.37
sp|C0H447|YPZJ_BACSU	ypzJ							1.086	1.699		2.047		1.67		2.01	1.909	3.79	2.777	4.09	1.981	3.531	3.5	5.686	4.047	5.429	2.019	1.811	2.259	2.38		4.562	2.062	1.226				2.223	2.539	3.883		2.049	6.296	6.691	4.122	4.207	4.496	6.742	4.72	4.295
sp|O32160|YURS_BACSU	yurS			0.1522					0.04512		0.06935		0.1007	0.02342		0.1371	0.01774		0.04513	0.04964	0.07297	0.1133	0.06821	0.09996	0.08058	0.05456	0.08306	1.109	0.08415		0.7065	1.123			0.05916			0.04366	17.68		1.286	0.1558		0.7777	0.1238	1.057	2.981	3.254	1.335
sp|P94377|CATX_BACSU	katX							0.1213					0.6057		0.9429	0.6614	0.9101		1.418	1.731		3.112	1.09	3.603	1.09	0.09784	2.744		2.332	2.143		0.1259	4.619	2.478	4.217	3.618	3.955	3.789	3.546	2.41	3.688	3.918	5.699	3.255	2.602	2.224	1.871	3.822	3.178
sp|P31103|NDK_BACSU	ndk	6.832	5.357	7.05	6.159	6.009	4.956	5.024	6.684	4.743	4.993	4.362	7.038	4.964	2.995	3.929	3.571	4.785	5.781	1.986	3.655	4.592	4.386	4.112	5.185	2.105	2.918	1.794	1.546	2.472	5.954	4.489	2.21	1.806	1.912	1.49	2.029	1.748	1.562	2.31	2.59	2.831	1.794	3.389	2.215	3.36	2.806	2.463	3.74
sp|P16450|GERD_BACSU	gerD	2.851	2.685	3.195	2.362	2.663	2.909	2.534	0.1904	2.138	2.355	2.275	0.2534	2.023	2.343	1.965	2.255		2.265	0.2631		2.031	2.19	2.115	2.515											1.924							3.088	1.958	4.028	2.798	1.888	3.055	6.83
sp|O34789|YDJI_BACSU	ydjI	3.57	2.372	3.401	3.72	4.122	4.555	2.719	4.256	3.317	3.252	2.978	3.192	2.054	2.505	2.056	1.488		1.262	1.5	1.9	0.8553	1.69	1.919	1.89	1.042	1.504	1.439	1.099	1.49	1.052	1.151	0.8309	0.3154	1.392	1.398	1.195	1.02	0.1666	1.189	1.335		1.24	1.061		1.18		0.1974	0.6832
sp|O34384|YCEE_BACSU	yceE	1.526	2.089	1.609	2.388	1.643	1.73	0.8847	1.486	1.271	0.9009	1.363	1.04	0.3688	0.9023	0.786	0.3549	0.5076	1.065	0.4716	0.2817	0.4596	0.2454	0.4399	0.3033						0.2217							0.1746						0.2699	0.2873	0.2254	0.5598	0.5591	0.2104
sp|P42060|RL22_BACSU	rplV	1.71	1.962	3.036	2.216	2.424	2.964	2.66	2.454	2.834	2.567	2.373	1.859	1.683	1.661	2.064	1.359	1.809	1.885	1.898	1.937	1.685	1.389	1.501	1.85	1.535	1.476	1.581	1.614	1.442	1.929	1.274	1.205	1.378	1.284	1.376	1.115	1.227	1.455	1.386	0.8666	1.258	1.221	1.592	1.428	1.347	0.9647	1.492
sp|C0H3Y5|YIZC_BACSU	yizC	0.6993	0.5707	0.6586	0.728	0.9978	0.0578	0.1877	0.04574	1.617	0.06902	0.7294	2.066	0.5418	0.1237	0.05574	0.1821	0.05945	1.381	0.06857	0.09732	0.2058	0.1398	1.314	0.07912	0.1175	0.1718	0.1991	0.2699	0.4813	0.7156	0.6926	1.345	1.107	1.352	1.295	1.054	1.66	1.219	1.422	1.833	3.008	1.916	1.056		1.662		0.8769	2.909
sp|C0H402|YKZP_BACSU	ykzP	0.04107	0.06094		0.05148	0.3261	0.02681	0.1855	0.04187	0.0599	0.05567	0.0415	0.07407	0.11	0.1208	0.08713	0.07318			2.635	0.1116		0.102	0.1586	0.1278	2.151	0.2717	4.273	0.4068	0.447		0.6029	0.8579	0.9828	1.024	1.127	1.435	1.237	1.181	1.26	1.286	2.011	1.78	1.656		1.605	1.429	3.624	1.308
sp|P11863|COTT_BACSU	cotT															0.06641		0.2064				0.03379	1.162	1.687	1.611	1.534	1.03	2.1	9.456	5.071	1.811	11.05	11.9	14.56	10.35	18.5	22.11	23.18	14	7.924	13.66	11.03	15.96	3.887	7.633	7.816	3.288	3.485	7.306
sp|P42089|CGEA_BACSU	cgeA							0.08955	0.6879			0.4823	0.7856		0.4546	0.0547				0.2171	0.5256	0.5403	0.01768	0.6922			0.2248		0.3764	2.67	1.215				0.7581	0.8877	1.664	5.17	6.607	6.395	7.198	12.28	8.251	12.38	14.07	12.86	14.12	19.88	20.98
sp|O34682|YLBB_BACSU	ylbB	0.2252					0.319		0.3654			0.2292			0.7267		1.09	1.297	1.296	1.289	1.396	1.526	2.02	1.496	2.468		0.05056	1.756			2.568	2.346		2.73		2.65		0.9764	2.109		1.313	1.789		2.058	3.997	1.113	1.747	2.263	2.454
sp|O05272|ASNO_BACSU	asnO																	5.224		2.474	4.247		4.565	3.556	4.594	4.847	2.799	4.356	5.578	6.083	9.166	7.062	5.6	7.241	9.382	5.209	8.122	10.8	8.275	7.497	7.223	10.67	7.36	5.269	4.484	6.289	3.658	8.007	7.309
sp|O34577|CYSC1_BACSU	cysC	2.211	3.939	2.966	2.873	3.144	3.814	1.499	2.792	2.786	2.516	1.139	1.731	1.82	2.978	1.232	1.736	0.3064	2.81	2.298	1.33	1.533	0.7181	1.054	4.341	2.717	0.2976	0.264	1.952	0.6729		1.563	0.7508		0.6283					1.061	1.483	1.6		1.728	0.4568	0.9432	0.6035	0.5111	6.563
sp|P46325|YXBA_BACSU	yxbA	2.812	3.684	2.543	2.959	3.448	3.441	2.741	2.589	3.108	2.512	2.549	2.966	2.03	2.342	2.523	1.892	2.096	1.777	2.013	1.695	1.994	1.522	1.222	2.215	1.67	1.573	1.494	1.19	1.476	1.299	1.128	1.502	1.216	1.138	1.042	1.079	1.104	1.142	1.394	1.112	0.9138	0.9171	0.6697		1.158
sp|P39751|MBL_BACSU	mbl	3.095	3.316	2.448	2.306	2.304	2.913	1.851	1.93	2.716	2.058	1.829	2.178	1.589	1.414	1.231	1.068	4.335	1.164	0.8077	1.197	1.083	1.123	0.8464	1.014	0.8949	1.348		0.8542	1.302	2.063	0.8395	1.061	1.04		1.23	1.17	0.9608	0.4613	0.9384	1.825		1.01	1.319		1.154		1.399
sp|P54531|DHLE_BACSU	yqiT		3.176	3.656	3.193	2.678	2.477	2.57	3.52	0.001985	5.497	3.74	64.01		1.809	3.307		3	1.641	1.689	2.477	3.104	1.738	1.849	15.07	2.022	1.795	1.947	2.597	2.373	3.082	1.112	1.882	2.08	2.35	0.8194		2.187	3.248	2.659	1.638	2.557	2.469	2.023		2.038		4.809
sp|Q03223|RL31_BACSU	rpmE	3.106	2.791	2.665	2.773	3.185	3.268	2.931	2.13	2.777	2.611	2.761	2.945	2.365	2.087	1.923	1.21	1.455	1.618	0.9288	1.85	1.525	1.305	1.565	1.684	1.121	1.701	1.653	1.298	0.8453		1.222	1.258	1.455	0.8525	1.193	1.143	1.351	0.9561	1.275	1.058	1.12	1.105	1.89				4.914	0.7786
sp|P94512|YSAA_BACSU	serB	2.05	2.736	3.733	2.132	1.88	2.36	2.297	2.363	4.864	2.01	1.797	2.175	1.672	2.96	2.887	1.427	2.989	1.659	2.128	2.216	2.092	1.615	1.044	1.529	2.456	0.9655	1.174	1.875	1.836	2.153	0.6254	1.317	1.194	0.6634	1.477	3.662	0.7145	0.5541	0.7275	0.7541	0.7328	2.125	1.807	0.0495	1.683
sp|P39215|MCPB_BACSU	mcpB	2.167	2.317	2.182	1.93	2.183	3.176	2.007	2.559	2.311	2.017	1.764	2.416	8.905	1.501	1.836	0.8589	0.6474	0.9787	1.374	2.996	1.218	0.7009	1.208	4.103	0.9243	1.646	0.782	0.4105	0.596	1.301	0.5157	0.3367	0.4218	5.065	0.0183		0.5349		0.3334	0.3003	0.4332		0.2909	0.2737	0.05038		0.2631
sp|O07621|HEMAT_BACSU	hemAT	1.711	2.269	2.032	1.688	1.625	1.725	1.55	1.748	1.031	2.11	0.8071	0.03455	1.405	1.141	1.218	1.31	0.3721	1.564	0.9335	1.207	0.5505	1.064	0.7258	5.402		1.57	1.127	1.014	1.078	0.8865	0.7283		1.075	1.856		1.091	1.43	0.4993		0.6212	0.6913		0.447	1.576	0.4854		0.3739	0.2139
sp|P27623|TAGD_BACSU	tagD	1.652	2.191	2.928	2.22	2.058	3.546	2.447	2.197	2.713	1.948	1.732	1.886	1.288	1.77		1.077	1.342	1.582	0.4566	1.069		1.056	0.9296	0.6247	0.8911		1.333					0.4257	0.3626		0.742		1.635	0.4704	1.347				0.4705	0.2876	0.7874	0.2463	0.8097	0.9089
sp|P55180|GALE_BACSU	galE		1.924	3.701	2.747	3.468	3	0.2089	2.082	0.1392	0.314	1.74		0.4339	2.155	1.14		2.017	1.364	1.06	0.06943	0.5207	1.506	0.1447	0.06434	2.39	2.936	2.04	3.396	3.5	0.9853	3.291	2.075	1.705	1.046	0.7725	3.789	4.509	0.1496	2.084	2.257	3.014	3.521	1.134		2.533	2.195	4.564	3.388
sp|P71021|DIV4A_BACSU	divIVA	2.201	1.872	2.643	2.33	2.065	1.95	1.669	1.733	2.08	1.895	1.824	1.537	1.272	1.265	1.033	1.198	1.285	1.371	1.118	0.6858	0.6851	0.8203	0.9079	0.7953	0.5599	1.6	0.7376	0.7453	0.6561			0.9204	0.7497	1.182	0.9707		0.7091		1.223			0.2906		1.008	1.458		3.158
sp|P11998|RISB_BACSU	ribH	3.211	1.737	1.847	2.639		2.559	3.408	2.911	4.473		4.008	1.282	0.8073	0.9959	0.9267	0.454		0.8141	0.8883	0.6535	0.7178	0.8965	0.7555	0.4241	1.511	1.261	0.9104			1.55	0.9059	1.274				2.049	0.7789		1.115	0.7297	0.5781		0.2325	1.138	1.195	0.3534	1.976	1.037
sp|O07587|AAT3_BACSU	yhdR	2.419	1.64	1.392	3.055	3.458	2.971	1.52	0.587	4.445	0.1792	0.9924	0.155	2.445		1.78	1.818	1.765	2.411	0.7899	2.07	0.1679	2.368	1.322	2.509	1.793		1.638	1.083	2.88	1.904	1.424	4.035	1.615	1.531					3.146	1.778	0.2242		2.56		0.341		1.791	1.929
sp|P54380|SYGA_BACSU	glyQ		1.323	1.326			2.105	1.667	1.21	0.959	1.607	0.6106	0.7505	0.8742	1.28	1.184	0.9057	1.873	1.212	1.348	1.508		1.471	1.297	1.776	1.934	2.374	1.875	3.946		2.653	1.83				0.7426				1.007	1.479		1.469	1.39	1.421	1.912	0.5981	1.224	2.277
sp|O34833|YCEH_BACSU	yceH	2.284	1.299	2.726	1.9	1.656	1.566	2.184	1.706	1.673	1.161	1.399	0.2852	2.813	1.011	2.082	1.39	0.7144	0.7617	0.6408	0.4313		3.369	0.7904	0.7657	0.3966	0.2839	0.4352	0.2148	0.2953			0.4532			3.728	0.7233	1.698				18.16		0.8005	2.185		1.773		0.44
sp|P40737|YXXD_BACSU	yxxD			1.828	2.167	2.126		1.342	1.662	1.767	1.257	1.37	1.377	1.956	1.264	1.689	0.7563	1.387	0.9613		1.462	2.578	1.172	1.206	1.022		0.8971				2.091											1.244		1.103	1.15	1.456	1.299	1.67	0.645
sp|O34940|YVRE_BACSU	yvrE													0.6494	0.3751				0.4715	0.8911			1.194	1.425	1.26	1.572	2.698	1.373	1.855	1.399	2.563	1.385		1.973	1.494	1.72	2.146	1.07	2.75	1.578	4.306	2.22	2.02	1.457	1.757	1.41	1.111	2.895
sp|O34656|COTI_BACSU	cotI	0.3989		0.2327	1.008	0.6487	0.6087	1.836	0.3117	0.4222			0.786		0.7616		0.4591		0.165	0.2668	0.1725	1.131		0.3478			3.67	7.78	0.4258	1.437		1.898			1.199	1.497		3.821	1.751		1.999	2.172	2.149	1.807	2.583	2.131	2.214	2.42	2.959
sp|P39072|GERM_BACSU	gerM					0.002473	1.791	9.818	5.53	10.36	18.78	19.55	13.23	26.55	13.98	8.903	15.53	6.894	15.62	32.77	21.88	17.72	35.64	23.86	32.4	14.41	12.37	10.76	16.48	12.97	11.83	20.91	10.49	12.95	10.45	15.73	13.47	4.328	10.68	7.774	0.8885		0.5836	1.436	2.639	1.591		0.6836	10.35
sp|P96718|YWQF_BACSU	ywqF													5.774			1.385		3.703		4.236		3.33	9.02	5.054	3.581	3.676	2.762	5.018	4.509	3.071	6.674	6.572	4.998	6.655	3.16	2.722	4.878	4.386	5.697	4.376		3.828	2.009	3.089	3.201	1.652	2.536	2.655
sp|P46336|IOLS_BACSU	iolS	3.539	3.658	2.869	2.558	3.473	4.237	3.626	2.215	3.797	2.429	3.043	3.301	3.269	2.857	2.084	3.768	0.02528	4.92	0.8199	2.444		4.291	2.794	2.522	2.245	3.401	2.357	3.474	2.585	1.136	3.552		3.165	2.936		2.204	4.971					4.044		1.556	1.386	5.132	0.4461
sp|P46919|GPDA_BACSU	gpsA	2.247	2.792	1.588	0.7505	2.189	2.59	1.298	2.407	0.5444	2.521	1.766	3.541		1.71		1.958	2.299	1.146	1.408	2.893	1.018		2.607	1.568	0.943	2.151	2.072	1.804	1.296	4.298	1.457	1.319		1.697		1.403	2.003	1.885			1.936	1.885		0.9878		1.732		3.447
sp|O32247|YVBJ_BACSU	yvbJ	1.723	2.772	1.365	1.92	1.452	3.126	2.751	1.802	2.554	0.8755	0.6348	2.249	1.584	2.22	1.197	1.466	1.877	1.456	0.8557	0.9632	0.865	1.142	0.6056	1.501	1.026	0.3975	1.263	0.3357	1.239	0.9185	1.075		0.9938	0.07103				1.346	1.5						1.582	12.21	0.385	1.489
sp|O34600|NRNA_BACSU	nrnA	2.007	1.88	2.127		2.484	1.673	0.548	2.065	1.466	1.648		1.065	1.702	2.201	0.7908	1.943	0.7834	1.313	1.512	1.384	1.087	2.206	2.001	3.491	2.874	2.854	3.578	2.251	3.479	1.288	2.921	6.235	5.403		1.982	4.496	2.401	5.508	3.329	3.802	3.556	1.471	2.857	3.89	2.587	17.18		4.294
sp|P54534|YQIW_BACSU	yqiW	2.39	1.812	1.89	1.487	2.087	2.392	1.431	2.386	2.083	2.045	1.459	2.369	1.041	1.615	1.69	1.342	7.95	1.434		1.549		1.72	1.991	4.068	3.006	2.015	8.307	1.817	3.52	1.521		3.033	3.946			3.126	12.19	2.75	8.867	1.939	6.054	2.247	3.674	1.017	2.364		1.893	2.151
sp|P50620|RIR1_BACSU	nrdE	1.239	1.532		3.072	1.749	2.832	1.602	2.197	2.382	1.381	1.18	2.511	1.16	2.134	1.262	0.1116	1.079	1.342	2.054	0.09037	0.8346	1.148	1.155	1.01	1.483	2.024	1.398	1.943	2.375	0.9132	1.588		3.08	1.953	1.971		2.16	1.427	1.596		2.219	2.375	1.473		1.196			1.38
sp|O07020|LUTA_BACSU	lutA	1.606	1.28	0.04234	0.3121	2.348	0.5605	0.9195	2.173	2.043	2.23	2.677	0.4995	3.033	3.336	1.996	3.139	2.019	2.393	2.643	1.255	2.257	4.027	4.081	6.292	5.597	5.173	4.544	2.039	5.086	1.379	6.947	5.153	3.766	6.209	5.4	5.446	4.095	4.193	5.726	3.167	3.884	5.429	3.928	2.93	6.077		0.5285
sp|P46343|PHOL_BACSU	phoH		1.006		0.04449	1.45	2.543	0.04335	2.042	3.07	3.036	3.139	3.201	2.429	3.036	2.343	2.628	4.633	3.459	1.647	3.277	2.709	1.86	2.181	2.52	1.591	0.1816	3.25		1.508	2.618	3.92	2.57	4.429		2.652	4.567		4.253	4.144	0.7369			2.603	3.321	1.219		4.359	3.4
sp|P70949|YITW_BACSU	yitW	4.61	0.7971		1.745				0.7493	1.086	0.8287	0.6564	0.9882	0.8775		1.99	1.186	3.125		0.3386				1.265	2.386	1.096	2.393	2.394	1.675	2.566		2.151	3.007	2.165	1.883		2.141		2.629	2.669	2.745			1.304	1.549	1.079	0.7769	1.716	1.18
sp|Q45537|COTJB_BACSU	cotJB									0.4603	0.4576					0.2952	0.5102	0.5303	0.5278			1.078	1.11	1.493	1.569	2.858	3.838	1.302	0.5984		4.102	1.305	0.7737	0.7608	0.717	0.7268	0.7777	1.16	0.7021	1.956	1.139	2.805	1.382	2.308	2.265	1.885	1.732	2.245	1.965
sp|P38422|DACF_BACSU	dacF					0.2683	0.3577	0.2229	0.2602		0.2836				0.3943		0.4094		0.8445	0.09715	0.4799	8.933	1.658	1.436	1.862	1.181	2.821	1.511	3.33	1.282		1.288	1.696	1.251	2.826	2.65	3.268	0.9048	2.194	7.569	0.2088	0.1018		1.3	1.759	2.811	0.4424	8.548	4.358
sp|P10728|SP2AB_BACSU	spoIIAB	9.144	12.49	13.9	14.38	16.22	9.479	14.52	14.23	15.75	19.44	13.3	19.11	16.34	22.72	20.16	14	13.36	15.98	12.4	15.72	7.39	7.52	6.598	10.97	8.948	10.27	12.01	6.558	10.27	16.89	7.634	9.503	11.9	12.38	10.16	8.911		9.66	6.941	6.728	7.962	11.34	6.066	9.612	8.6
sp|P21477|RS20_BACSU	rpsT	3.716	2.843	3.759	3.631	3.782	3.873	3.598	3.75	3.544	3.115	2.745		2.905	2.375	1.753	2.699		2.377	1.952	2.033		1.955	2.065	2.147	1.961	1.762	1.856	1.6	2.053		1.589	2	2.122	1.685	1.867	2.33	1.617	1.91	1.797	1.311	1.956	1.871	1.253		1.676	1.699	1.524	1.557
sp|P08066|SDHB_BACSU	sdhB	4.336	2.787	4.251	3.07	5.003	2.696	3.991	3.951	3.267	4.002	3.149	4.553	2.245	3.234	4.171	2.12	3.31	3.353	1.689	2.79	3.126	3.811	2.419	2.227	1.937			1.997	2.324	2.141	1.628		3.001	2.789	4.589	2.339	2.943	1.445	6.785		1.993	2.483	1.857	1.353	2.545		1.957	1.975
sp|O31976|YOMI_BACSU	yomI	1.212	2.499	0.3787	2.58	1.661	2.66	0.982		0.4425	11.69	1.061	6.159	2.12	1.772	1.84	4.06	13.28	0.6986			19.37		17.27	2.001													0.6116		1.064				1.245	7.47	1.272	5.002	3.574	1.755
sp|O31498|DNLJ_BACSU	ligA	5.785	2.447	4.901	5.724	5.437		4.446	8.338	2.573	4.817	0.5332	4.339	5.05	4.6	2.123	5.119	1.909	5.267	1.613	4.017	2.049	1.204	4.484	3.461	1.061	1.021	1.225		1.735	2.964		3.999	1.326		1.646		1.856	2.692			2.571		1.197	0.8077	0.9335		2.186
sp|P54522|EX7S_BACSU	xseB	2.559	2.285		2.522	2.193	2.644	2.278	2.589	3.365	3.156	2.302	3.594	1.976	2.109	0.7059	1.623	0.6955	2.113	0.1841	1.842	2.476	2.151	2.933	2.301	1.424		1.088	1.722	2.132	2.868	1.581	1.04	1.722	1.406	2.304	2.997	1.293	1.309	2.457		1.075	1.99			6.716	2.683	1.524
sp|P12039|PUR2_BACSU	purD	2.193	2.164	2.479	1.927	1.807	1.846	1.572	1.513	1.595	1.537	1.426	1.422	1.146	1.196	0.9731	0.9354	0.9309	0.984	0.96	0.8552	0.8283	0.7567	0.7756	0.8472	0.607	0.7627	0.6527	0.5604	0.6163	0.5667	0.6226	0.8803	0.6931	0.6373	0.6538	0.6143	0.5486	0.6355	0.479	0.392	0.3978	0.537	0.3583	0.3014	0.3228			0.195
sp|P42964|YCSG_BACSU	ycsG	2.263	1.957	2.518	1.543	2.137	2.078	2.004	1.834	2.337	1.662	2.046	2.264	2.144	1.832	2.111	1.976		1.75		2.125			1.656	2.096		2.077																	1.871	1.65	1.716	1.199	1.806	2.212
sp|P54983|AMHX_BACSU	amhX	1.281	1.56	1.333	1.356	1.501	1.986	0.9351	1.516	1.36	1.059	1.59	1.438	4.285	2.015	0.09566	1.247	0.1216	1.071	0.3368	1.761	1.641	1.24	1.692	2.019	0.804	3.531	0.4805	0.6485	1.495	1.867	1.182	1.711	3.164		1.872	1.986	1.701	1.554	3.442	2.771	3.11	3.974	3.255	0.17	0.5326	0.4902		1.321
sp|O31718|YKZG_BACSU	ykzG	0.8111	1.431	4.978		0.9397	3.868	1.674	4.205	2.13	1.869	1.9	4.585		2.484	0.8855	1.96	2.281	2.257	1.914	4.652	2.211		2.464	1.038	2.031	2.522	2.543	2.824	2.942	1.901	2.463	1.808	2.613	3.418	4.477	2.321	1.68	1.313	3.419	2.434	2.47	2.571	1.942	0.502	2.151	1.658	2.533	1.519
sp|P54537|ARTM_BACSU	artM	1.291	1.339	1.941	1.961	2.074	1.661	1.537	1.623	2.152	2.159	1.802	1.714	1.66	1.726	1.007	1.292		1.904	1.696	1.698	2.006	0.9691	1.652	1.872	2.286	1.404	1.876	2.043	2.47	1.058	1.789	2.428	2.809	3.568	1.792	3.619	1.528	3.754	2.505	3.722		2.61	0.8492	0.4495	1.602	2.555		0.08465
sp|P46922|OPUAC_BACSU	opuAC		0.3988	2.959		1.255	2.343	2.045	1.999	2.086	1.751	0.7745	1.496	2.291	0.9114	1.655	3.015	0.04209	2.268	2.582	2.684		2.611	2.684	2.177	4.833	2.768	2.264	2.877	2.386		3.849	2.159	1.781	2.516	6.702	2.11	2.136	0.5857	4.409	2.563	3.485		3.001	3.197	1.751	2.557		4.179
sp|P80238|GS26_BACSU	ydaG	0.6742	0.1766			0.1237			0.4868		0.2384	0.2558	0.2205	0.8247	0.3434		0.1813		0.5024	0.4199	0.4151	1.05	0.8754	1.015	1.161			4.254	2.117	0.1607		1.354		2.774	12.72	8.154				1.614	1.308		1.985	1.189	1.527	1.818	1.464	2.216	3.09
sp|O31622|COTO_BACSU	cotO											1.848	2.971	15	9.521		4.835		5.748	9.321	17.04	16.65	20.59	26.53	7.037	5.242	5.504	11.14	12.08	9.775	16.93	19.54	25.13	14.04	5.566	21.57	14.68	11.2	15.14	18.3	11.64	17.1	13.2	12.61	15.1	4.442	6.987	8.849	12.85
sp|O07585|YHDP_BACSU	yhdP	2.973		2.38	2.633	1.024	2.701	2.178	2.913	1.546	1.734	1.246	0.3179	0.9865	1.334	0.1282	1.245	0.5573	2.445	3.452	0.6726	1.349	1.334	0.8822	1.087	1.211			0.7676	1.776	0.06792		0.805		8.09	1.823	2.143	1.409	2.164			2.992	1.317			0.2314		0.0193
sp|P54484|YQGA_BACSU	yqgA	2.859	2.909	2.658	4.075	2.447	3.039	3.7	5.935	4.921	3.995	5.44	2.13		2.901	3.518	3.207		1.527	2.843	1.271	1.196	7.464	1.608	2.047	1.946	4.53	1.437	1.003	1.141		1.101	1.25	1.028	0.9587	1.206	1.126	1.413	0.9577	1.606	1.24	1.288	1.384	1.936	1.634	1.757	1.695	2.114	3.469
sp|P39821|PROA_BACSU	proA	3.819	2.765	3.226	3.113	2.383	2.703	2.788	3.039	2.637	2.422	1.892	2.601	1.708	2.007	2.185	2.824	0.7831	2.874	1.673	2.742	3.864	2.465	2.403	4.401	2.536		2.69	2.719	2.844	1.013	2.874	2	3.804	1.525	2.936	2.214	0.8062	2.431	1.594	1.787	2.34	3.105	1.855	1.049	4.054
sp|O32047|SECDF_BACSU	secDF	2.986	2.335	3.779	4.669	3.846	3.294	4.499	3.735	4.117	1.259	2.868	3.663	0.6943	1.425	5.682	3.843	1.186	2.51	3.22	2.745	5.145	3.099	1.076	3.562	1.509	0.8563	0.3268	0.00012				1.069		1.94			0.8533		1.072	1.214	1.126		1.963	0.2322	1.298		1.09	1.113
sp|P96613|MURF_BACSU	murF	2.33	1.892	2.268	1.47	1.512	3.978	1.355	1.828	2.063	2.269	3.469	1.948		1.872	2.179	2.055	3.41		1.386	1.568		2.525	1.894	2.84	1.885	1.429	1.719	1.37	2.522	7.548	1.561		4.623	1.795			0.000469	0.1413	2.773	2.926	2.686	1.911	2.343	0.976	1.678	7.195	2.027	1.411
sp|P71018|PLSX_BACSU	plsX	2.949	1.828	2.82	3.925	3.226	3.169	3.231	3.677	2.819	3.215	2.912	3.861	1.677	4.233	1.713	2.986	3.304	3.595	2.151	4.28		2.365	3.875	2.258	2.731	3.538	4.408	2.574	4.505	3.328		2.363	3.648	0.7883		2.1	1.284	0.4984		1.459	1.527			3.635	1.235	2.221	3.377
sp|P04948|KHSE_BACSU	thrB	3.067	2.76	3.443	2.841	1.862	1.769	2.18	2.434	2.956	3.339	1.909	6.553	3.988	1.926	2.054	2.297	1.778	2.37	1.239		1.481	2.954	2.159	1.479	0.745	0.4882	0.2983	1.162	0.2216		1.132	0.7738	1.037	0.699	0.8508	0.7948	0.7865		0.8646	0.7765			1.95		0.7432			1.883
sp|O31629|YJCG_BACSU	yjcG	2.035	2.466	3.032	2.114	2.625	2.479	1.496	2.428	3.13	2.844	2.132	2.809	2.041	1.55	2.851	2.013		2.999	1.411	1.693	1.993	1.586	1.429	2.621	0.9244	1.571	1.818	1.479	1.383	1.521		2.023	1.632		1.944	1.921		1.679	1.953		1.698	4.71	0.2509		1.088	0.2815	1.405	2.868
sp|P94417|AK3_BACSU	yclM		2.247	2.698	4.884	1.851	2.189	1.412	1.195	1.796	1.259	1.552	2.233	0.7603	0.7215	2.248	1.312	0.8652	0.8525	0.9634	1.107	1.688	1.032	0.7543	3.061	0.8073	0.8432	0.9996	0.6279	0.6314	0.8778	0.8154	0.7831	0.7744	0.6651	0.8704	0.3719	0.6281	0.3157	0.5475	0.5872	0.4786	0.85			1.061			0.1809
sp|P80862|SERC_BACSU	serC	1.463	1.545	1.549	2.193	1.36	1.574	1.573	1.781	1.448	1.518	1.548	1.589	1.157	0.9893	1.126	0.9618	0.8404	1.169	1.006	1.064	1.121	1.232	1.317	1.337	1.178	1.11	1.003	0.999	1.336	1.264	1.187	1.408	1.588	0.927	1.884	1.345		1.183	1.432	1.246	0.655	1.152			0.6991			0.5437
sp|Q02112|LYTA_BACSU	lytA	1.414	0.7435	2.05	0.6979	1.198	2.173	1.581	0.8169	0.6847	1.401	0.3602	1.043	1.749	0.4835	0.6458	1.389		1.367	0.2438			2.288	2.256	1.255			0.1961	0.3043	0.1867	0.9285		0.3222	0.3474		0.27	0.1978				0.1717		0.3816	0.2373			0.1082	0.2341
sp|P39138|ARGI_BACSU	rocF		0.6513	0.3615			0.6951	0.2585	0.511	0.1051		0.7992				3.433	0.5493		0.6126	0.8035				0.5749	1.049		0.7493	0.4968				1.079	0.5917	0.6235	0.4871		0.7397		0.6644	1.014				1.463	1.06	4.833	1.959	0.8868	1.344
sp|O34967|RL31B_BACSU	rpmE2							0.5477	0.8732	0.3812	0.4021	0.5427	1.175		0.8953	0.3719	1.149		0.09324	1.757	2.36			1.262	0.8784	5.592	14.8	1.559	1.495	1.391			1.852		12.74	1.685	1.487		1.885		1.066		3.958	1.32	0.4265	1.535	0.5799	0.3328	1.512
sp|P37558|YABP_BACSU	yabP						0.01489	5.935	1.795	0.00174	9.717	15.78	4.687		6.615	13.81	9.266	5.579	2.768	7.763	4.358	27.51	10.44	14.13	6.24	0.1372	0.4268	9.479	2.243	0.6411		0.2495	4.043	0.4474	0.03427	0.714	0.5226	0.02203	0.9272	7.681	11.06	0.6755	0.3876	2.039		3.038		0.07264	0.02085
sp|P42409|RSBRA_BACSU	rsbRA	7.183							101.9	1.251			27.01		83.56		1.122	1.208	31.55	27.12	191.6	0.484	1.862	2.278	2.569		1.759	1.089	41.69	44.36	0.8054	19.13	0.5261	12.97	65.65	28.98	1.788	31.49	81.36		2.92	3.095		20.23	17.69	4.786	22.57	0.8841	3.376
sp|P31847|YPUA_BACSU	ypuA	0.4647					3.787	0.3027	1.067	0.3784	1.025	2.469	0.2856				0.7645		3.598	13.46	2.57		0.6433	3.089	36.01		21.27	29.91	0.9008	2.007		1.659	1.238	1.334	1.013	1.911	2.929	7.947	2.095	12.41	1.826	1.338	1.289	5.139	2.208	9.971	3.569	11.21	10.47
sp|Q01466|MREC_BACSU	mreC									36.87	0.03591		0.629	1.827	4.009	1.348	1.663	1.685	5.073	4.479	5.978	2.444	4.081	2.405	2.973			2.155			1.642			2.119			12.62	2.337		1.664		3.922		1.304	2.935	1.514	1.973	0.2675	0.03817
sp|P26906|DPPE_BACSU	dppE			1.468	1.031	2.207	1.494	1.29	1.082	1.756	2.316	2.746	5.185	1.796	3.052	5.623	3.702	6.369	5.525	8.14	7.201	8.975	6.449	5.069	5.515	6.075	8.961	9.452	9.73	3.882	6.54	7.307	8.727	5.961	6.004	5.549	7.864	4.321	5.37	7.48	6.165	3.224	3.79	2.438	5.023	1.228	5.308	2.436	3.102
sp|O34858|ARLY_BACSU	argH	2.002	5.172	6.649	1.278	4.851	1.156	2.018	4.462	3.667	3.494	2.65	1.823	8.806	2.954	0.6853	4.897	0.8313	2.616	0.2766	0.915	6.566		1.977	3.957	2.585	3.318			0.2396	1.533	23.05	1.384	7.305	20.34	0.186	10.33	3.449	0.231		3.089	4.805	0.1714	0.4994		0.4686			6.201
sp|P39116|PLY_BACSU	pel		3.333	3.226	7.178		2.944	0.3882	7.513	15.16	0.8291	3.496	21.87	0.03398	7.597	8.106	6.869	4.293	6.27		0.007807	7.574	5.027	9.453	0.006992		4.233	4.234	2.519	3.286		3.423	3.891	3.4	3.364	3.16		3.955	2.712	3.418	1.757			3.719			0.1759	12.54	0.4368
sp|O05495|YDHD_BACSU	ydhD	0.5265	2.775		2.929	2.602	6.36	3.025		1.994	0.3226		2.599	0.493	1.03	0.5328	0.6829		2.442	1.563	1.064		1.724	1.374	1.025	1.878	1.906	3.384	3.469	2.069	1.399	2.681	2.518	1.47			3.854	4.71	1.715	4.153	1.413		2.62	16.33		3.849		0.4136
sp|P71019|FABD_BACSU	fabD	2.32	2.551	2.606	2.273	3.024	2.173	2.567	2.322	3.193	2.624	4.246	3.334	2.689	3.248	3.163	2.44	2.766	2.584	1.894	2.53	3.315	1.437	2.225	2.186	2.251	0.07023	1.649	2.148	1.719	2.212	2.045	2.023	1.711	1.31	1.497			0.58	1.585	0.6965	0.9995	0.216			2.11
sp|P42085|XPT_BACSU	xpt	0.7772	1.619	1.888	1.401	0.4771	0.7053	0.8124	1.139	1.541	0.4308	1.293	0.9671	0.8005	0.7182	0.8676	0.7082		0.3713	0.3018	0.5233		0.5526	0.3315	0.2758	0.4231	0.6029	0.3872			0.261	0.1857	0.6523							0.1448				0.2345	1.342	0.3422	1.524	0.6892	0.07477
sp|O34872|YTIB_BACSU	ytiB		1.526				1.332	2.332	1.224	1.381		0.9707	0.5892	1.907		2.732	0.8752		0.9062			2.318	2.245	0.7059	0.8317	1.246	1.926	1.614	1.477	1.239	2.575	1.393		1.926			2.174	1.563	1.439	1.609		1.92		1.579	3.404	0.9756		0.364	0.5378
sp|P39645|YWFI_BACSU	ywfI		1.457	1.715	3.052	1.497	1.889	0.000292	1.754	2	2.202	0.07192	2.4	0.9329	2.288		2.07			0.7872	2.444		1.551	2.509	2.593	0.04	1.606		0.06557			0.03001						0.03941		1.841		0.1124		1.212		0.1213	1.82		1.688
sp|Q02113|CWBA_BACSU	lytB	1.317	1.126	2.256	1.817	1.817	1.78	1.111	3.638	2.493	2.017	0.4842		1.741	0.906	0.419	1.352	0.5851	0.003547	1.352	0.009472	1.054	1.766		1.155	1.411	1.517	1.956	1.521			1.117				1.889		0.3613		2.722	1.802	1.873		1.308	0.1139	1.362	0.6861		2.176
sp|P39610|PDXK_BACSU	pdxK	2.697	1.01	2.698	2.614	1.988	1.542	1.677	2.753	2.235	1.867	2.659	1.699	1.191	2.025	3.064	1.685	1.564	2.22	1.353	1.509	2.206	1.65	2.652	2.451	1.726	2.692	2.492	1.336	2.495	2.999	2.04	1.982	2.185	0.7496		2.679	1.434	2.512	2.907	0.7595	2.73	2.146	2.28		1.048		4.99
sp|P94463|FMT_BACSU	fmt	2.053	1.002	3.734	2.215	4.802	2.032	1.698	1.213		0.9335	1.823	2.492	0.579	1.778	2.286	0.4766	0.7394		0.4878			0.4288	3.595	1.736	1.534	0.08488		1.195	0.3829		0.1775	1.192			3.558	1.274				3.032	2.299	3.204	2.103	1.389	1.863	1.622	1.842	1.719
sp|O31717|YKPB_BACSU	ykpB		0.01189						0.01264	0.01374	1.941			1.418						2.601		0.06215				0.04023	0.04042	0.02882	0.04527	0.2122		0.03047	0.05345	0.05469	0.05858	0.06261	0.07543	0.0183	0.03233	0.1408	0.03935		0.06978		8.355	3.812	2.852	2.027	2.545
sp|O34549|YLBO_BACSU	ylbO					9.884		15.15	18.74	9.264	17.76	22.4	24.02	20.64	21.93	21.15	17.89	19.24	11.07	13.37	14.71	22.42	13.36	41.55	16.02	24.92	11.05	12.63	15.75	16.44	23.21	9.185	6.133	8.001	5.864	4.933	18.94	20.72	12.38	11.64	5.926	3.805	3.075	0.365	0.4718	1.292			0.1408
sp|P40746|TGL_BACSU	tgl	0.2181		0.07469	0.1204	0.1261	0.277		0.05456	0.1387	0.2051	0.1137	1.036		0.08017	0.17	0.1391	0.153	0.07762	0.06023	0.05812	0.1241	0.02497	0.1237	0.1254	0.06893	0.07445	0.08019	0.1	0.1593	0.2131	0.2367		1.129	1.255				1.397		1.672		2.437	1.356	1.709	2.178		2.425	2.133
sp|O34779|PRPC_BACSU	prpC	1.198		1.324		1.716	0.7479	1.506	0.8576	2.056		1.109	0.8781	1.58		0.2115		0.258						1.584	1.534	0.9912	0.6923		1.192	1.307			1.42	1.744			2.873	0.8117			1.339	1.078	1.224	0.5867	1.457	0.2718		0.5883	0.6572
sp|O34563|GLNH_BACSU	glnH					1.758		6.414	4.371	3.21	4.849	7.039	10.95	16.4	10.41	13.67	21.37	15.86	12.73	18.12	25.3	24.8	28.34	27.72	15.47	10.96	11.45	16.38	14.34	13.57	15.46	19.21	42.34	22.15	12.07	15.69	21.44	12.04	11.63	11.57	23.21	19.01	17.88	17.55	17.57	10.98	22.95	16.38	3.649
sp|P40397|YHXC_BACSU	yhxC						0.7535						0.7267	0.8021			0.8663	0.9838	1.417	0.7401	0.941	1.974	1.321	2.269	1.171	1.286	1.657	1.303	1.595	1.99	2.451	1.88	1.003	2.223	1.93			2.004	2.03	2.815	1.676	4.029		2.68	3.736	2.067	4.158	1.993	1.427
sp|P39668|YYXA_BACSU	yyxA												2.337			0.8321			0.4346	0.584	0.6832	0.9654	0.04344	1.03	1.679	1.046	1.938	1.749	1.637	2.166	3.729	1.14		1.915	1.82	1.286	1.814	2.583	2.073	3.347	2.879	1.654		5.686	2.537	4.996		3.549	1.241
sp|O07635|YLAK_BACSU	ylaK							6.851	9.213		0.6714		11.27		1.45	3.237	4.663	3.475	12.66	6.266	4.319	5.946	2.14	4.085	0.6907	7.614	3.401	2.599	2.67	2.383	7.391	2.501	2.307	2.522	2.467	2.471		4.575		2.631	3.809	5.736	4.32	3.483	2.998	5.742	9.245	4.48	3.767
sp|O54408|RELA_BACSU	relA	2.224	2.188	3.357	0.5687	0.6559	0.5418	0.4878	1.813	1.922	0.1647	0.26	2.396			0.9363	2.883	1.332	0.08902	1.261	2.392		1.072	0.2239		1.94	0.7781		0.1608	3.782		1.471	0.5851				1.147					2.6		0.7988	0.4363	0.9879	0.783	0.5773	2.079
sp|C0SP94|YHFQ_BACSU	yhfQ				2.414		2.299	2.036	3.648	2.23	2.285	1.929	2.404	2.046		3.486	1.73	1.66	2.109	0.9137	1.756	2.903	3.051	1.069	1.212	0.1607	1.421	1.187	1.751	0.9446		1.306	2.321	1.525	1.184	1.827	1.176	1.89	1.223	1.369	1.306	1.514	1.683			0.6373			0.4282
sp|Q08352|DHA_BACSU	ald	0.9533					2.02		5.31	3.848		1.97		1.982	2.627	3.229	1.513	3.094				2.039	3.047	0.4186	2.119		1.19		3.39		7.229					2.575						2.201	2.773	5.641	6.519	4.037	4.209	8.45	5.525
sp|P42412|IOLA_BACSU	iolA		15.65	2.494	5.144	5.863	10.01	19.88	23.04	9.746	6.118	1.467	1.606	1.112	0.2563		4.349		1.03	2.729		2.64		0.8255	0.2289	0.7002	9.041		0.5201	9.443	6.377		6.724	0.0735				0.5092	9.006	0.1191	17.44		20.83	20.36	0.8858	33.27	6.989	26.41	33.79
sp|P18185|CARY_BACSU	carB	3.589	4.061	2.114	2.901	7.567	3.374	0.2957	0.4423	0.399	0.5398	1.405	0.6848	3.208			0.5827			1.219			1.76	0.4121		0.2188				0.6906										0.7813	1.21	0.6374		7.616	10.7		18.6	13.31	9.625
sp|O07523|YHAP_BACSU	yhaP		2.957										2.16	2.43	7.971	4.446		5.27		0.00847		4.152	2.321		3.671	5.981	2.622	2.85	5.318		8.185	4.43		3.872	2.154	3.961	3.523	2.886	2.925	2.76	0.009863	4.007	2.76	2.833	4.132	6.021		6.693	4.138
sp|O34889|SDPA_BACSU	sdpA	4.631	2.937	4.507	3.673	3.825	4.625	5.603	6.228	5.729	4.611	4.174	4.833	3.095	2.158	4.827	3.367		3.895	3.621	2.921		5.604	2.19	4.511	1.251	5.345	1.806		3.851			3.583	5.258	2.034	2.504	3.166	2.329	2.041	2.847	0.8953	1.389				0.4714			4.024
sp|P12043|PUR5_BACSU	purM	1.492	2.842	1.028	1.851	1.424	4.935	1.361	1.025	1.384	1.24	1.67	1.438	0.8375	1.136	1.058	0.8338	1.761	0.6787	0.6857	1.108	4.863	0.7737	0.9705	0.8186	0.2769	0.5961	4.419		5.992	3.259	1.066	7.864	5.538	5.093	0.6467		6.343	4.61	7.075	8.049	7.049		0.5222		0.3821		0.2533
sp|P0CI73|GLMS_BACSU	glmS	3.491	2.539	3.78	3.285	3.612	1.52	3.869	3.226	3.932	2.592	1.798	3.793	2.225	2.935	2.457	1.631		2.465	1.043	2.227	1.648	2.292	2.353	1.097	3.541	1.158		3.685	1.147	0.3754				5.875				1.937		4.106	2.794	1.12	3.387	0.4275	6.02			1.092
sp|O05265|YULF_BACSU	iolU	2.394	2.361	2.231	2.081	2.16	2.348	1.995	2.012	2.144	2.138	2.002	1.849	1.662	1.772	2.53	3.939		1.69	1.938	2.533	0.9311	2.137	1.999	1.672	1.04	5.994	2.136	2.643		4.743			2.512		2.183	1.424	3.552		1.862				0.5865	0.527	2.327
sp|P42405|HPS_BACSU	hxlA	2.946	2.001	3.297	1.648		3.25	0.8644	3.264	3.418	2.668	3.128	2.451	4.107	2.219	4.353	4.44	5.893	1.721	4.027	2.781	6.141	3.819	2.481	2.637	8.919	4.61	4.969	2.688	8.281	5.918			7.119			6.239	1.597	4.228	1.234	1.809	4.271	3.617	3.862	1.707	2.018
sp|P30950|HEM2_BACSU	hemB	2.012	1.966	2.647	1.895	2.184	2.047	2.048	2.1	2.805	2.157	2.268	2.67	2.283	2.166	1.767	2.78	3.296	2.125	2.814	2.432	1.622	1.678	2.171	4.088	1.018	2.461	3.098	2.266	1.158		0.3106		1.175			1.33	0.462	2.523	2.27		2.043		2.627		1.818		4.518	2.802
sp|O34484|MAP12_BACSU	mapB	0.7744	1.621		8.408	1.648		0.923	1.025	2.292	2.196	1.9	1.134	0.6496	3.205	0.8722	2.743	1.283		0.03962	0.5018	1.336	0.6724	1.313	1.096	1.458	2.375	0.9053				2.439	1.413				2.087	1.767	16.85	1.891		2.472	2.459	0.566		1.857		2.969	0.5261
sp|P46324|YVRN_BACSU	yvrN		1.529	1.565				2.177	2.013		1.186	1.099	1.381			1.524	2.095	1.835				1.911	0.713	0.643					0.3393	0.7769	1.882		0.6052	0.8405			0.682		0.7969			2.253	0.9246	0.5832	0.9334	1.573	0.4397	0.5561	3.833
sp|P24073|FLIY_BACSU	fliY	1.611	0.5455	2.194	0.9392		0.7183	0.5487	1.624	0.5147	1.157	1.296	1.337		0.7172	0.7953		0.4759	0.4059	0.3644	0.3513	0.005367	0.6059	0.371	0.3717	0.3104	0.6188	0.3175	0.227	0.2178		0.3336	0.2256	0.2384	0.2332	0.1655	0.2061	0.8432		0.3812	0.2138		0.7515
sp|O32173|YUSG_BACSU	yusG	15.76	0.09323		0.1525		0.2805	0.1476	9.228		0.1538						0.1437								0.3661	0.4117	2.283	1.109		1.184		0.8025	11.34	0.6281	9.237		0.5198	1.748	0.3011	1.046	1.434	0.9195	1.013	2.234	2.077	1.824	0.39	0.8705	4.282
sp|O32087|YUZA_BACSU	yuzA																			0.3212				0.7774	0.4623	0.9572			1.25	1.774		1.437	1.909	2.11	1.879	1.861	2.396	1.787	1.815	3.272	1.843	2.505	2.251	2.087	2.356	1.808	1.372	1.937	2.036
sp|C0H3R1|YUZM_BACSU	yuzM				0.1143			0.2552	0.7829								0.3148			0.1197	5.348		1.047	8.346	0.8597	0.9331	1.136	0.7662	1.066			2.033	3.284	1.255	2.211	1.561		1.327	2.367	1.672	1.738	1.205	3.195	1.163	3.38	2.801	1.114	2.812	1.363
sp|O34328|KGUA_BACSU	gmk	3.314		4.386	2.904	2.646		4.315	3.651	1.578	2.441	2.534	2.932	2.132	2.864	1.96		1.46	2.825	1.586	3.756	1.544	1.968	3.198	2.399	2.118	1.51	0.8508	2.432	1.782	1.672	2.84		2.134	1.527		2.039	3.198	2.864	2.145	1.404	4.338	2.797	2.168	1.443		1.417		2.183
sp|O32128|YUTC_BACSU	yutC																									0.3301	0.902	0.6307	0.6983	1.041		0.8707	1.07	1.09	1.176	0.8201	1.219	0.6465	1.219	1.005	0.7422	1.026	1.133	1.447	1.202	0.8688	0.7977	2.084	2.634
sp|P42408|YTEA_BACSU	yteA								0.4295					0.4767		0.167	0.3835	0.2074		0.2207			0.5525	0.4212		0.2981	0.6222	0.676	0.9377		2.963	1.204	2.232	1.552	2.123	2.158		1.541	2.483	1.995	2.164	8.588	2.261	3.522	3.492	2.298	1.306	4.266	2.937
sp|O07539|YHAX_BACSU	yhaX										0.3004	2.84	4.386	9.553	7.083	6.647	10.75	10.06	9.203	18.81	9.441	10.11	10.84	9.444	2.041	24.06	28.56	19.97	17.95	24.12	21.58	15.92	14.17	12.83	7.248	8.313	9.465	9.363	6.274	6.076	2.956			1.033		0.3123	0.05299	4.902	4.184
sp|O31712|YKNZ_BACSU	yknZ	4.766	5.082	6.109	5.568	4.004	5.751	4.127	4.439	5.43	4.59	6.65	20.19	17.95	6.049	2.681	5.217	6.219	5.58	5.363	5.007	8.945	1.858	4.718	17.51						9.804	3.88	5.169	4.907	7.016				6.58		4.522	7.835				2.23
sp|O31711|YKNY_BACSU	yknY	4.914	4.974		5.889	5.396		4.681			7.067	5.978	6.504	4.332	5.967	4.533	5.523	5.114		4.507	4.727	5.098	2	5.745	6.855			4.272	5.838	5.085	7.222	3.227	5.082		4.748		5.23							3.594	3.847	4.987	3.337	2.336	6.035
sp|O31659|YKZE_BACSU	ykzE		2.624	0.2742				26.39	2.472				0.262								0.2519	1.498		0.2773									1.866	2.384		1.354		2.105	2.18		1.587	1.721	2.523	1.684	2.577	2.325	1.501	2.284	2.267
tr|A3F3G3|A3F3G3_BACIU	hisC	2.432	2.409	2.328	2.25	2.21	0.3094	2.25	2.847	2.864	3.135	1.655	3.274	1.584		1.944	1.118	1.441	1.651	1.84	1.733	1.853	3.226	2.651	4.573	1.791	2.487	2.048	0.5909			1.943	1.242	1.379	1.321	2.065	2.081	3.265		3.288	2.197	5.65		4.569		2.414			1.353
sp|O07513|HIT_BACSU	hit	2.399	2.379	2.615	2.466	1.923	2.091	1.834	1.91	1.904	2.078	1.29	2.25	1.597	1.761	1.666	1.003		1.924	1.309	1.358	3.25	2.118	1.688	1.259	1.819	3.815	2.066	1.64	1.522	2.824	2.093	1.314	2.185	1.368	1.69		3.251	1.957	1.876	1.669	2.254	2.576			1.197
sp|P51835|FTSY_BACSU	ftsY	2.375	1.515	0.09625	2.786	2.64	0.1095	2.615	0.749	3.575	2.378	2.2	0.1074	0.5589	0.1393	0.02015	6.366	0.05436	0.5799	2.386	3.257		5.212	2.79	8.655		2.581		3.989	2.002		2.898	4.227	4.298	3.925	3.356			3.372	3.787				1.308	0.6944	1.765			0.735
sp|O34666|CTPA_BACSU	ctpA		1.423				2.29		2.792	3.025	0.4819	2.357	4.757	9.738		1.807	2.497	2.068	3.881	3.473	3.898	2.472	2.861		3.107	3.899		0.5797	5.112	5.364	2.901	4.173	3.84			4.246	3.961	3.381	3.522	0.6348	3.797	0.429				1.763		0.8327	0.9913
sp|O32078|YUAE_BACSU	yuaE	2.095	1.155	1.22		1.621	2.413	2.332	2.616	0.8746	0.4477	2.17	0.5834	2.415	3.522		5.055		3.311	3.217	0.3785	6.631	0.2429	5.309	1.864	5.047	2.045	7.331	4.082	4.286		0.3722	1.283	1.265	2.018	2	2.428	2.445	15.54	2.73	11.01	2.659	2.609			8.646		1.793	3.315
sp|O31570|YFHB_BACSU	yfhB		1.02	3.126		1.867	0.009457	3.19		8.601	1.886	1.289	2.123	2.209	2.879	0.03754	0.8879			2.116	1.807	0.2161	1.679	1.248	0.5392	2.35	1.754	0.9773	4.294		1.776		3.919	3.097				1.771		2.179		2.482	3.58	1.753		1.413	0.6659	2.382
sp|P45693|SP5S_BACSU	spoVS								7.412	10.13	12.26	6.766	12.3	21.75	14.45	7.179	28.07	17.23	19.24	13.43	15.15	25.5	5.816	25.74	32.1	12.73	10.41	9.75	12.18	9.59	28.14	5.404	11.64	10.32	16.67	13.04	11.86	15.72	18.36	10.03	5.368	20.57	5.579	13.48	17.7	14.37		17.75	26.26
sp|P14204|CMPA_BACSU	comA			1.693	1.678		0.3243	0.3847	3.783	0.01905	1.796	4.104	0.3619		4.174	3.898	2.107	2.466	5.304	1.039	3.648	0.2751	1.548	3.892	4.687	1.285	2.979		3.53		0.09568	2.655	4.589	4.84		3.2	0.2969		2.827	0.9456	2.151		0.5084	0.5065	0.7285	0.3485	0.9661	0.584	0.4219
sp|Q99171|TEPA_BACSU	tepA						9.721		0.2464		0.5733		0.03365	0.5938			0.8741			2.879		0.7367	1.695	0.4495	2.841	1.067	2.657	2.278	1.802	1.699	2.053	1.858	2.944		2.868	3.148	4.796		2.917	3.459	3.118			3.653		2.567		0.4451	5.945
sp|P45742|YHBH_BACSU	yhbH				0.6654					3.65	2.858	3.669	3.192	4.951	2.965		3.616	2.621	2.296	8.728	6.449	7.853	11.04	3.869	5.732	3.465	5.562		9.849	7.417	33.77	3.883	4.511	5.521	4.968	5.247	6.164	11.9	7.515		5.862	0.223	5.824	6.209	2.538	2.524	4.279	3.951	4.26
sp|P13485|TAGF_BACSU	tagF	2.177		2.861	1.238	2.741		1.726			1.382	1.674	2.067	0.9873	2.121	1.655	2.184			0.925	1.163	1.145		3.209	1.447	1.035	0.9651	1.154	0.8649			2.179		1.921	0.687		1.453	1.427	2.25	1.526		2.073	1.575	1.707		0.8794	0.9712	2.285	1.006
sp|O35004|YDJH_BACSU	ydjH	5.57	4.061	4.602	7.748	6.595	6.401	4.647	5.652		3.872	3.572				1.574		5.77				2.322	2.059	1.062		0.7045		0.5243							0.7023						0.832			1.248	1.628			0.4483	1.122
sp|P32959|PBPE_BACSU	pbpE	3.507	3.02	3.59	2.87	1.593	3.008	0.7033	3.307	3.759	3.344	2.368	4.224	2.23	1.42	3.37	1.793		1.861	5.008	1.391	2.571	2.387				4.583	0.6642	0.6295	1.675		1.339	1.086	0.6056		2.574	0.7911		1.776	0.5522	1.01		1.145	2.397	1.283	1.818
sp|O34944|PEPVL_BACSU	ytjP	1.554	2.008	1.818	1.575	1.112	1.664	2.75		2.284	0.98	1.857	0.02389	0.9015	1.61		1.197	1.352	1.901		1.399	0.8868	1.401	1.71	1.786	1.865	0.8702		0.8642		2.415	2.451	27.78	4.455		3.796	5.392		2.391	4.586	3.689		2.516		4.921				3.221
sp|O07919|YRAG_BACSU	yraG	0.1493	1.889						0.08327	0.1241													0.781	0.6676	0.5852	1.421	0.6398			2.687	1.668	2.282	2.319	2.212	1.589	2.785	1.053	0.8685	2.337	2.879	1.488	1.883	1.736	1.195	2.581	1.132		3.789	1.696
sp|O31534|HMOA_BACSU	hmoA	2.483	1.757	4.687	2.657	4.252	3.835	1.568	2.916	2.728		1.122			1.794		1.271			0.7769		1.731	0.676	0.6968	0.4482	0.6353	1.664	1.078	0.7682	0.7873		0.8872	0.5544	0.807	0.8576	0.9335	0.9718		0.7971	1.038	0.7999	0.8326	0.9731	1.113		1.401			0.7397
sp|P39802|CHEW_BACSU	cheW	1.945	1.62	2.479	1.884	1.909	2.053	1.344	1.445	1.603	1.329	1.271	1.348		0.9685	2.634	0.6772			0.4315		2.514	0.6701	0.6533	0.004275	0.3858	2.3e-05	0.5647	0.5758		3.124	0.3824		0.5984	0.4854		0.6147	1.251		0.7803	0.4613	0.7014	0.7509	0.938		2.206	0.02485		3.287
sp|O32129|LIPA_BACSU	lipA	1.663	1.582	1.922	1.431	1.689		1.395		1.748	1.194	1.394	1.302		1.212					15.38			0.3821		3.511	1.339	1.939	0.8397		0.9448		0.7531	0.9225	0.779			0.8673	0.8453	0.8281	0.4924		0.7521	1.441	0.5792	0.4165	0.7288		0.6984	0.6391
sp|P34956|QOX1_BACSU	qoxB	3.42	1.487	2.536	2.212	1.861	1.198	1.483	1.53	2.528	1.656	2.396	1.816	1.4	2.549	1.104	1.071	1.214	2.002	5.087	1.589	1.706	2.257	1.85	0.7457						0.6554														1.518		2.316	0.7481	0.633
sp|Q45460|OPUBA_BACSU	opuBA	0.02427	1.274	0.01431	0.486	0.4528		0.1824	0.07873	0.15	0.01482	0.1078	0.4119	0.01235	0.1324		0.69		0.4476	0.144	0.1198		2.762	0.7572		0.1092		0.01378		0.1112					0.05869		0.01275				0.1022		0.02747	2.068	0.7848			0.01848	2.256
sp|O34459|HISZ_BACSU	hisZ	2.1	0.8582	2.164	1.851	1.813	1.895	1.637	1.489	1.97	1.623	0.9304	1.096	1.18			0.152		1.638	0.4339	0.9345		0.9118	0.7803	3.901	1.055	7.905	36.4		34.55	15.05	7.29		40.15	39.07				43.8	2.345				0.8829	1.682	1.553	2.503	6.284	1.206
sp|O31572|YFHD_BACSU	yfhD		0.0625			0.07074		0.05582	0.04369		0.07972	0.0497	0.1227		0.0561			0.4169		0.139		2.319	0.1044	0.09811	0.1225						0.8185													1.682	2.427	2.007	1.198	1.869	1.909
sp|Q45596|YYDF_BACSU	yydF			10.67			6.948	13.67	5.388	4.58	11.76		11.02	7.429	14.97	4.427	11.43	13.07	4.559	10.62	10.1	16.51	11.63	9.989	12.3			15.92			15.26													8.07	25.32	2.951	7.127	13.37	18.87
sp|O31847|YOZO_BACSU	yozO	7.557			2.641		2.412	1.098	5.645	1.048	2.245		0.997	0.8213		1.499	1.116	2.25		1.871	0.8775	3.682	0.9171				1.008		1.451	2.538	3.909	1.35	1.77				4.421			2.62		5.206		3.244	2.777	2.945	5.332	2.234	2.069
sp|O34579|YFKD_BACSU	yfkD								1.637							4.013				5.962	0.7781		2.586	1.549	0.7366	1.51	4.598	3.06	3.804	6.19		4.135	6.647	7.092	4.972	7.053	7.332	4.245	5.425	5.051	5.403	5.883	8.026	3.934	5.819	3.625	3.959	5.528	4.281
sp|O34774|YOBJ_BACSU	yobJ	4.14	6.926	4.677	2.114	2.383	2.476	1.899	3.01	1.998	2.175	3.64	4.111	2.863		15.06	1.601		1.876	2.371	3.209		1.077	2.203	1.571	1.998		3.035	1.563	1.512	2.483	1.955	1.884	4.548	1.925	2.701	1.342	2.349	2.976	1.702	1.749	2.174		1.241		2.395		8.166
sp|P21472|RS12_BACSU	rpsL	2.409	3.541		3.633		3.556	3.271	3.078	2.969	1.902	3.057	4.489	2.206	2.516	2.345	1.553		2.307	1.07	1.26		0.9488		2.647	1.138	1.377	1.545	1.009	1.315		1.179					2.493		1.583	1.577	1.247			1.263	1.15	1.613	0.8972	1.138
sp|P50735|GUDB_BACSU	gudB		3.193	3.163		1.958		2.602	2.468	2.347	2.183	2.656	2.859	2.309	4.482	1.083	2.11	3.002	2.425	2.388	2.281	3.776	2.692	1.629		2.762	2.113	1.986	3.418	1.596	1.584		3.242	3.178	2.117	3.333				1.671	1.101			1.289	1.306	0.4814		0.874	0.4153
sp|O31749|PYRH_BACSU	pyrH	2.588	2.473	2.271	2.792	2.938	2.74	2.433	3.035	2.332	3.293	9.885	2.408	2.258	3.026	1.553	2.79	0.5934	2.734	1.735	2.445		3.562	2.411	2.242	1.897	3.146	2.465			3.847	2.793	2.773	4.758	3.138					3.434		4.196		1.784	2.635	2.011		1.014	1.632
sp|P71084|GSAB_BACSU	gsaB		2.369		1.464	1.572	0.3856	1.517	2.938	1.486					1.43	0.8626	2.676	0.9306		2.862				6.642				3.031	3.117			0.1019	2.257	0.8904						2.892				1.337	3.967		2.142	2.431	2.925
sp|P42971|PBPC_BACSU	pbpC	2.743	2.178	1.445				1.679	3.148	1.421	2.689	3.158	2.165	0.07753	2.042	12.8	2.679	3.868	1.691	1.909	0.4178	3.146	2.554	3.709	2.374		1.87	1.661	5.197	1.696	2.895	1.569	35.22	1.925	5.943	1.37	2.16	1.246	2.834	2.657	2	2.325
sp|P50840|YPSC_BACSU	ypsC		2.08	2.231	2.218	2.824	1.598	1.304	2.111	4.611	1.651	1.649	1.783	1.754	2.022	0.1169	1.648		1.962	2.06	1.33		1.117	1.533	2.791	2.645	2.006	0.01225				0.02699			0.07389	0.01724	0.06643	0.002795		0.01115		0.003745	0.03077	9.427	3.186	5.886	2.617	15.11	0.7474
sp|O34894|EZRA_BACSU	ezrA	1.249	0.5264	1.635	1.42	1.159	1.454	1.223	3.503	1.088	1.034		1.433	0.844	0.4797	0.5181		0.4066	0.8128	0.9728	1.434	1.365		1.701	0.7275	0.003772	0.002707			0.002723	0.3575	0.000793	0.002462		0.002343							0.001909			0.0367		0.2146
sp|O34365|YTMB_BACSU	ytmB	1.475				1.005			1.07	0.8853			1.175	1.052			1.373			1.276	3.795	1.188	1.765	1.783	2.05	1.882	1.937	1.89	1.61	1.738	1.705	2.023	2.175	2.319	1.278	2.269	2.225	2.435	2.385	3.056	1.976	2.009	2.952	2.064		2.385	1.26	1.55	1.161
sp|P37560|YABR_BACSU	yabR										1.338		1.258	1.02		0.7971	1.102		1.18		1.204		0.7936		2.04			2.356	1.169	2.709			3.205			1.611	2.86		2.344	4.466		1.557	3.285	1.232	2.47	1.13		1.28	2.294
sp|P94558|NTPA_BACSU	ysnA	0.7153								1.979		0.2079			0.131	1.937	0.6938			3.795		3.952	3.387			2.171	2.655	2.527	2.456	5.142		2.517	3.426	2.625	3.291	3.036	0.09321	2.94	0.4296	2.701	0.748	2.948	2.746	0.3381	2.874	0.4256		1.142	1.088
sp|P49785|SP3AH_BACSU	spoIIIAH				6.715		1.008	15.52	12.55	8.074	17.75	20.25	14.01	20.03	21.74	21	20.03	15.87	22.14	21.37	15.67	30.65	22.72	25.6	15.24	28.88	17.26	15.17	15.98	17.17	8.003	9.371	24.6	12.22	9.101	5.31	6.379	5.402	14.01	0.1606		0.1871		0.2014
sp|P54536|ARTQ_BACSU	artQ	3.04		3.648	2.246	2.058	2.266	2.863	2.284	2.144	2.583	0.8705	2.217	0.1898	1.808	3.164	1.942		1.875	1.965	0.6767	0.9465	1.723	1.729	1.945	1.735	2.344	1.433	1.925	2.478	1.311	1.57		2.301		2.567		2.422		3.047		3.396		2.205		1.607		2.045	1.078
sp|O32232|EST_BACSU	est					1.168		3.173	1.951	1.629	1.425	1.57	0.3834	4.897		0.5194	2.606	0.7216	2.483	1.016	2.067	1.5	2.76	1.211	2.475	1.981		0.9731	0.9185	1.693	1.082								5.324					0.8683	0.6103	1.197	0.5298	0.454	0.3631
sp|O35023|SODF_BACSU	sodF	0.2532							0.4195						0.4257		0.8878	0.1014	2.106	1.005	3.721		3.872	10.23	0.8951	2.392	1.201	1.988	2.281	0.5995	32.36	6.778	1.962		2.801	12.39		1.729	25.43	2.772	16.53		12.02	5.177	2.917	3.375	1.48	3.77	0.1882
sp|O07603|YHFE_BACSU	yhfE			2.308	4.764	3.817	0.6981	3.409	3.974	6.685	4.375	5.824	1.075		3.338		1.494		7.612	4.375	4.723		5.874	4.277	1.612	3.659			3.763			3.776	6.288	2.024			6.388				3.204		4.828	3.679	2.428	3.834	3.149		7.822
sp|Q796C3|SQHC_BACSU	sqhC									2.558						0.3827	0.8112			2.44		1.851	1.031	3.681						3.676	1.896					2.406	2.648	2.004	1.849		0.1712			3.022	3.224		2.143	18.07	5.973
sp|P13484|TAGE_BACSU	tagE	0.004378	2.865	0.4477	0.05842	0.0314	0.1341	0.01091	0.00043	0.1557	0.04234	0.3252		0.2239	0.3557		2.088	0.7666			2.016	1.367	2.162		0.253		1.567						3.689	4.735		0.6182			5.334					3.957		3.376	2.02		1.339
tr|A3F3G7|A3F3G7_BACIU	trpC	0.2122	2.755	3.103		3.53	2.284	2.42	4.624	2.704	3.281	3.02	3.575	3.073	2.89	1.519	1.772	1.029	2.202	1.635	3.311		1.857	1.971	2.611	1.802	2.909	1.203	3.357	1.812	2.51		2.581	3.712	4.057		3.701	1.871	3.188	3.689	2.127	4.134	3.579
sp|P39214|MCPA_BACSU	mcpA	3.901	2.183	4.315	2.311	3.208	3.311	3.793	4.631	3.799	1.423	1.749	3.279	1.172	1.518	2.218	1.71		2.09	0.649	1.392	0.6066	1.67	0.8648	0.7147	0.7693	0.5269	1.338	1.781	2.656	0.1149	1.645		0.9365	1.014			1.65	1.298	1.811	1.509				1.534				0.5678
sp|O35019|YFKK_BACSU	yfkK	2.139	2.107	1.425	2.103	2.08	2.473	2.935	2.718	2.207	1.945		2.589	1.773	1.804	1.528	0.9972	1.195	1.421		1.178	3.223	2.121	1.092	1.71	1.593		1.912		2.197	2.585	1.256	3.292	2.455			1.466		3.132	1.659		1.274	1.171			0.5259		1.188	0.787
sp|P54178|SCO1_BACSU	ypmQ	2.046	1.877		2.591	3.089	2.734		2.055		5.763		2.937			4.366	4.175		2.874		7.288	7.26		2.639	2.425						5.088	2.683							2.126					0.1049	1.734	0.1216	0.03482	0.06768	0.03799
sp|P42182|ERA_BACSU	era	0.4387	1.049	2.7e-05	1.294		1.427		2.779	1.209			1.507		3.075	3.899	3.568	2.21	0.7233	2.497	0.3022		2.098		2.605	0.7067	3.245	0.696	1.413		2.646	1.804	4.033		0.7876			0.9848		0.6096		0.5879		3.946	2.935	1.122		1.8	7.534
sp|O31664|MTNU_BACSU	mtnU		0.6067	0.821				0.7474		1.605	1.698	2.308	1.279		2.174		1.221	1.211	1.754	1.085	1.638	0.5748	0.7645	1.094	1.467	1.57	1.037	1.098	3.541		2.338			1.938	1.453	1.578		2.138		1.104	1.999	2.402		0.6016	2.002	1.295	0.6285	0.7338
sp|P54479|ZUR_BACSU	zur					0.3718			0.2964		0.9119	1.745	0.284	2.401	1.501	2.529	0.5849	3.583	2.177	1.185	0.3412	3.787	2.033	0.2837	0.8322	1.298			0.3523	1.682	2.643	0.2907	0.2739	0.2848	0.345	1.615	0.3768	2.022	2.496		0.4148	1.315	0.2926	0.07942		0.9792
sp|O34928|PDAA_BACSU	pdaA			6.082		5.097					3.703		3.522	8.789			5.12							4.403	5.691	2.428	1.582	1.661			3.805				4.776			3.161				4.751		2.055	6.705	1.053	5.258	3.097	1.126
sp|P10727|SP2AA_BACSU	spoIIAA	11.21	11.51	5.252	7.317	8.551	8.587	11.26	9.816	11.39	10.44	6.845	11.32	9.783	5.607	4.55	10.62		10.29	10.93	10.46	3.2	5.734	6.183	5.644	6.918	2.528	3.582	7.142	4.085	3.577	2.949	4.348	3.803	2.72		5.233			2.895			3.633	0.5707		1.841
sp|O31666|MTNW_BACSU	mtnW	2.635	3.966	3.893	3.88	3.475	2.32	2.464	2.705	3.962	2.884	2.815	3.231		2.543	1.122	2.138	1.615	2.689	1.325		1.909	1.754	2.066	2.694	2.063				1.309	1.7	1.224			0.3484	1.837			0.9108					2.794		1.238
sp|O34334|YJOA_BACSU	yjoA		3.675		4.16		3.832	4.604	4.009	3.931	4.894	7.528	6.576	8.994			9.421		5.606	0.6	16.86	0.8732		2.822	7.704	7.17	3.816	2.993	8.453	7.366	0.08827	6.672	5.918		8.847	7.388	7.234	1.751		1.366	2.846	1.383	5.624	7.398	4.221	0.7961		1.136	0.1152
sp|O32221|COPZ_BACSU	copZ		2.657					1.717		2.255						1.669		2.322	2.044	1.382		2.074	1.18		1.316	1.169		1.611		2.02	2.841		0.7936	2.413	1.273	1.681	1.973		2.075		1.017		2.362	1.723	1.145	1.347	3.69	1.507	1.264
sp|P17631|DNAJ_BACSU	dnaJ	1.257	1.678	0.3016	1.535	1.663	0.2641	0.827	1.479	2.522	1.13	1.697	2.487	1.734	0.644		1.201	0.4092	0.2794	2.806	1.379	1.928	2.172	0.3596	2.615			0.6079			2.064	5.864			3.49	3.414							5.045	1.615	2.18	2.185
sp|O06011|YRAE_BACSU	yraE			0.1222	22.96			0.08795	0.1293	2.165	0.02734			23	0.1211		15.99		0.05603		16.23		13.1		7.294	5.137	5.589	5.756	4.455	3.855		4.886		3.09	4.248	3.4	4.722	5.8		4.565	4.253	7.482		2.09	7.912	6.915		4.968	2.562
sp|P37875|SP5R_BACSU	spoVR					2.218							2.582	13.2		0.2337	53.59	0.3132	0.4688	6.933	1.583	0.008714	4.027	6.234	5.467	3.554	2.623	4.955	2.808	0.452	0.5566	1.514	5.142	2.264	0.7459	0.6145	0.4217	2.455	3.035		22.2	0.1103	0.897	4.538	1.047	7.478	2.44	0.8504	0.1894
sp|P39123|PHSG_BACSU	glgP							3.696	0.9986			3.646			3.291		0.9556			1.92	7.635	7.188	4.336	1.373	22.34		5.502	3.48	2.927	5.629	4.769	2.909	5.68	4.282	5.984		4.437	2.333	3.127	3.421	3.39	2.267	5.359	5.116	2.308		4.052	5.132	3.462
sp|P40740|BGLH_BACSU	bglH	1.525	1.459	1.925	1.454	1.449	1.59	1.238	1.464	1.279	0.2243	1.1	1.372	0.2692	1.15		1.617		2.185	1.114	1.455	2.03	1.408	2.106	1.801	2.182	2.747	2.355	2.33					2.775			2.564		2.161					11.59	2.514	0.2574		0.09871
sp|O34564|YKUU_BACSU	ykuU	91.16	1.25		1.634			2.56	1.405	1.531		2.886	2.171	1.878	2.612	1.998	1.979	2.607	0.9678	2.435	1.927	2.47	3.626	3.645	2.824	2.556	3.074	2.902	3.017		2.087	2.742			2.761			2.958		3.215	2.584	3.66		4.656		7.475
sp|O07608|LPLJ_BACSU	lplJ	0.09449	1.194	0.7757	1.389	0.508	2.911	1.524	0.3591	1.015	2.196	1.196	0.9087	0.8808	0.5814	2.291	1.331		0.439	1.313	0.5062		1.2	0.4505	1.589							3.043	2.408	1.352	5.664		3.551	1.021	3.738		1.613	2.185		1.447		1.314			3.958
sp|P37552|RIDA_BACSU	yabJ	2.001	0.8983		0.8043	1.069	1.504	0.4066	0.7616	1.446	0.2742	0.4425	0.9962		0.8083	2.965		2.374	0.6278	0.02613			0.7352	0.3556	1.031	1.425	0.3277	1.622	1.506	1.919			2.121		1.595	2.168		1.862	1.522	2.612	1.516	0.4663		2.432		1.879	0.1183	0.7699
sp|O32166|YURZ_BACSU	yurZ			0.2004	0.07863			0.459	0.0608	0.1657			0.2468	0.3181			0.4027			0.2812	0.2595		0.8038	1.319	0.7156	2.235		2.915	2.093	3.403	19.59	3.687	4.517	2.972	3.084	2.776	2.293	2.109	3.597	2.307	2.607	4.982	2.66	2.688		2.151		4.857	3.384
sp|P54597|YHCM_BACSU	yhcM					0.08439							0.1941	0.06376	0.07562	0.2138							3.023		2.111		0.3296	1.251	1.006	1.554		1.506	1.611	0.7274	1.215	1.955		2.046	1.714	2.029	8.986	2.632	2.352	1.61	2.486	0.9491
sp|O34677|GLNQ_BACSU	glnQ					3.63								1.806		0.2805	8.056		2.92	18.13			4.657	4.711	4.869	2.497	3.874	6.048	5.323	3.836		1.816	3.995	4.468	5.906	4.73	3.6	10.28	3.87	10.54	8.374	4.781	5.005	2.392	2.595	7.676		5.092	3.924
sp|P39644|BACG_BACSU	bacG	1.361			2.205	2.482		0.05117	1.777	2.554	2.043	2.295	1.653	1.966	3.862	1.971	0.3127	1.282	2.017	2.026	1.212		1.408	1.782	2.433	1.736	0.6924	1.877	1.497	1.651	2.177	1.572	1.816	1.925	0.8365			2.4	1.625	1.774			1.08			0.2898			0.05889
sp|P39696|COMER_BACSU	comER										1.151	1.663					8.539		4.557	9.363	0.04791	1.793	5.522	5.377	5.327	6.433	8.667	7.384	6.209	4.729	2.263	5.006	5.661	5.472	5.861	6.067	15.86	5.951	9.351	8.029	6.783	6.45	10.51	3.238	20.32	6.441	5.412	8.654	6.784
sp|O06996|COTR_BACSU	cotR	0.7998					0.5936	0.1399	0.1291							0.6801				0.0551		17.23	0.1035			0.1253		0.9866	0.05		22.48				0.404	0.7556	1.889	0.3605	0.607		0.9096	1.437	1.238	3.127	1.499	1.651	2.206	3.171	1.939
sp|O31723|YLMA_BACSU	ylmA	4.258	8.005			1.904		3.035	2.543		3.989		3.082	1.863	1.581	1.805	2.174	3.94		1.549	2.794	3.168	2.369	2.903	2.914	0.9445			1.572	1.468	1.451	1.118	1.076	1.111	1.621		1.259		1.099	1.886	0.7642
sp|O32245|YVBH_BACSU	yvbH		7.487	1.128				8.002	8.2	6.675	10.05	3.414	9.224			0.2815	7.273	1.343	5.774	1.36	8.973	2.377	0.7532	7.379	8.704		1.933				1.585	0.6324	0.8332			0.9222		0.7056		0.6218		0.8313		0.7077	1.164	1.09	0.6022	1.068	0.7819
sp|O32090|PNCB_BACSU	pncB	1.927	3.054	1.733	1.57	1.32	3.452	3.871			1.67	4.185		0.1321	1.081	3.091	1.444	1.933	1.383	0.4739	1.468		1.357	0.3248						6.06	14.44			5.023									4.787	4.285	7.242	2.021		0.9546	2.468
sp|P38493|KCY_BACSU	cmk	1.638	1.525	0.4344	2.572	1.181		0.5672	1.871	1.031	1.665	1.906	1.74	1.393	1.225	1.949	1.538	1.744	1.295	3.036	0.9257	1.379	2.158		1.138			15.8			1.472	0.2287												0.7689	0.7299	2		1.832	1.767
sp|O34348|YFMC_BACSU	yfmC	1.434	1.385	2.05	1.33	1.398	1.648	1.016	0.9721	2.338	1.687	1.718	1.563	0.8741	1.153	2.435	0.7393		0.4057	0.8877	0.8309		1.856	0.5308	1.016	1.122	1.177	1.577	0.9889	0.9683		0.423	0.8335			1.366	1.377	0.8408	0.8165	1.3						0.2268
sp|P25812|MNMG_BACSU	mnmG	1.672	0.1916	1.631	0.3165	0.574	1.234	1.265	2.999	2.431	1.641	0.1973	1.074	2.317	0.7198	1.364			1.705	3.026		24.64	11.08	28.38	1.138	1.512	1.148	1.014				0.955						1.302	2.146	0.8187			6.733				1.322
sp|O34812|YFMJ_BACSU	yfmJ	1.111	0.1103					0.5306	0.6784	3.405		2.361					2.792		2.175	2.997	4.547	2.768	0.2566	5.839	1.987		2.272	1.672	2.001	2.924	3.153	2.179	1.796	2.519	1.893	1.753	2.056	3.74	2.345	3.386	2.038	2.571	2.54			1.904
sp|P94424|NFRA2_BACSU	nfrA2							0.401						0.3014		0.2959	0.3445			1.172			0.9022		0.5835	1.103	0.6687		1.216		0.2511	2.618	1.044		0.896	1.86		0.8702	0.7996	1.452	1.352	1.631		0.4994	2.273	0.8028	1.341	0.5116	0.7682
sp|O34669|YOCH_BACSU	yocH							13.97	6.874	10.49	7.77	22.38	4.742	16.12	1.774	54.05	12.57		16.91	19.01	9.329		17.5	21.7	8.214	44.48	28.96	45.49	23.85	13.78		23.55	6.96	27.59	18.66	9.17	18.13	23.02	13.58	27.43	10.55	12.9	4.29						2.748
sp|Q45595|YYDG_BACSU	yydG	3.189		1.41	4.302	3.35	4.02	3.915	2.907	6.419	1.877	3.329	1.733	1.689	3.926		3.421	1.19	2.847	2.932	3.619		3.507		3.199	2.303	1.313	2.633	2.999	1.894		2.923	0.2086	0.1502	1.907		0.06541			2.997	1.127		0.08382			0.4113
sp|P54524|YQIG_BACSU	yqiG								0.5483				0.8766	1.695	0.4447		2.038		0.1328		1.182	1.528	3.008	1.163	1.457	4.221			2.8	4.981	3.344	4.147	5.021	4.62	5.535	4.461	3.475	3.324	4.446	1.687		1.796	3.976	8.114	3.908	8.018	11.13	2.099	9.149
sp|P70962|RAPB_BACSU	rapB	1.562		2.831	1.491	1.365	3.701	1.01	1.181			1.209	1.721	1.272	1.12	0.6964	1.429		1.806		1.969		1.2	1.95			1.737		1.106				1.694	1.717		1.403	1.874		1.54					1.648	7.673	1.897	0.655	0.905	0.8838
sp|P55339|ECSA_BACSU	ecsA		5.251			3.776	3.449	8.762	5.856	1.865			4.91		2.837		4.665			1.407	3.984			5.332	6.61	9.833	13.01	5.733	7.556	7.137			14.86			8.512			6.979	14.14				1.972	12.7	2.841		3.426	2.912
sp|O07636|YLAL_BACSU	ylaL	3.226	2.684	2.726	2.312	3.153	2.781	3.228	2.321	3.607	2.323	1.797	2.356	1.869	1.086	0.6243	1.873	1.073	1.54	1.148	1.541		1.455	1.19	1.977	2.575	1.846	2.156	1.376	1.308		1.734		1.267				0.9008		1.448		0.7845
sp|P36839|ARGD_BACSU	argD	2.274	2.663		5.609	1.523		2.865		4.276		3.74		1.7	2.378		2.726		3.502	1.165	2.726		1.495	2.586	1.717	1.751	1.918	1.335	0.3941	0.2503		2.294	3.559	1.941	2.221	2.018	0.3066	3.444		3.437	2.567	0.364	2.191			0.85		1.531
sp|P37252|ILVH_BACSU	ilvH	2.514	2.172	3.425	2.251		3.608	2.431	2.606	2.936	2.392	1.758	2.786		2.046		2.15		2.771	1.794	2.044		2.384		1.133	1.351	2.142	1.365		0.9645		1.072	0.9571	1.732	0.8863	1.312	0.9683	0.8951		0.8527	0.7148	0.6905	0.6126	0.1226					0.1883
sp|P54475|CSHB_BACSU	cshB	0.5479	1.919	2.859	0.8866	1.487	0.1852	1.716	1.313	2.305	0.7732		2.763	0.4734	0.492	1.917	1.016			0.8302	0.9242	2.1	1.342	0.9947	1.315	0.2511		2.564	0.991	4.211	2.291	1.755	2.243					1.398	0.7022		2.642			0.3248			0.01272
sp|O31665|MTNE_BACSU	mtnE		1.902					0.7205		1.519	1.597	1.792	1.468				1.091		0.9939	0.7711	1.117	1.792	1.547		1.147	1.063	5.029	1.233				0.1611				1.03				0.07994		2.657		1.195	1.103	1.509			1.333
sp|O34629|YERH_BACSU	yerH	1.515	1.675		2.887	4.006	1.721	1.77	2.336	2.403	2.034	1.361	0.9379		2.057		1.307		4.197	1.476	3.914	3.406	2.013	1.879	1.049	2.319		2.088				1.224	1.645	1.987		2.374		1.248	1.269		1.126		1.564	1.354		0.8439	3.09		0.1556
sp|O34454|YKAA_BACSU	ykaA	0.9991	1.672	1.522	1.013	0.8023	0.517	0.8363	1.017	0.8991	0.8739		0.757		0.06888	0.5298	0.5221		0.3922	1.889	0.6027		0.7104		0.7192			0.3761			2.438							0.6						1.316
sp|P39216|TLPA_BACSU	tlpA		1.078	1.747	0.3276	1.052		0.2782	0.5092	0.827	0.9971	0.6791	0.5651	0.9976	0.9715		1.057		3.304	1.551		1.758	0.3666		0.7834	1.951		1.949	1.314								2.912	2.085		2.269	2.717	0.4079		0.4646	2.478	3.664	1.36	0.7745
sp|P37544|RSMI_BACSU	rsmI	0.3755	0.3687	0.5576	1.238			0.1975				0.3028				0.1583	0.3214	0.02397	0.1337			0.01885					0.08271			0.03108		0.03367	0.1735			0.04291		0.06758	0.0516	0.1065		0.06327	0.06295	0.1186	0.09411	0.09781	0.6013		0.6718
sp|O31816|YNDM_BACSU	yndM									0.3059						0.1039		0.1021	0.1521							0.6648			1.077	0.9283	0.3977	0.592	1.694	1.024	0.8762		1.553	0.9333	2.804	0.9661	1.083		1.099	1.77	1.594	1.808	1.805	2.249	1.497
sp|P39623|SPSC_BACSU	spsC									11.8		20.11												15.52												5.381	7.2	1.549	4.453	2.326	10.4	7.512	13.3	13.98	36.67	23.86	22.2	32.99	14.58
sp|P25144|CCPA_BACSU	ccpA	0.7995	3.419	3.848	16.1			0.09757	1.177	0.6406	17.47		2.342	2.445	2.33		2.126			1.962	1.36				0.1285	0.9845	0.8086	0.2215	0.6796	0.2856		0.8454	0.2001	1.572	1.103	0.6943	0.08157	1.904	0.9232		0.1329		1.819	0.9454		1.038			15.73
sp|P39142|PDP_BACSU	pdp	2.006	2.738	3.837	1.902	3.651	3.518	1.752	1.944	3.276	1.196	1.263	1.77	1.473	1.339	1.243	0.4449	1.601					1.247	3.601	1.145	2.661	2.96		2.229	1.322		2.807	2.343	1.653	0.8345	2.127		1.57			2.157		1.563		1.285	1.556
sp|O34768|YDJE_BACSU	ydjE	4.319	2.31		1.184	3.674		1.932	1.982	0.6982	1.398	1.549	1.232	1.504	1.149		0.9544		1.053	1.283	1.031	0.8232	1.87	0.9485		1.334	2.199			0.805	0.7245	1.396		1.296			2.248		0.6409		1.443			0.5291	2.729	0.8773		2.283	1.577
tr|A3F3G2|A3F3G2_BACIU	tyrA	2.012	2.203	1.892		2.739	2.389	2.794	2.688	1.337	2.151	2.818	3.708	0.8205	1.92	2.254	2.16	3.375	2.552	2.636	1.665	2.889	1.333	1.37	3.053	1.407					3.695		1.342					2.541	1.738					3.121
sp|O34745|YODF_BACSU	yodF	6.408	2.004		4.354	6.834		2.997	2.266		9.036			1.259	3.828		4.353		4.363	1.859			1.443	3.921	4.763	2.546	2.04	1.999	0.8861	2.529		2.032	1.794	2.263	1.568	1.355	1.879	1.374	1.628	0.8674	1.564	1.177	1.816	1.383		1.118
sp|Q45600|YYDB_BACSU	yydB	1.61	1.342	2.212	1.875	1.741	1.956	1.56	1.29	1.932	1.48	1.362	1.103	1.103	1.911	1.582	1.324		2.001	1.152	1.226	0.1573	1.171	0.5918	1.263	1.391	1.009				0.2985	0.8617	1.204	1.065			1.227				0.8337		1.075	1.38		1.03
sp|O32223|IOLW_BACSU	iolW		1.226	2.821			2.326								15.13	1.977		2.501		0.1524		3.434		5.733						2.416	2.856								4.458		2.076	2.77		1.953	1.955	3.034	0.7529		2.969
sp|O34434|YDJG_BACSU	ydjG	0.2049	0.6851	3.499	0.1099	3.317	0.2555	0.3259	0.2474	0.0167	0.1607	1.258	0.007775		2.001	2.311	1.307	0.3978	0.1426	1.651	0.003649		0.6858		0.03876	1.639																		0.4355	0.6883	0.816	0.8348
sp|O32053|TGT_BACSU	tgt		0.6333		1.978	1.42	4.307	1.569	2.276	1.116	1.469		0.9686	0.7693	0.9976	1.953	1.599	1.972	2.289	1.757		1.69	1.851	1.197	1.751			0.7659	1.206		1.371			2.728									1.827			4.886			2.716
sp|P42980|MGSA_BACSU	mgsA							4.231					4.444	5.788			5.396		6.77	2.808	4.221	6.971	11.68	4.528	5.023	7.332	6.045	4.365	7.937	8.463	4.102	7.086	8.154	3.448	5.672	4.415	8.1	6.01	4.543	5.265	4.401	5.355	8.059	4.098		4.362
sp|P06222|RPSE_BACSU	sigE	5.658		7.203	1.819			4.117	1.907	5.105	0.6991	3.577	1.7	1.704	3.393	2.759	2.458	6.485	1.141	6.118	4.417	3.546	2.21	2.619	2.534						1.078														3.337				2.535
sp|P94551|ETFA_BACSU	etfA	1.283		2.426										0.005475	0.000772		0.00606		0.1891	3.06	0.03806		0.08831	3.929	0.461			4.825	0.11	0.2376		1.803	3.505	2.296	3.821	0.007301	0.3646	0.377	0.01461	0.5378	11.01	0.3852	7.141	0.005245	3.096	4.456	0.2304		9.656
sp|P39124|GLGD_BACSU	glgD				1.944					3.508	4.817	9.998	2.764	5.907	5.236	6.894	5.056	13.6	6.027	4.275	11.05	25.93	6.619	4.552	8.331	4.484	4.125	6.238	6.077	4.719	16.6	5.998	5.51	3.47	3.581	3.654	3.13	3.21	5.898	3.62	7.418		8.309
sp|O32176|FADE_BACSU	fadE																10.13			7.228	1.585		3.395	6.544	6.803	6.828		3.953	5.618	3.51	3.106	8.321	4.728	5.025	4.618	4.138	6.287	9.078	5.326	4.811	5.61	3.559	6.127	3.007	17.57	7.046	7.445	2.521	4.942
sp|P25971|PYRF_BACSU	pyrF	2.271	10.11	3.323	6.828	2.66	2.387	2.229	1.409	2.804	1.717	4.447		3.399	2.167	1.505	2.479		5.678	1.714			0.1319	14.82	2.419	0.5935	0.4023		0.7988	0.9938			0.1568	0.4194	0.143			0.5101		9.15		0.1854	0.1474			0.3704
sp|P45708|YNEF_BACSU	yneF	3.522	4.777		3.392	3.148	5.339	5.236	4.831	4.024	5.749	4.319	5.616		3.956	2.631	5.875	2.48	4.19	4.378		3.933		3.553			5.677			4.265	2.787			4.5	3.353	4.087			3.401	3.51	3.624	4.229		2.71	4.816	4.755
sp|Q45494|YKRA_BACSU	ykrA	3.364	3.494	1.836	1.954	3.24	4.113	2.257	1.881	4.898	1.371	4.426	2.486	1.771	4.099	1.405	2.97		2.479			3.662	3.615	1.379	4.443		2.409		2.791	2.09		2.42		2.6	1.707	1.962		1.735	3.129			1.804	1.78			1.026
sp|P24136|OPPD_BACSU	oppD	2.083	3.251		2.923	1.747	2.499	1.978	2.071	3.827	2.581	2.495	1.69	2.864		0.1356	2.132		1.761	1.219	1.982	0.8513	2.065		2.157		1.911	1.269	1.45	1.466			1.244	2.143			2.193						2.302					1.251
sp|P28611|MOTA_BACSU	motA	3.195	2.763	2.329	2.465	1.607	2.501	0.9332	2.181	4.661	21.13	6.927	5.768	26.52	21.39		1.418		4.11	11.66	52.33		2.086	44.42	47.35	128.3	0.5607	42.68	61.33	34.77				48.87	14.43	14.88	18.9	3.483		14.82					5.75
sp|O31610|YJBL_BACSU	yjbL	1.576	2.523	1.971	1.509	1.359	1.827	1.523	3.144	1.428	2.261	1.595	1.34		1.352	2.612	2.437		3.287	1.935			1.749	2.714	5.288	2.462		2.23	1.403	7.025		1.313		6.437	0.7529			1.272			0.9785	1.068	1.326	2.851		0.9586
sp|P37494|YYBJ_BACSU	yybJ	0.005496	1.999	2.575		2.277		0.8849	0.0959	0.004297		2.299	1.702	1.832	2.324	1.53	2.099	3.384		3.153	1.627	1.857	1.759	1.56		1.344	2.072	6.79	2.226	0.9254	1.506	4.332			2.562	0.7514		1.188		2.144								3.205	0.8867
sp|P17904|RSBW_BACSU	rsbW	2.521	1.472	2.211	0.9886	1.738	2.683	2.379	2.62	2.383	1.151		2.564	2.192	1.429	0.7307	2.194	0.8048		0.8255	1.274		1.469	1.484	2.316			1.219	0.981	0.9234		0.926	1.342	0.9782	0.7872		0.9278	0.7015		0.697	0.6589		0.602
sp|O32218|BDBD_BACSU	bdbD	3.238	1.362	1.771	3.392	1.96	1.577	0.9726	1.412	1.228	1.427	1.428	0.6444	0.1956	1.695		0.1375		1.428	1.988	0.06566			1.55	0.04827			0.08946	0.7806	0.1505		0.1277			0.5602		0.1939				0.3681		0.4392					0.006298	3.348
sp|O06492|GATC_BACSU	gatC	0.7489	1.134	1.019	0.459	1.078		1.423	1.381		0.9242	0.8753		0.7001	1.603		1.603	1.066		1.383				0.6467	1.294			1.294	1.311													0.3602			2.515	0.6496	0.8811	1.358
sp|O31625|SPVIF_BACSU	spoVIF								0.1046							2.388		2.108				3.669							1.201		6.599		1.977		2.889			4.068		6.57	7.731	11.79	5.698	4.966	5.87	10.74	3.287	7.406	8.929
sp|O32124|YUTG_BACSU	yutG																1.877		2.892	3.242	5.766	2.989	9.011	3.68	6.596	5.907	7.883	9.06	6.072	10.65	8.174	9.596	12.35	20.42	13.35	10.04	9.379	11.16	13.29	10.23	12.8	11.43	10.34	21.29		18.62		25.01	16.74
sp|O31668|MTNB_BACSU	mtnB	1.317		2.017	1.703	1.056	1.69	1.178	1.252	2.059	0.971	1.38	1.108	1.076		1.137	0.8914		0.8729	0.8685	0.8877	1.135	0.8105	0.6756	1.165	0.5455	1.252	0.9202	0.4417	0.6443		0.4351	1.079	0.5346	0.3775	0.4664	0.5689	0.3847
sp|P46326|YXBB_BACSU	yxbB			2.281	2.567		2.256		2.975	2.484	2.136		2.647	1.768			2.001		1.882	4.962	2.476	3.001	1.981	2.045	1.948	2.175	2.498	2.885	2.225	1.964		2.305	1.465	1.615	3.201	2.238	0.8212	2.609	1.671	4.661	2.737	5.969	1.792
sp|O34483|HPRK_BACSU	hprK				1.883		4.693						2.654	2.104			1.94	11.51	2.008		3.329				1.703					0.6392			0.6743						0.5939		0.8898	0.3757		2.525	4.142	1.343	1.058	1.658	0.7396
sp|P37573|DISA_BACSU	disA	0.002641				1.388	0.04841		7.939	4.881	10.5	1.183		9.869			7.563		4.343			2.459	0.7765	9.436	0.3753	2.593	0.02144	0.1452	1.781			3.25			0.8922			0.04996				0.1538		9.294	3.082	2.772		11.01	9.516
sp|P05653|GYRA_BACSU	gyrA	1.97		2.237	1.381	2.141	0.3919	1.896	2.039	2.595	1.653	2.172	2.718	1.941	1.554		2.71		12.94	2.019		0.00232		1.576			6.839	6.584	1.772			1.173			0.9147	0.3861	1.483		0.8726	1.509	0.8061		0.4646	0.378		0.02439
sp|P39122|GLGC_BACSU	glgC	4.25	4.338	6.127		5.572			1.743	5.323	4.841	0.396	10.14	10.9	2.259		2.501	14.87	11.35	12.78	15.72	5.42	21.34	11.26	0.9889	3.372			5.285		1.551		20.25	13.13	6.861			5.919	4.843					2.128		4.675
sp|P54377|GCSPB_BACSU	gcvPB	1.844	3.949	2.65	1.953	2.048	1.808	2.268	2.849	1.737	2.929	1.093			4.838		1.234	2.385	2.737	2.209	0.6732	5.457	2.222		2.96																			1.139	2.233	0.2536			2.895
sp|P39581|DLTA_BACSU	dltA	3.203	3.618	3.032	3.191	2.422	2.745	1.993	2.719	3.12	2.071	2.148	2.393		1.948		0.7377							1.572				9.473					2.652	1.869			0.5052	10.4	0.6436						0.4606
sp|Q9JMQ2|PPAX_BACSU	ppaX	1.714	2.02		1.58	1.909			1.976		1.453		1.241		2.521	1.615	1.351			2.099	1.257		2.57		2.419	2.52	2.137	1.333		1.42		2.626	0.8412		2.56	1.968	1.25	2.258	2.233	1.816	1.356	2.043		1.12		0.7837		0.9737	2.727
sp|O07521|YHAM_BACSU	yhaM		1.523		1.45		2.787	0.296		1.961	1.48	1.128	1.73	0.7167	0.8979		1.004	5.262	1.357	4.219	1.447	3.175	0.1829	1.306		1.131	1.259	0.8532	2.326	3.312	3.368		3.561	2.105		2.052	3.951	3.68			1.674	1.278			8.276
sp|P05652|GYRB_BACSU	gyrB		1.489	1.639	1.013	2.081	1.008	1.59	1.784		2.201			0.03097	0.6372		0.247		0.9584	0.9965		6.793	1.183	0.7228		0.5111	1.545		0.8735			0.9479	1.008	1.366	1.365	0.5383	1.781							0.03393		0.07267			0.09411
sp|O31775|YMDB_BACSU	ymdB	0.9835	1.246	1.62	3.87	2.291	2.015	4.804		3.759	2.147	10.61	2.768		12.75		1.402		3.537	1.362		3.712	2.905	1.372	14.25	2.712	6.222					1.155										2.049					5.414
sp|O31740|RIMM_BACSU	rimM		0.843				0.6756		3.411		3.975	4.227		3.963		3.035	2.882			0.341	3.082	1.853	2.519		4.77	3.645			3.046	4.248		3.602	3.642	5.023	4.889		4.492				1.846	2.876		1.378	3.996	2.308		3.195	3.286
sp|P42113|ASNH_BACSU	asnH	2.647	0.4676		2.772	0.005859	3.301	0.4255	0.3976		4.16		7.766	2.202	2.26	6.772	3.217	4.657		1.53	2.656	2.192				0.5229			2.539	1.817		2.676		2.377	2.938	4.121	2.482		1.906				2.211		1.229
sp|P28264|FTSA_BACSU	ftsA	0.4864	0.1316	0.1862	1.03	0.7173	3.059	0.4115	0.1784	1.185	0.1576	0.1783	0.177	0.06694		2.963	0.3548		2.647	1.609	0.1337	1.533	1.797	2.538	0.1388	1.32	3.524		2.6	0.1219			2.035		4.851				0.5027		0.05534
sp|Q03222|RHO_BACSU	rho	2.036	0.007182	0.004474	0.02875	0.1015	0.008966	0.1571	0.00468	0.01556	0.001001	0.518	0.001439	0.008475			0.001127		0.002391	0.6375	0.000561		1.21	0.000702	0.001455		1.893		1.22			1.848					2.058		1.582	1.681	1.266	1.669		0.5
sp|C0H410|YKZW_BACSU	ykzW												39.33	21.52	20.75	35.49	26.68	29.69	43.8	49.77	46.32	150.3	25.35	39.56	24.53	21.71	12.7	14.58	22.03	33.26	82.12	17.43	20.86	36.53	21.39	29.5	29.63	31.34	45.49	22.71	37.17	20.61	32.86			13.82
sp|P37944|AROK_BACSU	aroK			2.156										0.8338		2.09		1.09		2.259	1.188	1.853				1.966	1.729	1.07		0.9263	2.487	1.211	2.334	2.682	1.687	1.342	1.617	2.185	1.629	1.454	1.218	1.19	1.633	1.316	1.833	1.47			0.4389
sp|P19465|GCH1_BACSU	folE											3.017			1.336					1.706		2.489	0.4055		2.957			2.435					7.474						0.2467					0.3159	1.173		2.126		2.796
sp|P94549|FADB_BACSU	fadB																	13.31			2.833		4.033		3.447			2.977		2.324	10.06	4.967		5.129	4.038	3.282	6.168		3.578	2.746	4.436	5.95	7.388	3.28	6.094	3.797	3.24	10.95	4.329
sp|P39125|GLGA_BACSU	glgA																		2.994	1.2			4.486	7.045	10.35	1.784	9.482	1.228	1.55	1.786	21.2	1.997	4.247	1.167	0.3974	2.024	1.842	0.8635	0.8683	1.82	1.801	4.491	4.206	4.148	3.533	5.192	2.322		2.818
sp|P45860|CLS1_BACSU	ywiE	8.065			10.28				5.35	7.596	10.42		0.3645	12.08		4.446		5.207	5.34		4.896										3.167				8.677		5.248							7.601	4.069	6.053	8.543	7.615
sp|P37475|SP2E_BACSU	spoIIE		4.377			0.04551			1.666		1.354	0.03288	0.7435	0.5418	0.05297	0.07474	1.156	0.118	0.02242		0.163	0.02739		0.05384	0.002738	0.05935		0.131	0.05709	0.1236	0.04043		0.04436				0.07532			0.122			0.08215	0.07627		0.102
sp|O34445|YLBN_BACSU	ylbN		3.449		1.103	2.48				3.539			5.555		4.701	4.332				1.586	1.857	3.527	3.762			2.841	4.903		2.892	3.417			3.459	3.647	4.008	3.429		3.578	4.17	0.1215	3.716	3.614	2.985	7.322	2.445			3.489
sp|O34565|HIS5_BACSU	hisH	1.552	3.084	0.000953	2.345	1.502	2.299	4.872	1.98	0.9652	1.562	1.717	1.224	1.016	1.368	0.7247	1.529	0.8472	1.193	2.008	1.302	0.6618	1.59	1.348	1.658	1.547	0.8073	2.014	1.769		0.4876			5.389
sp|P21478|RS21_BACSU	rpsU		1.193	1.695		1.021	1.381			1.82		0.5175	0.6714	0.4361						0.3853	0.4143		0.4658	0.3337	0.7714	0.241		0.5603	0.2952	0.2718			0.2903					0.2159							0.4506
sp|O34841|YOEB_BACSU	yoeB		1.189	1.022	0.8576		1.244	0.7863	1.372	1.756		0.5487	1.137	0.4058	0.7822			0.5213	0.7599		0.5545	1.048	0.3097		0.5036				0.2577	0.3513	0.6079		0.3073		0.2346	0.2838	0.3986		0.3808					0.2264	0.4722	0.6707		0.9141
sp|O32072|YTWF_BACSU	ytwF	3.043	1.035	2.054			0.9741	0.3172	2.063	0.7473	3.019	1.899	2.264	2.371			1.162	0.6858	1.719	3.703	0.915	4.913	1.264	0.9326	2.19										0.4938		0.8781				0.445	0.7521		1.168	2.214	2.236
sp|C0H3Q2|YTZL_BACSU	ytzL		0.0258														0.3073			0.2556						0.2521	0.4075	0.3413	0.5366	0.909	2.365	0.8415	1.321	1.202	0.9181	1.752	2.397	0.8187	1.643	2.064	1.911	2.298	1.7	1.482	1.484	1.388
sp|P37955|SPLA_BACSU	splA	39.94			12.05	8.114		55.69			58.31		7.251	10.81			18.24		19.51					9.075																					3.169	8.64	1.678		9.445
sp|P94559|YSNB_BACSU	ysnB																			5.59	1.213			1.984										2.975										1.841	2.056	3.512	0.7774	1.816	1.617
sp|P26936|SP4FA_BACSU	spoIVFA							1.757	14.67	3.056	6.867	6.336	6.727	5.954	13.47	19.96	9.944	17.96	7.041	10.41	8.82	19.97	3.599	4.527	6.41	12.08	5.898	10.53	7.305	11.21	12.6					7.594	10.12							0.2379	1.189				2.603
sp|C0SPB4|YHAQ_BACSU	yhaQ						1.235							3.58			1.306	2.991	3.805	3.146	1.841	0.7228	3.467		2.326	1.451		2.733	1.868	1.656	3.919	2.351	1.767	5.042	2.275	0.5658	1.789	3.17	1.586	1.869	2.432		2.902	0.1796		0.1132			0.1898
sp|O07544|YHEC_BACSU	yheC										7.44						8.962		10.11	9.257	5.726	1.756	8.931	4.424	6.18	5.744	6.234	5.921	8.437	8.144	6.348	7.625	16.43	11.42	9.444	6.854	7.614	5.839	6.542	6.832	7.603	4.521	4.726		17.02	2.531			1.098
sp|O31754|RASP_BACSU	rasP	4.94				0.9791		0.8333	2.472		2.195	1.295			2.143	1.436	2.673	2.824	2.62	1.288	3.128		2.587	1.882	1.453	1.715	1.827	2.822	1.872	1.93		1.064	4.32	2.02	2.732	1.913	1.348	2.823			2.986		1.907			0.1606
sp|Q45066|PARC_BACSU	parC	3.333	3.273		3.824	2.779	5.647	2.849	2.693		5.169		6.466	3.298			3.531				2.871	2.21	2.079			2.039	1.935	2.429	2.241	2.849	1.463	4.105	3.773	2.833	3.809		3.377	5.33		3.719			5.277	0.7017
sp|P37437|RL9_BACSU	rplI	3.427	3.217	2.706	3.109	2.543	4.595	2.723	1.032	2.139	2.751	1.441	2.359	1.573			1.218			0.7336	1.839		1.108	1.051	0.9568	1.774	1.279	1.843						1.154		1.072	1.164	1.764	1.424	2.518		1.276			2.321
sp|P28823|FOLB_BACSU	folB		1.782		2.173					2.49	1.244		1.227	0.8914	1.338	1.673	0.8284		2.338	1.506				0.8472	1.016		1.221					1.249			0.802			2.567	1.221		1.375	0.8936		1.322
sp|O32054|QUEA_BACSU	queA		1.657	1.722		1.097		0.6992	1.589	1.67	1.914	0.8107	3.542	1.509	1.042		1.806		1.855	1.574		2.817	0.9688		2.386				1.386		1.842				1.273									1.463	0.1258	0.9025			2.139
sp|P71079|FABL_BACSU	fabL	0.09469	0.4313	1.61	0.693	1.011			0.7643	0.8391	0.9901	2.574	3.907		0.7876	17.68	19.6		0.675	2.543		2.2	1.835		0.9882	6.665	0.4406		3.046		0.8675		4.473					8.065	2.494					8.722		1.719	1.023	19.78	8.542
sp|P39062|ACSA_BACSU	acsA	4.213	0.4162	2.763			2.544	3.131		2.035		1.025	2.059		5.318	1.574	0.7767		1.657	1.124	2.278	2.392	2.9	1.936	1.38	1.474	5.095				0.8134									7.466	1.27				3.22	6.162
sp|O06734|YISY_BACSU	yisY		0.02462				0.01153			0.009506	0.003581		0.003109	0.002223	0.1755		0.3269		0.3378	0.4502	0.007789		0.05569	0.1352	0.07158	0.308					0.2029	3.155												0.4859	0.09258	0.6323	0.4155		0.4572
sp|P15281|SP3D_BACSU	spoIIID													4.146	6.199	2.222	9.764		8.719		9.818	8.942	18.32	15.95	15.95	6.405	10.68	12.82	8.314	11.94	6.302	9.921	11.94	10.12	5.062	8.397	15.43	9.021	11.1			2.757				0.0734	0.003366	0.2118
sp|O31576|YFHH_BACSU	yfhH							1.365	1.365	1.836	1.255	1.907	1.393	1.268	1.035	1.711	0.9908		1.381	2.518	0.7195		1.344	1.374	1.422		2.238		1.274	1.421	0.4531						1.443	1.356				1.364		0.5727	0.6316
sp|P17903|RSBV_BACSU	rsbV	0.4779		2.482	0.415	1.082	2.191	1.797		0.01032	0.5745	0.6221	0.6542	0.7241	1.748	0.9905	2.46		1.195	0.5637			0.756		1.817	0.6648	1.642	0.4297				2.009								1.723				1.81		1.618		1.725
sp|P39152|YWLB_BACSU	ywlB								20.76			10.16		7.794	10.38		6.778		11.06	24.49	8.543	22.98	11.81	8.848	7.515	24.49	3.927	11.43		39.38	7.379	12.31	4.577	18.79		17.88	13.68	24.67	21		15.65	32.92	25.34	18.81	2.042	21.97
sp|P50739|SLEB_BACSU	sleB	2.147		0.01123					0.03502				0.5749						0.2392				0.3614	0.6837	1.14	0.4779	0.614	0.9164			2.883		0.8213		1.02		0.8462			3.234	0.8619			0.3229		0.9643	1.219	2.71	2.524
sp|O06485|YFNG_BACSU	yfnG																																								19.28	19.76	23.62	8.215	1.259	2.659	2.846	4.667	10.48
sp|P32395|DCUP_BACSU	hemE			1.136			0.9669		1.346	1.002	1.477	1.89	1.856	1.575	1.613	2.302	1.4		1.033	0.7092	2.629			0.7426		3.217	3.763	3.777	2.674	3.771		2.73	2.789	5.005	2.993	3.52		2.405	2.866	1.943	2.281		3.609
sp|O31788|APRX_BACSU	aprX																																								6.709	13.73	8.089	6.633	12.86	9.003	16.08	20.44	13
sp|P38022|ROCR_BACSU	rocR								0.02081				0.06253		1.077																													87.32	51.71	92	60.64	76.7	42.14
sp|Q08788|SRFAD_BACSU	srfAD	11.81	8.494	8.996	6.623	7.94	7.192	3.795	7.729	6.304	4.6	2.201	4.902	4.33	3.017		2.173		3.418	5.043	3.069	6.268	2.056	2.128	2.357		2.078	1.468	0.9262									1.659		1.589		1.293
sp|P81100|SCP2_BACSU	yceC	2.079	2.679	6.606	5.419		2.064	5.101	5.989	7.542	6.473	3.399	3.437	6.15	4.118		1.013		7.803	0.7854	6.251		0.653	2.882	0.391	4.075	7.244	1.609	6.065	4.381		1.341						2.859	4.346		4.391
sp|O07607|YHFI_BACSU	yhfI	1.531	1.894	1.188			1.011	1.08	1.806	1.033	1.853	2.261	1.376		2.144	1.472	2.325	1.184	1.694		1.839	2.353	1.222	2.021		1.882		4.223	1.971		4.398	1.241		2.672				3.518		4.013	1.825					2.381
sp|O34860|RSBRB_BACSU	rsbRB	2.129	1.553	1.372	2.423	2.114	1.554	1.643	1.757	1.026	2.117	2.362	2.088	2.646	1.938	4.181		3.541	0.7538		2.326	3.172		2.241			3.199																	3.444	0.377	6.546	1.443	3.956	3.008
sp|O35005|YTRF_BACSU	ytrF	1.52	0.8695	4.549	2.287	2.389	1.536	0.9903	1.399	1.018	1.728	2.665	1.639	1.315	0.3615		0.9031		1.637		0.8213		1.402	0.6736	1.712	2.068				0.514	3.686		1.55						0.4346		1.161					0.9403
sp|O34760|YTNP_BACSU	ytnP		0.652			0.491		0.8416			1.039																																	0.6521	0.3941	0.6011	0.5017	0.5628	0.672
sp|P54460|PRMA_BACSU	prmA	1.252	0.5354	2.565			1.263	1.808	2.313	2.3	1.861	2.046	1.425	2.859	2.338	1.25	2.635		2.097	3.737	2.035	3.563	2.437	3.196	3.338			5.269	3.375			4.512	2.36							4.525			2.549					3.448
sp|O06012|ADHB_BACSU	adhB		0.1205			0.05707			0.09095		0.3153	0.1077	0.1495	0.09579					0.6416	0.3643			0.4968	0.511	0.5766	1.731	0.4355	2.552				1.434	2.372	2.009	3.249		2.663	1.812		1.121	2.077					2.164		2.708
sp|P39639|BACB_BACSU	bacB	4.93			5.145			4.878	7.637		7.636	5.792	1.735	1.312	2.027	0.9253	1.26			0.604	5.626										0.00531													1.284	1.248	1.396	0.9104	2.415	3.28
sp|P42963|YCSF_BACSU	pxpA			1.675				3.531	2.282	2.847		0.7566	2.489	3.615			2.878			1.569	0.8942		0.8823	0.8572	0.9631	3.142		1.316				1.323												5.04	2.647	2.999	1.631	3.049	6.466
sp|P39650|RSFA_BACSU	rsfA				6.304			0.3567	7.597	3.336	5.219	3.298	4.711	5.049	3.447	5.544	5.698	10.98	8.107	11.11	10.47	10.89	8.662	4.922	6.194	6.037	8.446	4.553	3.265	4.303	1.652	6.465	17.67			2.819			2.641
sp|P54470|PDRP_BACSU	yqfL						1.449	0.356	1.781		2.233			1.131			1.782		2.167	2.406	8.091		3.725	2.569	5.58	1.446						5.226	3.609	5.148	3.533			3.196	5.097				2.164	7.255	0.6968	1.174		3.12	1.174
sp|O31771|YMFM_BACSU	ymfM	1.458		2.757	1.466	1.227	1.707	1.847	1.612	2.232	2.029	6.066		1.104	3.588	0.8304	1.95		0.4151	21.52	2.243		2.177	2.257	5.044		3.709		2.814			7.128		0.5115		3.685				4.336			0.01306	3.131
sp|Q07868|PBPB_BACSU	pbpB								9.06		1.731					3.242	2.89	3.642										1.065			2.774	0.4314												0.614	1.272	0.555	0.7149	0.5533	0.6887
sp|P53554|BIOI_BACSU	bioI	0.7978	12.61	3.35	2.238	2.983	2.97	1.834	2.51	3.012	4.499	4.934	2.376	2.015	2.031	2.579	1.972		1.979	1.463		1.658	1.299	1.697	6.497	0.5899			1.817		0.8128	2.413												0.9869		1.551
sp|O34683|HIS7_BACSU	hisB	3.352	2.21	3.408	3.29	2.761	3.872	2.689	2.125	3.005	2.792	3.2	1.862	1.838	1.969	0.05946	2.122		1.303	0.1053	1.486		1.454	1.395	1.602		1.413		1.547	0.9214				1.791							1.26			7.148
sp|O06746|YITK_BACSU	yitK	2.469	2.126	1.987	2.538	1.943	2.753	1.824	1.475	2.708	1.311	1.412			2.005	1.866	1.011			0.07462	2.552		1.438	1.233	4.746	2.174	0.2563	2.762			2.592							0.8831		4.044		1.373
sp|P20278|RL36_BACSU	rpmJ	1.999		1.065			2.888	1.403	2.871	0.2925		1.402			0.9629	1.788				0.895			2.37	1.573	1.026			0.9675							0.4365									0.7542		2.59	3.271	1.953	1.534
sp|P80242|OHRB_BACSU	ohrB	0.1611			0.354				0.2405		0.4681			1.454			0.4067		0.6267		0.7295		1.056	0.8284	1.155	4.951	6.616	4.338	3.662	3.013		0.7104	2.805	1.465	2.023			1.712		5.19	2.032	2.447	3.272		1.69	2.471
sp|P96579|YDAF_BACSU	ydaF					0.832											0.4856				0.5411	3.566	0.5739	0.2889	0.6051		32.47	1.634	28.88				1.085					5.932	0.3832					0.8161	8.109		6.019	3.485	3.344
sp|P42199|TCYA_BACSU	tcyA				0.6388		3.829	0.1665	1.552				0.5072	0.001803	1.96		0.3072		0.1121				1.959	5.354	0.9859		0.7569	0.7973	0.6872	0.2545			0.4833	0.2533	1.038					3.203	0.7317	1.523		7.068	0.973	0.2075		0.2204
sp|Q04809|DPAA_BACSU	dpaA																								1.012				5.674	7.088	13.79		26.85	2.797	40.22	5.117	91.89	4.116	4.803	6.326	9.058	8.849	12.3	10.68	7.544	7.747	6.631	9.06	8.46
sp|O31461|ILVE1_BACSU	ilvE				6.326		10.8	5.412		0.906			0.5829	3.537			3.133	0.1982	0.6187	2.657			3.738	19.83	0.8548	4.06	15.03		2.172	0.5198	0.5815	0.8093		0.5405	1.919			0.4326		4.234	0.6403	0.3089	0.5122		0.2441	0.2646
sp|O34508|AEEP_BACSU	ykfB				0.006495								1.34	1.429	0.513	0.000602	1.304		0.545	2.808	0.3228		5.481	2.481	2.886			2.423		0.6466	0.1226			1.145							2.324					3.037		2.079
sp|O07605|GLTT_BACSU	gltT	4.322		4.648	3.963	3.503	4.988	3.891	4.02	3.669	2.917	3.913	2.388	2.239	3.434	2.533	2.094		3.28		2.59		2.077	1.967	1.68	2.55				1.589				1.943			1.532		1.874				3.613		0.1996
sp|O34743|YLBA_BACSU	ylbA	4.819	4.215		3.293		2.83		4.142	4.375		2.916	0.5554		0.8516					4.405	0.8332		1.053	1.354		7.131		7.582	4.554	5.606	1.655	5.369	5.545	5.397	10.7	6.77	6.919		6.336		7.962		4.267
sp|P23715|ARGC_BACSU	argC	3.158	3.128		4.14		4.215		1.886	2.294							2.108	0.4076	1.504	1.83			2.31			2.606	3.063	2.703	2.805			3.347	3.024	2.476		2.872	3.342	3.348	2.925	4.03	2.894	1.583	1.347	1.33
sp|O32073|YTZC_BACSU	ytzC		0.1347			0.4558		0.4287	0.1363				0.6339	0.2865			0.07884								0.2713				0.692	0.9196		1.04	1.317	1.545	2.054	1.27	1.917	1.712	1.876	1.535	1.8	3.525	2.406	1.599		1.802
sp|P37817|SP5M_BACSU	spoVM								0.4786	0.7213	0.9932		1.624		1.228				2.38	1.941	2.598			2.454	3.483		5.271	4.439																2.095	3.513	2.128		2.448	2.146
sp|Q06320|CWLC_BACSU	cwlC																																											6.742	8.97	3.93	6.96	15.79	12
sp|P39630|RMLB_BACSU	rfbB											4.644								2.728			2.271									5.641			6.219		4.428	8.659	7.054	5.617	9.326	14.38	1.41	2.13	3.676	3.966	5.646	8.169	2.283
sp|O31662|MTNA_BACSU	mtnA	2.898				2.402	1.964	1.642		2.313	1.528	1.485	1.76	1.503	2.426	0.5884	0.5554		0.7948	0.9376	1.238		0.9006	0.9746	1.063		0.3892			0.5672		0.5135	0.4183				0.5364	0.5049	0.1938							0.672			0.1136
sp|P94393|PUTR_BACSU	putR	1.36			41.42			33.83	0.0605			11.77	24.91				4.886																							0.0983				28.14			18.3	44.34	2.058
sp|O32156|YURO_BACSU	yurO								1.434	2.901	1.641		2.396	0.7498		0.8	1.228	4.476	1.355	0.9899	1.058		3.237	1.385	0.906	1.21			1.176		2.434	1.475			3.254	2.232	4.425		1.433	2.372	0.9254		4.672			2.79
tr|A3F3G9|A3F3G9_BACIU	trpE				3.016		3.486		3.922	2.554	0.2734	4.332		0.00247	2.185		0.8336			0.6147	0.3264		19.43	1.696	1.803		2.963	2.372	0.7592	0.811		0.9982	1.821		1.053		2.41	2.035	0.2484		2.465	2.776
sp|C0SPB0|YTCI_BACSU	ytcI	0.3799					2.23		0.8972	0.04265		2.52	0.4875	0.7315		1.857	2.433		0.1551	2.399	2.262		0.2359	4.19	2.103	5.749	2.763	0.4644	0.5763			1.161					2.575	0.05214		0.06306				0.3068		1.029		0.03952
sp|O31850|YOJN_BACSU	yojN		3.163		2.777	0.1486	2.18		2.488			3.247			1.678		1.856			4.987			1.992									2.694				2.824			1.647	2.651	2.945		3.279	1.718		2.049			1.332
sp|O31639|YJCQ_BACSU	yjcQ	2.901	2.425	2.2	2.378	2.875	1.912	1.879	2.097	1.157	1.562	1.237	1.438	1.307	1.397	1.123	1.004	1.581	1.498	1.043	1.097	1.345	1.056	0.9274	1.438						1.401																	0.5968
sp|O34557|RPE_BACSU	rpe	2.662	2.155		2.041	1.734	2.81	3.379	2.257			2.763	3.23			3.242	3.334		1.965				2.18	1.935	2.736	1.361		1.881	2.617	1.939	4.774	2.304				1.534	2.928		3.304	1.563			3.61
sp|P96741|YWTE_BACSU	ywtE	26.22	1.428			0.8587	1.912	0.8364	1.112	1.347	0.5483	4.09	1.258	1.761	0.6305	0.42	0.9426		0.916		1.358		1.323	0.5914	1.569		1.246							1.603	1.033		1.352		1.493	0.08693
sp|P54570|ADPP_BACSU	nudF	1.66	0.4461	0.9002	0.7414	0.2133	0.4903	0.5432	0.2714	1.042	0.5444	0.5526	1.479	0.3721	0.617		0.497			2.066	0.3477		0.9896	0.6456										0.4093							0.4345				1.132
sp|O32005|YOKB_BACSU	yokB	0.3618	0.3038	0.4549	0.2699	0.2337	0.4454	0.4368	0.2033	0.516	0.3797	0.2143		0.4332					0.2544			0.4229		0.1158		0.2136				0.1237																2.118		5.789	21.5
sp|P22322|GPR_BACSU	gpr	0.08371	0.1919	0.1848									0.3564		0.3208		0.003107			1.295	1.448	0.7323	2.23	1.044	0.9489	1.664		2.029	5.615	3.496		1.518		1.237	0.5091	0.4629		2.334	0.441		2.967	3.089
sp|O06010|YRAD_BACSU	yraD		0.1818		0.3398						2.6e-05											2.028			0.6749												1.48	3.017		4.175			1.803	2.766	1.822	1.77	1.494	2.52	3.088
sp|P38032|NADB_BACSU	nadB	0.005534	0.00415	0.09659		0.000193			0.004675	0.02478			0.009925	8.6e-05		0.4171	0.005823		0.004084	0.007579	0.003667	0.07307	0.003776	0.01034	0.003598						0.1446						2.231							0.6547		0.3552
sp|O31806|YNDB_BACSU	yndB	3.15		1.023	2.736			0.8953	1.417	1.189	0.5128		1.775		2.424		1.405			0.7589	1.489			1.071	1.798	1.153		1.575		2.134		2.322												1.867		1.663	1.836	1.489	0.8061
sp|P54586|YHCB_BACSU	yhcB									0.3372	0.2247				0.1615		0.1846			0.7333		0.5662	2.968		0.7537	3.957		5.129	0.3433		1.076		0.4794											2.206		2.143		11.83	4.027
sp|P35159|RLUB_BACSU	rluB			2.402			1.693			2.405	2.341		1.077		2.007	2.368	1.923	0.7751	1.469	0.8551	1.311	7.06	2.074	1.142	2.666			1.209	1.491		4.78	0.2979		1.729		0.4566							1.14	1.551	0.6454
sp|Q07876|RSMH_BACSU	rsmH				1.425												2.786	6.583		3.144	2.597	7.811	1.165	1.504		10.9																			5.659	11.8	4.086	4.069	5.327
sp|P94388|CAH_BACSU	cah	4.809		6.11			3.612	3.27	3.843	1.827			3.353			0.8685		0.8704		2.297							2.039	2.342												2.508	1.681			0.2955	0.2697	0.326		0.1809	0.6484
sp|P37585|MURG_BACSU	murG	2.907		4.112	0.8701	0.8118	1.766	1.333	0.5761		2.15	2.283	0.7775				2.212		3.029		7.637				5.369	4.422	0.1839	0.7883	1.861		2.661	1.866				1.828	1.923	1.795	2.043							0.2498			0.03166
sp|P71003|YWHK_BACSU	ywhK			16.95		7.919	0.6193														4.921																										11.55	10.91	26.07
sp|O07622|YHFW_BACSU	yhfW								4.727										5.931		1.158		1.743					0.1739				2.561			1.862	1.387		3.891	3.12						0.04205	0.6052		0.1262	0.02576
sp|O32178|FADN_BACSU	fadN																								0.02247	3.428		1.34	3.678	3.267	3.555	2.441	5.894	9.786	5.392	5.814	4.129	6.092	5.878	3.422	4.669	3.456	6.821	4.272	7.821	5.268	3.104	5.709	5.215
sp|O32101|YUEB_BACSU	yueB	1.598			2.247	1.521		0.8602	0.8162		0.3273			0.786	1.149		0.6426				0.7116																										0.4524		1.292
sp|P54374|AROE_BACSU	aroE	1.864	3.265	2.197	1.475	1.706		0.5278	0.7977		0.8864		2.25	1.891	1.868	1.008		1.69	3.198	3.751	1.365	0.9962		1.662		1.433				4.85			4.201	5.449			0.9928									0.1566
sp|P54482|ISPG_BACSU	ispG		2.949	5.428	2.112		3.987	1.239	3.143	2.29	2.019	4.261	0.4357		1.119		3.436		4.02	0.8295	3.958	3.727	3.167	3.58	1.967			0.003236	0.7566		2.322			1.475	1.471		2.682
sp|Q03522|MURD_BACSU	murD	13.38	2.94			4.002	9.274		3.359	0.6621	2.955		2.765		7.178		1.976			3.713	2.813	2.3	1.733		2.914	1.607	2.545		2.095						2.936									0.3292		0.95	0.1132	3.941
sp|P25972|PYRE_BACSU	pyrE	2.736	2.397	2.384	3.586	2.523	2.856	1.911	2.911	2.394	2.568	2.74	2.842	2.236	1.608	2.037	1.732	0.8755	2.157	1.341	1.529		1.869	1.6	1.548							1.108
sp|P71043|YWNH_BACSU	ywnH		1.845	1.221	1.23	0.9179	0.9049	0.4179	0.4006	0.9323	1.498	0.07982	1.158						0.8755					1.402												0.07443	0.09089								0.06001
sp|P0CI78|RL24_BACSU	rplX	3.161	1.212	1.966	1.762	0.9202	1.799	1.212	1.613	1.037	1.139	1.084	1.498	1.292	1.03		0.6519		1.01		1.98				2.117													0.3128	0.176	0.345			0.2451	0.0952
sp|O31586|YGZA_BACSU	ygzA												0.4161									1.465				0.5057	0.3909	0.9207	0.4992	0.9432		0.5088				0.8121	0.7931	1.005		1.125					1.398	1.91	3.903	1.715
sp|P39758|ABH_BACSU	abh						5.826				0.8421					0.9492			4.245	0.8885	0.4819	2.477	0.5522		0.2998		0.695	0.4168	2.498	0.7081	0.8309		2.733	9.321			1.517	2.942	3.678	2.907		3.951	2.985			0.8372			0.1503
sp|P39790|MPR_BACSU	mpr														0.02585					1.362	0.1989		2.712	3.557		4.955	3.449					7.14		6.648			9.269			13.26	10.53	11.34	8.128	4.152	0.2063	9.288	3.396	10.17	8.924
sp|P54599|YHCO_BACSU	yhcO			0.2847			0.7197	0.4238	0.07592	0.5906	0.2433	0.07537	0.4754	0.4183					0.3907					0.3474																					0.1509		0.2582
sp|O31689|YKVY_BACSU	ykvY					1.788	1.322	1.964								1.549	1.01	0.9554			0.9836	3.041	3.787	1.496	3.106	1.036		0.8391			0.8471										0.908			1.262	2.062	1.153		1.21	1.832
sp|O34659|CDAR_BACSU	cdaR			2.026					0.00354		0.7415			0.02212		0.003071	0.001153		0.03958	0.001186	0.01742	0.000312	0.04979	0.000455	0.000527			0.01227	0.03255		0.01489	0.1905	0.000399		0.05851	0.02271			0.002129	0.001265	0.001832	0.002014
sp|Q45598|YYDD_BACSU	yydD	1.1		3.317	2.499	0.2903	0.4683			1.275	1.871			0.5435	1.075		1.824			0.8676	1.54		0.1017	2.253			0.9399		0.4621	2.745		0.2186	1.04			0.1651	0.6741				0.402					2.325
sp|P40806|PKSJ_BACSU	pksJ	1.688		7.569		3.722		0.2797	0.2299			9.121	1.605	0.02504	1.012	8.224	0.7646	3.573			0.8152	0.03592		0.2365														15.54		0.9585	0.8417			0.5811					5.334
sp|P39810|FLGK_BACSU	flgK	0.9034	4.47		2.57	6.166			3.512			2.39	1.664		1.32				1.46	0.6708	1.68			1.195				1.178																	0.3752
sp|O31457|YBFQ_BACSU	ybfQ		2.251	1.941	4.225	2.199	2.474	1.785	2.323	1.882		1.631	1.424		1.159					2.507	1.018			0.5524	3.854	0.2184					0.4584													3.98		5.677		0.9617
sp|C0H3X4|YEZG_BACSU	yezG		1.862			6.409			5.619	5.081		1.38	5.12		3.775		4.605		3.773		3.086		3.812	3.614	4.806	2.711					3.087	1.369
sp|O07638|YLAN_BACSU	ylaN		1.727	1.337			2.963	1.205		1.843	5.658	1.59			2.722	3.965	1.717	3.114	1.618	1.094	2.686	3.605	1.229	1.672	2.879	0.6472															0.1075		0.4673					0.9624
sp|O06973|YVCJ_BACSU	yvcJ	2.154	1.628	1.575	1.82	2.192	2.56	2.771	2.31	2.703	2.81		3.703	2.695	2.304	2.378	4.048		3.702		3.813		1.065	3.547	3.071	0.3502					3.251													2.434	1.171
sp|O05394|MCCB_BACSU	mccB		0.7083	2.14		1.688								1.02							1.136											0.7663	3.259			2.823	3.707	4.803		4.875	1.457	3.448		3.569	0.01561	9.903	9.9e-05	3.389	5.277
sp|P40779|YTXG_BACSU	ytxG		0.4166						3.353	1.322	0.6156		0.9159	2.718		5.775	6.25						0.3294	5.211	3.759	5.724		2.972																4.003	4.307	1.271
sp|O34475|YFKO_BACSU	yfkO			0.833					0.3449	0.6481		0.5424			0.934					0.6377				1.629		0.2027	0.5391	0.3542	1.256			0.8972			0.7717			0.4378		0.9203	0.5096	0.3817	0.301	1.507		1.682		5.499	2.273
sp|P39605|NFRA1_BACSU	nfrA1	1.021		1.039	1.079		0.911	1.419	0.8369	1.561	1.025	1.525	1.634		1.04	0.8836		1.689	1.803	1.533	1.727	1.887	2.235	2.407	2.506		3.123				5.707															3.413
sp|P37468|RSMA_BACSU	rsmA			0.8831											1.763							1.413				2.184	4.518	7.051			1.422	3.138								5.341	6.4	1.446		0.9471		0.9204	0.6229	0.3066	0.1223
tr|A3F3V8|A3F3V8_BACIU	hepT	0.7425					9.281					0.2039	9.103		6.498		1.443		8.499		10.37		1.213			1.848		9.017																1.194	0.6171	1.156		1.667
sp|P10725|ALR1_BACSU	alr1												0.7058	0.6063			0.5914			6.766	0.9238		3.07	0.5731	0.7819																			1.311	0.1327		0.5845	0.1362
sp|Q59192|PARE_BACSU	parE	1.66			1.957	2.51			2.372	0.4175	3.363	2.612		4.391	2.859	1.713		1.441	2.27	1.291	3.154	0.05668	0.7802	2.847				1.86		3.481	2.758						4.085							0.4804		3.083
sp|P54389|YPIA_BACSU	ypiA		6.03		3.168	3.457		0.02141	3.297	1.22	0.6917			0.5089	5.023	0.2139	2.622		7.592	5.151			3.625	3.685	2.093	3.589	1.694	1.737		0.4092		0.4856						3.562
sp|O32201|LIAH_BACSU	liaH		5.846		0.1945		3.565		2.077	0.2326	0.8793	0.32	3.961	2.893	5.063		3.077	3.257		1.054			0.4995								2.222									111.5	5.662			1.324	0.8854				2.286
sp|P06628|SP0F_BACSU	spo0F	5.234	5.204	2.826	2.813	3.164	5.292	5.161	5.907	2.994	2.098	1.054	4.136		2.701				2.627	0.1668		4.315	0.1408	0.8922																				1.323	0.888				1.27
sp|O07598|YHAA_BACSU	yhaA	1.71	2.692	1.432	2.518	1.069	2.468	1.141	1.652	1.086	1.924	1.502	1.731	1.7	1.195		1.6		1.833	1.1	1.565		1.67	2.281	1.633																	3.669
sp|O34704|YXNB_BACSU	yxnB	3.11	2.135		3.328	2.822	3.749	3.443	3.76	4.218	2.919	2.786	4.493		2.32		2.856		2.859		3.043	5.678	1.926	1.672	2.126						3.331
sp|P39579|DLTC_BACSU	dltC	4.96	1.728	1.95	1.531	1.583		1.116	1.623		1.306	7.01	0.9723	5.426	1.147		1.299		0.8584	0.6028		0.96			0.9781		0.9586																					1.3
sp|P39762|AMPS_BACSU	ampS	1.437	1.726	2.009	2.094	1.407	1.581	1.386	1.613	1.089	1.983	1.555	0.9888		1.777				1.613	1.202	1.798		1.424	1.267	2.21						0.1858						2.116							1.903
sp|P54458|YQEM_BACSU	yqeM	1.137	1.456	0.8712	1.739	0.6752	2.045	1.43	1.798		1.183		1.319		0.9976		3.251	0.1978	1.027		3.809			2.215								0.5606		0.1378		4.541			0.08684		0.07019	5.122
sp|P25996|PYRDB_BACSU	pyrD	2.06	1.43			1.545	1.36	1.053			0.6713	0.5244	0.7589	0.601	0.7504					0.6405	1.266	2.812	1.132	0.6202							4.94	0.01343				0.01084										0.02194
sp|P32731|RBFA_BACSU	rbfA		0.9735	2.241	1.47	1.298	1.252	2.043	1.283	0.7522		1.481			1.68						1.107			1.374	0.8644		1.226
sp|O34553|YTSP_BACSU	ytsP	0.3839	0.3539	2.501	1.835	1.935	2.898	1.243	3.042	0.4732	0.05933		1.028	1.842	2.139							1.403	0.5534		0.3603				1.054		0.3597															0.6437
sp|P54379|CSGA_BACSU	csgA																							1.424	1.42	2.524			2.317	2.934						2.564	3.081				0.6386	3.942		6.843		2.123	2.117	8.495
sp|P42091|CGEC_BACSU	cgeC																																					3.503			4.63	0.7708	5.854	8.717	0.6404	13.55		7.1	13.54
sp|Q7BVT7|YERC_BACSU	yerC			1.116		1.013	3.157		1.284	2.151	1.423	1.485	2.318	1.136		1.436	1.111		1.754	1.468	2.546	1.519	1.235	1.193	1.696	1.116	1.469	1.701				0.625								1.611
sp|O32113|SUFA_BACSU	sufA						1.716			0.4639	2.651		1.684			0.4557				0.4935		1.121		1.299	3.04				1.449	2.569	1.579	1.116	1.501		2.614			4.822		2.773	2.013		3.697	4.508		3.405			2.897
sp|O34932|COAE_BACSU	coaE																				1.738		21.27	1.492		0.3992	3.243		1.936	0.5694					1.946	4.042		3.543	4.588	17.87	6.127	7.848	5.458	3.383	2.412	2.615	2.358	6.375	3.33
sp|P07860|RPSF_BACSU	sigF							17.51	15.48	4.437	7.098	1.623	17.13	2.673	3.065	8.02		11.81		0.01583	7.329	13.15	2.875	5.085							10.09		2.925	3.23			2.14		2.029			1.102						0.3879
sp|P06534|SP0A_BACSU	spo0A	4.739		2.935	5.253	3.187	7.117	4.621	9.552	2.811	7.24	3.411	5.083	4.617	17.38		4.622		8.949	4.061	5.493	0.4306	5.781	4.907	14.23		4.029					9.838
sp|O31777|BIOF1_BACSU	kbl																																											0.5974	0.7189	0.8282	0.5024	0.6117	0.5783
sp|O08469|CPXY_BACSU	cypA													0.006534		0.07536	1.553		3.41		0.832		5.117	4.165	1.759	2.526				1.321					1.639				3.273				2.634	1.187	2.191	2.198		1.244	1.461
sp|O34676|KAMA_BACSU	kamA																7.156		5.532		5.058		3.919		0.6661	24.5	25.06	3.198	16.83	6.216	4.215				7.114	5.736		5.139		6.227		0.6734		0.4323	4.257	0.5698	0.5624	3.179	2.845
sp|O35002|CTPB_BACSU	ctpB																2.598		1.573	27.54			13.59	8.866	9.446	1.985	2.412		2.395		13.54	2.482		9.683			18.64		6.716		0.624				1.203	0.5984
sp|P54506|LEPW_BACSU	sipW	1.025	4.564	16.99	5.947	3.85	12.65	14.98	15.24	8.434	5.477	15.59	9.067	4.621	18.11		9.329		11.38	6.934	7.394	3.592	6.166				0.8215		4.072
sp|P12874|RS17_BACSU	rpsQ	0.02539	3.159	0.01832	2.515	0.02986	0.4256	0.03026	3.094	0.03127	0.01649	0.01958	0.02295		0.02427		0.03007	2.078	0.01948	1.084	0.7606		1.603	0.009962	0.03471			1.594
sp|P56849|RL331_BACSU	rpmGA	2.687	3.029	5.8	2.038	2.726	2.784	3.213	2.205	1.769		1.196				2.001	3.146			1.572			1.582		2.106	1.136	1.329	1.56				1.105						1.254		1.189	0.8417
sp|P94431|YCNI_BACSU	ycnI	2.495	2.344					1.731	1.851		2.008	1.426	1.481		1.347		0.8309	1.051				1.198		1.005					1.564		1.697													4.128			1.627	3.533
sp|P37478|WALR_BACSU	walR	1.455	1.924	2.433	1.942	1.5	2.765	1.928	1.553	0.9769	0.844	2.143	1.487		1.909		1.892		1.054	0.5064	1.564		2.022	1.265	3.078				1.72			5.34
sp|P17894|RECN_BACSU	recN		1.76	1.917		2.175		2.096	1.775	1.873	0.9862	1.068	0.8673						1.517		2.32		0.9111		2.526	1.098	0.4417		1.358	1.777								1.697		0.05167		1.613	1.611			0.1326
sp|O32175|YUSI_BACSU	yusI	2.893	1.732	3.912		2.663	0.234	3.284	4.186	1.897	2.881	2.514	3.182		2.356	1.409	2.95		3.585	1.088	2.63	2.221		2.053							2.157									2.989
sp|P94592|YWPJ_BACSU	ywpJ		1.482	0.4935		0.2883		1.185							3.252					2.182	0.2226				2.521	5.217	4.549		0.6931	1.148			0.8179	0.8907	0.7836	0.9076	0.9146	1.267	0.8616	1.34	1.119		1.188
sp|P23448|FLIG_BACSU	fliG	0.3534	0.5962		0.5304	1.246	0.3861	0.6854	0.2007		0.364	0.6766	0.1083	1.029	0.4325		0.08348	0.3276	0.4372		0.2858	0.2775		0.7624																					0.0368			0.1232
sp|O31619|THIF_BACSU	thiF	4.309	0.1785	3.314	2.357	0.146	1.917	2.042	3.148	2.207	1.746	1.627			2.095					1.429			6.768	0.9577	1.235							1.144						1.91		1.413									24.88
sp|O31793|YMAG_BACSU	ymaG																																		13.84	17.95	14.89	11.83	23.01	12.62	29.8	21.68	24.95	24.75	29.95	29.35	17.58	20.4	22.74
sp|O05246|YUGN_BACSU	yugN											2.815			1.126		0.0222							0.4068																				2.115	5.03	3.028	3.035	3.197	1.892
sp|O34851|LDC_BACSU	ykfA													6.84					3.852	3.037	12.75	3.519	7.77		14.84		2.9	2.811		4.951	3.614		3.039				3.432	2.393		2.533				11.13	6.962	7.461		7.653
sp|O34616|SDPB_BACSU	sdpB	0.8217		3.084	2.643	2.569	1.557	1.803		1.355	1.403	3.312	2.564						1.235		1.449	0.7408		0.7136	0.8402	0.8244		0.2434	0.2475	0.2638		0.1764								0.1416
sp|C0SP84|YTLA_BACSU	ytlA																																2.971		6.427	2.788		3.702	9.331	7.398	15.56	4.773	8.219	14.53	7.62	8.759	12.3	16.6	7.845
sp|P54378|GCST_BACSU	gcvT			0.1763	0.2456		2.166		3.226	1.373			1.683	0.1168	2.202					0.07617	0.06265		0.5197	1.088	0.07359				0.1382			0.7119		2.022	0.1663			0.3643		3.476	2.557	0.07497					0.1396
sp|P39625|SPSE_BACSU	spsE																				0.2285												1.008			4.804	4.506		4.349		4.272	4.57	5.538	7.234	4.718	4.231	8.455	9.263	8.025
sp|P18157|GLPK_BACSU	glpK			16	4.706			13.72	13.66	2.979			13.36	1.98		13.42	3.248		3.558	1.872	2.587	1.633	2.099	2.269	1.386		1.178				1.77	11.71						5.257		8.84						11.7
sp|Q45577|YBEC_BACSU	ybeC			14.29					5.907	9.59													0.919			1.303	0.5267	0.8413				0.9871		0.5289				0.5905	0.5604	0.6451	0.5761	1.179			0.4246	0.8904
sp|O34693|YLOA_BACSU	rqcH												5.491			1.888		1.343	3.31						3.555	1.626			2.337	2.345		3.586				3.416			3.685		2.026			1.546	3.023	2.948		4.418	3.876
sp|P71012|PTF3A_BACSU	fruA							0.9295				3.566		0.001153		0.2402		1.607	1.262	2.518	2.753			1.713	9.216				1.447			1.008	1.282	0.8509					1.641		0.9388					0.4981
sp|P39847|PPSC_BACSU	ppsC				0.327		0.03688		0.8467				0.3078		0.108		0.8805	0.2195						0.08771									0.4315			3.108									0.6188		0.02757	0.1608
sp|O31430|SKFH_BACSU	skfH	9.161	9.356	11.46	20.68	9.667	6.838	7.342		5.655	3.414	14.39	4.318			4.631		1.667	4.514	4.403		1.486		2.766							4.138								1.861					3.797		27.27
sp|P39586|YWBC_BACSU	ywbC		0.7321			2.841	1.59			2.536		0.3832	1.949	1.262			1.071		1.13	1.241	1.639		0.7669	1.426											4.925									3.657	0.3698	0.4239		8.807	3.15
sp|O31617|THIS_BACSU	thiS						0.03305								0.6767	0.5472	0.6044	0.7448	0.716		0.7208	0.4323	0.7826	0.04589	0.7297	1.129				0.702	0.358													0.1236		0.08955		0.07552
sp|P54499|YQGV_BACSU	yqgV					1.59	1.751	0.3726	1.311						1.422	2.248		1.354		2.571		2.234			2.838	2.96		3.486		2.829	2.332	3.751		2.646	3.182			3.64		3.046						0.9312			0.006516
sp|O34596|YOBK_BACSU	yobK								0.4693	0.265	3.381			2.826			3.492		2.71	0.1046						0.1045	1.164		2.795	1.98		1.448				0.9005	1.013		0.2793		0.8614	7.722		1.914		1.227
sp|P37872|YBXB_BACSU	ybxB															5.452	6.904			3.396		3.427								3.543	2.797	5.349	3.024	5.134	3.834		5.037				3.356	4.253	4.656	2.924	8.144	3.099	1.81	2.58	2.374
sp|P37522|SOJ_BACSU	soj															2.598	1.326	1.523	1.707	1.555		1.544			1.918			0.4704	0.4594	0.7472	1.537	1.001	1.011	1.105	1.711	0.3211		3.032	1.55	0.5189			1.867	0.3599
sp|O34934|NADK2_BACSU	nadK2								2.322			5.148					2.422		2.4				3.463	2.031	2.165	5.286	2.9		2.382			5.363		3.827	6.524	4.954	3.418	5.907		7.032	3.482		4.072			4.923			1.759
sp|O34394|YJJA_BACSU	yjjA	1.462		0.2871	1.239				0.8721	0.8102		0.373		1.346					0.8368	0.7371	0.2036		1.507	2.786	1.473	0.2916	0.000594	0.3412							0.001393									0.1084		2.009		2.079
sp|P06569|YTXC_BACSU	ytxC								6.733		9.25	9.723	9.98	12.83	12.29	4.028	7.348	2.925	8.265	3.911	7.449	2.088	7.541	9.957	2.776	3.338		1.196			0.9143															6.803			22.24
sp|O34421|ACDC_BACSU	yngJ																6.818		0.3385		6.079		0.3207	10.26	6.54	5.86	2.16	3.558	4.093	2.637		6.579	7.661	3.443	4.078	5.778	3.075	3.539		4.911	1.644	3.257
sp|P37474|MFD_BACSU	mfd			1.095		2.746			4.92	1.35			1.954			5.665	1.769			2.103	0.1773	3.007		4.197	2.488	2.297					0.2607													1.532		0.3014	7.418	4.215
sp|P37940|ODBA_BACSU	bfmBAA		3.232	3.329	3.714	2.772		1.532			2.647	3.921	2.897		3.504		1.828			1.088									2.348												2.153					2.346			6.555
sp|O31782|PKSN_BACSU	pksN		1.804	0.2447							0.1228						0.4308		0.3769						0.01778																			2.86	1.731	1.8		1.35	2.541
sp|O06714|SBCC_BACSU	sbcC	1.976	1.679	1.828	0.9731	1.776	1.933	1.376	1.497		1.531	1.935	1.834	2.335	1.323		3.254		1.561					1.407	0.3768
sp|P25983|PYRK_BACSU	pyrK		0.6228	0.7827		0.7582	0.8609	1.481									1.291				1.798	0.6025	0.3046		1.883	0.9663	1.229	4.286						0.06914	1.121	0.1122	1.214	1.56	0.09881		7.146
sp|P70947|YITU_BACSU	yitU		0.03949							0.2804	0.04272	0.04488	0.002016	0.000737		0.008593	0.002686		2.593	2.6e-05	0.07362	0.01186			0.2407	0.06823	0.09755	0.7849	0.7772							0.417		0.409		0.4447
sp|P71031|SSPO_BACSU	sspO																								1.071				2.304			2.283	0.5215	2.108					0.4555	3.332	6.577	0.196		2.569	3.414	4.623	3.787		3.048
sp|P39156|YWLF_BACSU	ywlF										2.068			1.076			0.6967			1.789						0.9669	1.285	1.016	0.9418	1.072		0.9468			0.6132			0.667											3.572
sp|P14194|CTC_BACSU	ctc						0.2706	0.4671			0.6819	0.8212			0.7873	1.155	1.17			1.472			1.121			0.4332		2.553										17.53		1.662	8.483								6.893
sp|O31642|YJDA_BACSU	yjdA												0.4282	1.18			8.676		2.577		3.511		1.558		2.138		6.237	3.3		3.412			4.946	2.532	4.509		3.956	2.143	4.538	3.522	2.892			0.3135	0.8782
sp|O34866|YODJ_BACSU	yodJ			12.3	27.39				1.919														1.606								2.445														1.595		0.9482		1.449
sp|O31581|YFHM_BACSU	yfhM								2.378						2.089		2.156		0.4197		2.764		2.464		3.212	0.09573	11.54			2.025	2.536			2.152	2.154				3.316	8.145	3.365		9.426				7.73
sp|P70999|SPEB_BACSU	speB																			1.045								0.7736		2.467				2.603		0.001005		1.194	4.089	1.951	0.6484	2.104		2.521	1.297	5.164
sp|P54592|YHCH_BACSU	yhcH			0.2675	5.898	0.4338	0.9732	9.424	0.6967	0.461	10.14		11.72	9.103			0.6986							0.8784		0.1447	0.1342	0.1051	2.309	0.1712				5.069						3.185					5.303
sp|P11018|ISP1_BACSU	isp																																									2.999		3.776		4.454	9.602	6.023	10.07
sp|P37941|ODBB_BACSU	bfmBAB			2.444			5.251	6.061	5.732	3.093		1.513	4.957	1.841	1.98		3.957						4.541	2.502	3.832		1.57														0.5881						1.212
sp|O31778|MIAB_BACSU	miaB		28.63			4.877	11.03	19.82	3.027	11.33	2.876	4.531	3.606	2.501	7.366				10.46					32.34																				13.34				5.528
sp|O34930|RAPK_BACSU	rapK	0.7497	6.47		2.807		1.044		0.4981	2.893	0.1293		0.1267					0.7093	0.07932			1.752			6.028						0.4167															0.8294	0.05546
sp|P54472|GCH1L_BACSU	yqfO	2.941	3.471	3.386															3.281	2.086		2.825	0.2837	3.97	2.866		0.2654				2.665			1.932						0.1052			2.456		1.406		0.8073
sp|O31562|YFIT_BACSU	yfiT	2.278	2.313					2.544				2.91	2.806	2.704	3.78		2.556				13.1					0.7773	0.0215	0.2104	0.01293	0.9174		0.76		0.009029				0.009904			0.03897	0.1082
sp|O34651|HISX_BACSU	hisD		1.827					11.24	3.308	0.9972	0.5352		1.023	1.115	0.18		1.338		10.75	0.6254			1.641			1.07	0.9712	10.63				1.327						1.398		1.336	1.17
sp|O07529|AZR_BACSU	azr	2.014	1.32	1.875		1.287	3.228	0.0976	2.515			1.839	0.01644							1.683			1.599	2.569			2.675		2.156	14.19		6.695								4.259	3.007					0.07784
sp|P39075|BMRR_BACSU	bmrR		1.289	2.952				1.784		1.837	1.191		1.346				1.042		1.105																													15.6
sp|P46916|YTXO_BACSU	ytxO		0.2								0.2511				0.1738		0.2322			0.05192																								1.4
sp|P21656|SYW_BACSU	trpS	0.04669	0.00602	1.029	0.06812		0.1003	0.2142	1.17	0.1805		0.0685	0.2917	0.7322			0.4682		0.2979				2.479	0.2768																				0.904	0.1387	0.6197
sp|O32233|SECG_BACSU	secG							1.13		1.336	1.301		1.69		0.7572	4.831		3.146	1.561	2.187		4.479	2.215		2.023						4.794													2.722	2.577	3.222		2.304
sp|O31725|YLMC_BACSU	ylmC																						3.651	0.09424	3.309	6.044		7.79		7.845	5.714		0.114	7.433			7.705		0.002716		0.1611	0.1499			8.047	6.692			7.255
sp|O32066|YTZH_BACSU	ytzH										0.2704													0.966		1.674	2.119	3.462	1.839	2.568									1.715				2.409	1.108		2.202
sp|O07572|YHJR_BACSU	yhjR			1.009															0.0277																		1.271									2.077	1.606	2.947	3.152
sp|O34554|YJFA_BACSU	yjfA													0.07439							5.637		0.2036		9.262	8.429		12.97	0.9186	5.155	2.323	8.118			5.397	9.943		10.08		16.5		13.84				5.132		11.08
sp|O31601|YJBC_BACSU	yjbC														1.009				1.323	7.621		2.869		2.213		7.309						6.297									5.952			2.348	2.221				1.209
sp|P54450|CWLH_BACSU	cwlH																																											3.035		5.697	6.092	5.256	2.618
sp|O34314|YTLC_BACSU	ytlC																										5.869		6.408	3.645	6.544		4.318	7.099	9.831	7.342	7.058	14.99	15.18	6.278	8.906	9.157	9.914		5.554	4.385		5.967	3.272
sp|O31589|YHBB_BACSU	yhbB																			3.526		1.265		0.01402								3.192					14.92	4.846	10.68	5.091					2.551	2.282	1.761	5.272
sp|O05408|YRPG_BACSU	yrpG					0.02491																																						2.2e-05	0.04383	0.00391	5.9e-05	6.1e-05	0.002563
sp|P37540|HOLB_BACSU	holB								9.084					0.7679																																0.6861		1.079	0.9598
sp|P35538|FLHB_BACSU	flhB													1.824																															0.9044	0.08452			0.7314
sp|P54955|YXEP_BACSU	scmP	2.098									2.487			0.3212		3.655		3.526																										13.69	3.355		0.2608	3.973	0.6508
sp|Q795R8|YTFP_BACSU	ytfP												5.905											5.15																					2.726	1.905			2.255
sp|P19670|MURA2_BACSU	murAB				4.468		1.995		3.301	2.754	1.796						6.099		6.329	1.537		1.323	2.076	1.339	3.048					1.686		1.587	1.768		0.7238					2.064	1.209			0.5873
sp|O07545|YHED_BACSU	yheD																			0.4493	2.356	1.121	1.641	1.401	6.434	2.412	3.696		6.972		2.491	3.754	4.066	2.814	2.725	4.265	6.019	2.897		3.7			6.194
tr|A3F349|A3F349_BACIU	panB	0.9261	12.2				10.18		12.38					4.354	2.443	1.2	6.582	2.241	16.83	2.572			11.34	1.708		0.6051																				1.054
sp|O31427|SKFE_BACSU	skfE	7.089	8.709	11.91	7.463	9.461	17.13	4.961	15.76	7.611	8.649	6.99		3.937	3.224					2.968					5.883		6.17	2.517	1.3
sp|O32031|YRRS_BACSU	yrrS	2.214	2.682			2.351		4.979	0.149	5.144	5.014		3.805	5.221	5.328		1.756	7.047		6.155	3.003	0.4148				1.706							3.945											5.712
sp|O34703|YJOB_BACSU	yjoB		1.858	3.116		2.049	3.471	0.01686		2.409	3.874		1.867							2.043			1.674							2.318	0.669		3.234	2.578			1.554						10.31
sp|O34863|UVRA_BACSU	uvrA		0.5559			9.752	0.05285		6.161		0.03542		16.53	0.02206	20.48				1.886	26.77		29.74		0.1375		1.67												0.5562					0.5839	0.1194
sp|P71037|YWNB_BACSU	ywnB	0.4994	0.5116	0.2409	0.6466	0.6256	0.008451	0.4005	0.3129	0.7469	0.1002		0.01292	0.007811					0.1497				4.805	0.01778	0.008268		0.07331																			1.414
sp|C0H3Y7|YJZK_BACSU	yjzK																																											5.469	4.085	5.47	2.377	7.045	2.406
sp|Q45063|YNER_BACSU	yneR	3.898								3.18	5.953		2.852						1.314						2.544		1.423			0.9965				0.6394							0.8031		1.396			1.942	1.992	1.47	0.7912
sp|Q08310|COTW_BACSU	cotW																0.3683															0.9199				1.504						5.469	1.797	4.049	7.754	13.98	0.3909	9.611	9.786
sp|O07591|CRCB2_BACSU	crcB2													2.911			4.383						2.278																					1.7		0.2989	0.182	0.7616	0.3647
sp|P39070|CLPQ_BACSU	clpQ																			23.48					2.059	5.125	1.693													5.087					4.806	3.482	10.44	5.701	1.937
sp|P54501|YQGX_BACSU	yqgX															2.506	2.618		2.837	2.055	1.44		1.307	2.48	1.297				1.604	3.535			2.466	2.836	2.546	2.349		1.473	2.206							1.572
sp|P94550|ETFB_BACSU	etfB																			1.637	9.1e-05				0.05902	0.000897	2.496	0.008209	0.03748			0.00583		0.004898	0.00805	0.00237	0.001071		0.000518	0.000218	0.01816	3.704	0.01534		3.319
sp|Q45499|SUHB_BACSU	suhB																1.707		1.393	2.581	5.362		1.547		1.183	3.423						0.8326	1.738		1.115		0.224				1.251	3.162	1.314		0.4587	0.7662			2.336
sp|O34916|DAPEL_BACSU	ykuR												1.604				1.101				1.574	0.2108	2.837	1.497	1.755	1.752			0.3088			1.035	0.8619			1.283	0.3487	0.9984	0.4902		0.8948	4.834
sp|P54497|YQGT_BACSU	yqgT																			3.545	0.8071		1.231	2.044	1.684			3.265	2.927	5.205			1.463			4.406	3.243	4.862		3.029		2.116		2.05		1.092			1.073
sp|Q08432|CBL_BACSU	patB								1.658																1.562					1.699					2.306	0.09315						2.031		4.161	0.6333	1.929	1.039
sp|P12013|6PGDH_BACSU	gntZ										1.305	1.813			1.337			0.8801	1.201	1.05				1.453	1.128	0.6217			1.006			1.267		0.7313	0.5612					0.1336			1.064	2.682		0.8161
sp|O32204|ARCD_BACSU	yvsH			0.6851									1.486							0.626	0.5764	0.4005		0.2948	0.3157			0.8307	1.784	1.02		0.7295		0.7364	0.7511	0.5024		0.5832				0.7432						0.3451
sp|O31993|YOLB_BACSU	yolB		20.59	49.62											12.03		11.99		25.47		13.19				10.26																			19.86		8.471	7.407	12	12.46
sp|Q795J3|EPSN_BACSU	epsN		11.15	8.73			10.79	9.35	9.812	7.621	9.138	6.457	6.744	6.713	4.398	9.403		8.788	7.598	3.994		9.541	4.388
sp|P70994|4OT_BACSU	ywhB		4.055				2.204	1.412	3.126		0.6266				1.297	6.841	0.1746						4.604	0.841	0.7949				0.47	0.9981	12.16				0.5883											0.9349			2.222
sp|P39617|YWDI_BACSU	ywdI	1.704	2.353	1.951	0.9726			0.003883								2.809			0.967		1.118			1.5			2.77						2.668			3.49			2.176									19.15
sp|P53559|BIOW_BACSU	bioW		1.905				3.365	2.504	2.407	1.927	2.058		2.183		1.428		1.053	8.769	1.21				1.25			0.9037			0.5254																		0.1994	0.2429
sp|O31630|YJCH_BACSU	yjcH		0.2152		3.221			0.3222	2.318		4.198		4.22	2.426	0.3285		2.615		0.3215	0.798	2.93		4.319	2.626	2.724																				0.04997
sp|O05269|GUAC_BACSU	guaC		0.08714						0.09817			0.03731		0.2008		0.1187								0.1424																		10.68		0.1301		0.06426		0.09142	0.1525
sp|P11470|GERE_BACSU	gerE																									0.2162	0.1274													2.859	9.616	3.948	4.989	15.36	5.184	5.844	13.95	10.03	4.791
sp|P50836|YPQA_BACSU	ypqA																																	0.7772	0.8707		2.703		1.996	2.14	1.622		2.012	2.159	3.515	3.229		6.453	9.802
sp|Q06750|CYSE_BACSU	cysE	3.287					1.378		1.229	1.791	1.488	2.531		5.966			4.062						6.973		3.966					1.484				1.475	1.155	2.303	2.745			1.721		2.264
sp|O05223|YWRJ_BACSU	ywrJ																															1.117	0.4975		1.433			3.731	2.026	4.499	4.518	7.718	3.877	2.501	5.368	11.82		12.08	3.017
sp|O06486|RFBF_BACSU	yfnH																																								0.5869			9.322		8.098	6.427	11.32	8.446
sp|O34409|YFLN_BACSU	yflN													19.51		0.04417						1.057		0.3401		1.136	1.557													1.508				1.18		1.332
sp|P39624|SPSD_BACSU	spsD																																								0.07515	10.77	5.743	6.68	7.813	7.004	6.489	11.98	8.144
sp|P37548|YABG_BACSU	yabG																																			2.037				3.326		3.447		4.142	4.336	0.7924	1.288		0.6096
sp|O34530|RSGA_BACSU	rsgA	2.126				1.158		1.556			1.321			1.928	4.428	2.603	2.633		3.255		1.734	5.508	2.106	2.678				1.24																1.24		1.285
sp|P54569|YQKF_BACSU	yqkF																						0.04479		1.169											1.709						2.593		0.784	3.284		0.1355	0.1253	3.829
sp|O32035|YRRN_BACSU	yrrN							2.437		1.631	0.2857		2.666		0.07173	3.06		2.668	0.2384	1.602	1.023			1.782	6.096						2.317			0.8793								0.7647
sp|O34885|YDIS_BACSU	ydiS			5.076	4.449		3.166			4.578			4.759						1.318				0.000209		2.625	4.12		4.793				2.801		7.087				4.155	3.625	5.047	3.787	0.2716
tr|Q799J5|Q799J5_BACIU	yhaA																	1.351				1.051					1.262	1.037		2.614	2.169	1.322	1.382	2.997	3.295	3.73	3.539		3.778					1.237		2.292
sp|O34442|MGTE_BACSU	mgtE	2.539					4.123	1.305		6.584	11.78	4.718	4.266	5.152			1.916			1.037			0.9727															1.834		1.544	1.337	1.105	1.214			1.235
sp|P19405|PPB3_BACSU	phoB			3.746				2.742			3.142	2.127								2.477					6.361			2.689										2.273		2.279
sp|P42425|LON2_BACSU	lon2										6.41		2.414			0.006719	4.451		2.845	4.956	10.77	0.0142	5.257	4.649	7.156	3.465	3.979	5.75	2.641	3.351	5.687
sp|P13267|DPO3_BACSU	polC						2.583	1.992	2.005		2.227		1.929				1.686		1.606		1.714		1.401		1.541									4.355										0.1229				3.327
sp|O34697|BCEA_BACSU	bceA	14.63	20.59	4.334		3.667	3.401		2.429	13.33	5.662	5.448	5.58			0.6464						0.6033	6.822	12.97	2.147			0.4719
sp|C0SPB6|SSBB_BACSU	ssbB	6.176	3.622		3.662	2.437		3.316	6.913	4.837	2.53	2.369			2.902	4.429	1.839				2.757			14.21											3.532								1.607
sp|O34305|YTOQ_BACSU	ytoQ		2.298	1.1	1.392	1.3	1.373	1.814				1.933					3.18																												9.589	3.11	2.933		3.42
sp|P54390|YPIB_BACSU	ypiB	1.79	2.231	2.148		2.131	2.618	2.635	2.206		3.264		4.707	1.719	3.091	1.714	5.191		3.854		6.724			3.879
sp|P24010|COX1_BACSU	ctaD	0.6322	1.595	0.5046			1.163					1.033			0.7615		0.00966			4.458				2.491					2.133	4.352							6.926				4.036			4.873			2.14
sp|O32023|YQZC_BACSU	yqzC		1.198	1.238	1.359			1.253	1.813	2.961	1.314	1.323			1.241		1.504																								0.5699					0.9491		0.03612
sp|P46349|GABP_BACSU	gabP		0.3373			0.6048				0.1214		0.2996												0.04599			0.1153		0.5125	0.3478					0.2688	0.2311		0.1618	0.5492	0.4763				0.4016		0.5836
sp|P55874|RL35_BACSU	rpmI	3.584			2.186		5.125	2.77	0.1554	0.02348	2.283			0.03883		5.583	2.266			2.359	0.03051		3.14			2.607	4.126
sp|P54477|YQFT_BACSU	yqfT																						5.39	11.19		2.677	2.046	2.105		42.49		14.88			2.391			3.872		9.349	2.625	4.437	2.668	0.004351		12.66			3.447
sp|O07081|YRDC_BACSU	yrdC	0.078						0.08797	0.03961			0.09904	2.354	0.01883	0.03953	0.06874				0.03019			0.03299			0.02598	0.07671	0.06334	0.04409									0.04907		0.03696
sp|O07584|PLSC_BACSU	plsC	2.473			1.892		2.133	2.694	2.262				5.488	4.315			2.683		2.434	4.03	3.35		1.843	5.412	1.688															2.288			2.309
sp|P46913|QCRC_BACSU	qcrC			2.409					1.661		3.44	1.413		0.8495			3.68		1.659		7.235			4.186					4.343	4.497		5.476		3.114													1.744
sp|P42063|APPC_BACSU	appC																	1.562		22.1			1.044			36.18	16.88	12.68				12.85		17.99			19.59	20.23		23.3	16.6	3.508	6.95	8.529		10.82
sp|P55190|YBAS_BACSU	ybaS				2.586		2.518	3.591			5.978				4.808		0.6098	1.672																												1.168		1.124	0.6
sp|O34544|ACCC2_BACSU	accC2												0.07613							18.13	1.801	2.171	3.362	2.264	0.5176												1.522							0.3972	0.2356			6.248	0.1631
sp|P39816|PTW3C_BACSU	gamP	3.371			3.64	2.262		2.903	3.301	2.927	3.366			2.771			2.433			2.092			3.581		2.006																					0.02172
sp|P17620|RIBBA_BACSU	ribBA		2.493							0.1283				0.299		2.268	4.128		2.453		0.5571			52.9																				1.923		2.429		0.0904
sp|P54376|GCSPA_BACSU	gcvPA		1.149		1.965			1.396			0.07391	1.321	0.6594	0.003219	1.016	0.5844	1.056	0.8069	0.05606			0.7202									0.7232														4.188
sp|Q04385|YGXA_BACSU	ygxA		0.2731	1.076			39.93	1.623						0.7901						3.873			0.7913	0.9447	4.008						3.216	1.104								1.495	1.502							0.2829
sp|P54572|MAO1_BACSU	yqkJ		0.04299	0.2044					0.2442		0.008741		0.006347	0.3457			0.008489		0.001172	0.2786	0.03778		0.04603	0.001486	0.003673
sp|O34759|YDJO_BACSU	ydjO								1.322		0.1941				3.465	2.27		3.073		2.652	3.996			6.267				1.304			5.102	1.88			3.097					5.561						2.372
sp|O31594|YHZC_BACSU	yhzC			0.2223	0.5033			0.6419							0.1459			0.09207			0.1476	0.07749		0.222									0.2899	0.3336		0.2852									3.471			2.202	1.747
sp|O32132|YUNC_BACSU	yunC																																					2.463	4.17	4.02	9.242	3.906	13.34	14.29	9.315	16.78	1.989	8.781	6.233
sp|P10726|RPSD_BACSU	sigD										0.2534									0.5668																									0.6629			1.744	2.66
sp|P24808|CWLA_BACSU	cwlA			0.09344	0.09114		0.1252	0.07354	0.1527	0.1128	0.08981	0.1085	0.08216		0.1194		0.04105		0.1022		0.05349		0.04631		0.03881
sp|O06974|GNGF_BACSU	mgfK	1.436		1.769		1.349		1.915	3.026	1.648	1.603		1.209		1.507				1.578	2.727	1.243			1.574										2.177										1.737
sp|P71002|RAPF_BACSU	rapF	3.006			3.289		1.484	1.458	1.415								0.8409		0.9007	1.277	1.581		0.625		0.4556		41.54		25													4.607		10.27
sp|O06483|YFNE_BACSU	yfnE																																											7.339	0.1658	0.3663	4.723	10.49	10.22
sp|P94438|YFIJ_BACSU	lnrJ								2.446		1.581		1.54		2.957																													2.44	2.371
tr|A5HNX5|A5HNX5_BACSU	pksS							1.788	1.902								1.444		1.662							0.3439		1.981				2.246			1.566	1.974			2.233	2.074	2.046	2.315		1.739		1.309
sp|O34358|HTRA_BACSU	htrA																	4.38																						1.542	0.1471	0.7068		0.1611	2.627	1.371	0.1334
sp|P33189|YHXA_BACSU	yhxA						0.327	1.412	0.8591		1.947		2.704				2.116		1.871	2.181	1.859		2.215	2.228	2.234		2.025				32.93				0.2491
sp|P94545|MUTS2_BACSU	mutSB								0.6542											0.8493			0.632			1.555	1.892	1.429																		1.226
sp|P94459|PPSD_BACSU	ppsD									0.8293	1.653		2.067	16.82			1.55			1.484			0.4656	0.9072	4.876																			0.008242	0.1661
tr|Q45675|Q45675_BACIU	N/A	7.915	7.284	8.472	7.86		8.276	6.71	7.444	7.606		6.559			5.166	5.239		4.726		4.048																				3.834
sp|P39914|YTXJ_BACSU	ytxJ	1.951	2.996			2.241		1.231	2.07						1.494		1.116			1.189			2		4.308	1.709			1.094								1.966
sp|O32117|YUTJ_BACSU	yutJ		1.995					0.005146			2.194	1.788	3.52				0.785		1.93	0.7424	1.851	0.5211	2.136								1.778									1.27						1.881
sp|O32114|DAPF_BACSU	dapF		1.991		1.357		3.082	2.388	2.36			2.162					1.655			0.1999					0.1118	0.0502	0.08931		2.525	0.1403		0.1403
sp|P38021|OAT_BACSU	rocD		1.943	2.91	4.506	4.892	0.6446	2.279			4.826		3.658	1.751			1.731		2.178		1.819		1.279		1.48
sp|O34357|YTPP_BACSU	ytpP		1.689		0.8785	1.129		1.203	1.397		1.154					0.7447				1.138	0.503		0.9951		1.504			0.8015													0.582					0.08411
sp|O31743|RBGA_BACSU	rbgA		1.468		1.488	1.596		1.213	2.587	2.425	0.8521		2.097						1.937	3.813	1.284			1.725			1.606
sp|Q796Y8|BCP_BACSU	ygaF		1.446			1.254	0.585	1.424			0.06706	0.5501	0.2252			2.881	1.042						0.9503	4.522
sp|P12878|RS14_BACSU	rpsN1													2.4e-05																1.235		0.6855	1.39		0.8276						0.7565				0.7372	1.508
sp|O31864|YOZE_BACSU	yozE					0.7159														2.889		3.681	0.7318			1.419	2.09	1.281	1.675				2.549	1.348		1.401		1.353	2.24				1.424
sp|O06976|CRH_BACSU	crh									1.03																																		1.862	5.04	1.816	1.529	2.42	1.776
sp|O34828|YRZB_BACSU	yrzB						2.252	1.603						1.767	1.556	0.964	1.713	1.556		1.163		1.393									1.932													1.344	1.264	1.457
sp|P94585|MSCL_BACSU	mscL					1.322											2.744	0.1477				0.1668									0.3048					1.088									0.381		0.7859	2.318
sp|O31649|YJDH_BACSU	yjdH				0.2926	0.3673	0.2083					0.3388								0.5806					5.976		0.4508	0.8895				0.9754						2.157			2.227	1.302		16.47		1.52
sp|P19079|CDD_BACSU	cdd					1.834						1.405					1.455		0.6531	1.065	1.386	2.12	1.626		1.89						2.187						2.919							1.216	30.84	1.765
sp|O31801|YNCF_BACSU	yncF	2.144												1.082			1.32			1.743			1.27	1.956		1.675			3.653	1.35		1.523				0.1718			2.266		0.2102				1.147
sp|O31592|YHBI_BACSU	yhbI																																												2.65	21.71		3.024
sp|O32248|YVBK_BACSU	yvbK									2.064		1.441			3.861		1.436		1.824	1.161	1.973		1.737	2.012	2.12			1.031			1.335	1.794															1.354
sp|P80876|GS18_BACSU	yfkM					9.964					7.561						10.75						1.141						1.774			2.179				2.626		1.984	2.361		0.9207	2.71		0.4954				1.855	1.108
sp|O34649|YTLD_BACSU	ytlD																												20.41	21.62		14.98	15.38		28.9		16.72	26.5	15.32	11.33	10.02	8.004	2.217	15.96		17.14
sp|P19672|YQXC_BACSU	yqxC					4.506	4.653			2.197				0.7251			1.012	0.7712	0.6929	0.507	0.9075	0.9902	1.037	1.054	0.8928									1.08
sp|P39631|SPSK_BACSU	spsK																											6.044										8.543		9.543		10.21	12.96	6.628	1.131	5.331	7.552	2.885	3.919
sp|O31500|YERO_BACSU	yerO			0.7001							0.0342		0.02928	0.03156		1.786			0.07118						0.07123																			2.36
sp|O31657|HTPX_BACSU	htpX											1.279		0.868			0.5622			1.079	0.9253		0.9234	1.111	1.283						1.092	1.133						2.018		2.202		1.406							0.5844
sp|Q45462|OPUBC_BACSU	opuBC	1.875			1.501																		1.961	1.477		4.657	1.924	1.697		4.042				1.861		5.151						3.011	1.569		0.8845	6.856
sp|O06975|WHIA_BACSU	whiA				1.427						1.075												2.187																								1.054	2.072
sp|O30601|YOSP_BACSU	yosP			1.871	1.477				1.266				2.23		8.527									1.911		0.4906			0.3887				0.7745	0.677				22.64	0.827		0.9203	106.7
tr|A3F3G8|A3F3G8_BACIU	trpD	3.388		1.807		1.68			2.124	1.208		2.575	4.373						2.039		2.808				1.44							0.8521
sp|O34470|YLBL_BACSU	ylbL						1.529	1.276									1.236										2.176	2.673			2.446						0.8476											2.049	1.399
sp|P24011|COX2_BACSU	ctaC							2.737	13.3		1.082	2.97	3.128				3.564				2.979	0.06803	8.138								0.1786	5.165														0.07889		8.786
sp|O32294|RAPG_BACSU	rapG				1.65			4.585	1.539	2.681	2.57	2.108	2.573															19.24				13.17			12.07			13.87											10.31
sp|O34599|ISCS1_BACSU	iscS1								20.91			12.8	12.83		1.018									0.09565																				4.136					0.2569
sp|O06736|SAT2_BACSU	yitA	0.000249																														0.452		0.3871	5.209	2.113	2.376		1.771	4.515	6.656	11.1	2.094	1.824	5.973	1.231
sp|P18158|GLPD_BACSU	glpD					0.8572		0.5783						0.04098			0.1099		0.5644	2.548	1.309		0.5647	0.6694		1.24		0.03588	2.262								13.21												0.3205
sp|P39761|ADEC_BACSU	adeC																							0.4323						2.163		0.6608		5.458					1.371	1.156		1.871		3.568	0.2722	0.6678	0.2583	0.1193	3.948
sp|P23545|PHOR_BACSU	phoR														0.03522	0.1142						0.6582				0.0493		1.998	0.3801		0.106	0.983					1.966	2.388					0.7147	3.001		0.302
sp|O31875|NRDEB_BACSU	nrdEB	3.715		2.339				2.988	14.8		0.07182				0.2744				3.09			1.652	0.1627			9.338				11.84						10.19								37.12				17.35
sp|O34727|HIS6_BACSU	hisF	1.839	6.653		2.292		0.6746		1.407	4.988		1.125	2.46				2.472			1.944			2.57	1.745
sp|O31667|MTNX_BACSU	mtnX		2.467		0.1021	2.348			0.1071	0.09576					1.013		0.8781									0.1964			1.486		2.26										0.252					0.4748
sp|O05236|YUGG_BACSU	yugG	1.238	2.103		2.657		0.8872	0.6549	0.5734	0.3812	0.5468	0.4031	1.153						0.1182				0.5403				2.592
sp|P71086|PERR_BACSU	perR	4.064	1.808	5.117		1.941	2.452		2.057			0.3147		1.798	1.165		1.694						1.794		2.651										0.4503
sp|Q7WY72|YLZA_BACSU	remA	2.949	1.438		1.579	2.843				3.553	2.277		2.438			3.625	2.913		3.2					2.578																						3.044
sp|P37815|ATPL_BACSU	atpE							4.054		6.287	2.536	3.352	5.442		3.639				2.52		4.446		3.05	2.697			1.55	1.499
sp|P19466|MTRB_BACSU	mtrB			2.3		2.891			1.247		4.345	2.092					1.336			0.9896				1.576														0.5784						0.8704				6.785	1.231
sp|O32089|YUZC_BACSU	yuzC																					0.05332							0.8358	1.768				0.5902	2.128	3.272			4.438	1.662	0.8939	4.598						0.2477
sp|P42249|CWLJ_BACSU	cwlJ								0.1101														0.08702			1.397						2.685	3.458			3.534		2.877	1.312	2.717	1.351	2.476	1.936
sp|P54562|YQJY_BACSU	yqjY			1.897					1.714	1.528	2.205	1.431			1.304						0.6525			0.8242																					1.834	2.131		5.011
sp|P94352|YXJI_BACSU	yxjI								1.744	1.433			2.68	1.021			1.532		1.648	1.341	1.436		6.142	1.121	1.747	1.164
sp|O31687|STOA_BACSU	stoA																							0.3322	3.903	1.477	1.861		3.553	4.081	4.317				4.616	5.199		8.781	4.18	0.9723			0.6917
sp|O34835|FAPR_BACSU	fapR			4.379	2.305	3.273			3.421				2.782	1.702	2.231									3.522																				1.669		1.193		1.758
sp|P70960|YWMC_BACSU	ywmC																														1.308													5.009		1.806
sp|O32099|BZRD_BACSU	yueD															1.466				1.42						1.685	1.558	1.375	1.612			1.557			2.299					1.273	1.102	2.281				33.78			1.755
tr|A0A0N7HXW8|A0A0N7HXW8_BACIU	recA																																		2.274													2.705
sp|P39629|RMLA_BACSU	rmlA																																											2.669	0.2074	9.438	0.1393	13.14	13.81
sp|P39071|DHBA_BACSU	dhbA	2.468		3.39			0.7756		2.278	2.408	2.962		2.179	1.474					1.375				2.437																1.1
tr|A0A0A1HAY4|A0A0A1HAY4_BACIU	yjbW																														1.848																0.8947
sp|P70945|YITS_BACSU	yitS								0.5769					0.4318	6.075		1.173			0.635					1.138																			3.046		2.438	4.265	3.13	2.579
sp|O34969|YFJR_BACSU	yfjR				2.349		0.008128		2.054					0.1397		13.27		2.134			1.009	8.373	1.434	0.4774	0.2621								0.17					0.1756
sp|O34876|FTSX_BACSU	ftsX	0.9735		1.101		0.3679	0.6822	1.088			0.7538				0.8743		0.5165				0.7655											1.429						1.403						0.2176
sp|Q02115|LYAT_BACSU	tagU	0.1171		0.02082	1.336		5.118							2.869		4.799		3.642				3.647							3.063
sp|P96605|YDBJ_BACSU	ydbJ	7.618						12.61								1.914	0.8408			1.974	0.6656	1.326	0.9391		0.537		9.212				1.178													0.7842		0.6366
sp|P13714|LDH_BACSU	ldh				2.19		2.298	2.742	2.095	1.313			1.019	1.227	1.603		0.5412		1.973				1.168	0.4983	2.95
sp|O31546|DUS2_BACSU	dus2	0.9554							0.6204	1.444	0.03306		1.056				0.09368		0.3221		0.447		0.5932	0.1222	0.00467			1.955										0.058
tr|Q79B38|Q79B38_BACIU	adhB																					0.3533									1.729								1.783				1.976	6.138					2.143
sp|Q45535|COTH_BACSU	cotH											2.741																			1.46										8.61		4.788		2.617	0.8804	1.207	2.52	2.122
sp|O31753|DXR_BACSU	dxr							2.839												1.314			1.907		0.6766		1.12	0.3705				1.231			0.3816			1.597										3.187	1.423
sp|P05648|DNAA_BACSU	dnaA				1.878		3.268				2.203		0.05504				0.7532			0.206			4.681			0.01984	0.01801	0.6112													0.9544
sp|P32397|PPOX_BACSU	hemY																					0.02034																						0.02714	0.02166			0.06913
sp|P55342|BSHC_BACSU	bshC										0.3982				0.4828					0.02077									0.03437	0.02237		0.8427	0.02477					0.02773		0.03371		0.02915	0.0282	0.05882		0.07079
sp|P39217|TLPB_BACSU	tlpB	2.43			0.06714			6.531	9.002	7.902	8.805		0.4237	0.2735						0.5703			0.2294									44.51										5.017						0.01225
sp|P42234|CATE_BACSU	katE																																														1.545
sp|P46344|PGPH_BACSU	pgpH													0.01572		0.4285	0.01173			0.04681	6.636		0.02529	0.3428	0.3196	0.5984		0.1119	0.5113										0.3233								0.02408
sp|O34607|SDHAA_BACSU	sdaAA		3.368					0.5781							0.4194		0.7881			0.5149	0.6073					2.876	4.267	1.186	6.581								4.809									3.267
sp|P39766|PYRP_BACSU	pyrP		1.732	2.546	1.564	4.074	2.282	2.352	1.806			1.643		1.399	1.795				0.7482							0.2945
sp|P39760|KTRC_BACSU	ktrC	3.24	1.333	3.686				3.622			1.398	1.577							2.321			2.645	2.985										0.1695			0.1011							0.2133
sp|Q7WY62|SDA_BACSU	sda			3.67	6.311	4.221	4.009	3.266	2.896			2.968	3.561		2.666							0.6623	2.136
sp|O31719|YKZI_BACSU	ykzI	5.912				9.125	7.093		6.569		8.891	8.091	12.14	8.968			7.8	15.45	8.341						5.581
sp|O34842|MHQD_BACSU	mhqD								1.316				2.197				0.6625		2.51			0.2283	0.09523		0.123	1.499					0.2609											2.946		2.784		2.432
sp|O34725|YJHA_BACSU	yjhA								0.5361					0.03384			0.2878						4.231		2.185			1.454																1.136
sp|C0SPA8|YOBH_BACSU	yobH																						0.6681																							0.6734		0.5135	0.4897
sp|P39590|YWBG_BACSU	ywbG			14.15	9.437			11.94	9.416	8.896			13.88	11.76	12.18		11.04		13.34						12.81
sp|O05251|MALR_BACSU	malR				2.382	1.804																2.771	0.1266	2.168		0.7067	1.767	0.5004			2.259	3.885																10.93
sp|O07595|NPD_BACSU	cobB										1.012					1.727								2.263						3.963		1.986	2.913	2.643		3.77	3.303		3.07		2.449					0.1898
sp|P50865|PDAB_BACSU	pdaB			0.7413										2.423	0.9146		1.564		0.7393		2.351	1.831	3.117		2.508		0.3862				1.08															0.3191
sp|O34782|YVRD_BACSU	yvrD														0.8541					1.139									3.449				3.319		2.928				3.81		2.603	2.319	2.26			0.06227
sp|P12254|RPSK_BACSU	sigK																						0.307								2.815	4.552		1.411		6.295			3.561			1.61	0.8343		15.62	4.973		0.7105	1.945
sp|O35010|YKFC_BACSU	ykfC																9.124			0.3081					4.1				0.289	3.403		2.512	2.592		2.552		3.08					3.38	2.888					0.4931
sp|P54167|META_BACSU	metAA				1.641	2.258				1.438	0.8231	2.835	1.251						1.015	0.2576	5.851		2.247	1.255															0.6746
sp|P54724|YFIH_BACSU	yfiH													0.2245	0.779			1.051				1.495									1.179													0.03802	0.9088
sp|P94474|YEAC_BACSU	yeaC	0.3277							1.194										2.839			0.8697		1.882	1.107					1.819									1.626					0.366				0.6109
sp|O32253|CGGR_BACSU	cggR					4.128				3.374													1.635				3.296					3.065		0.8434						5.548	4.062							1.448
sp|P54564|YQKA_BACSU	yqkA			2.336										3.781			3.828		4.393	0.876	3.853	3.295	3.565		6.046			0.9212																1.722
sp|O06967|BMRA_BACSU	bmrA															545.7						21.61		1.298		5.443			0.4919		8.467	0.6946									0.6813		3.597						2.106
sp|O32220|COPA_BACSU	copA					2.413				5.013	3.791	4.797			0.317				2.856																										25.4		1.63	2.731
sp|P94593|YWQA_BACSU	ywqA															0.01137																		0.05715													0.07485	0.0105	0.08562
sp|Q05470|PKSL_BACSU	pksL								0.5633							1.585	5.89		0.289				3.732									1.916																	0.08687
sp|P71011|ALBA_BACSU	albA	6.385	3.047	3.572	4.322	0.01784	5.353	4.222		12.02	2.655		2.166										0.3651
sp|O08394|CYPD_BACSU	cypD		1.875		2.828							2.029	1.913														21.99																	0.07429			2.088		1.306
sp|P12040|PUR3_BACSU	purN		1.31		10.35	1.222		1.44			3.949					1.481			36.96	0.8305	3.81		35.04							15.5
sp|P39808|YVYG_BACSU	yvyG		1.056								0.4616	1.056			0.8736						0.4837																											0.4816
sp|P39840|GALM_BACSU	galM	2.5e-05	0.000602					0.01067	0.001165					3.1e-05	1.831		1.7e-05		0.02384		0.000421			1.742	2.843
sp|Q04811|YMXH_BACSU	ymxH										0.277								3.429	3.072	4.072			2.532		3.115		1.139						4.058	3.381		3.974	1.372
sp|O31786|YMZB_BACSU	ymzB																						0.3376			0.4878									0.6733							2.185				1.662	0.1149	2.885	3.219
sp|Q797E6|FRA_BACSU	fra					3.311			12.21	3.159	10.66	14.51			10.2		4.471		3.287		4.071		10.94	3.689
sp|P12669|NIN_BACSU	nin											2.993			2.234	3.255	0.04653				0.04344				1.778					0.8121																		1.699
sp|O07624|YWIB_BACSU	ywiB			2.073	1.575	2.132	1.361						4.571						14.32					3.325
sp|O31779|YMCA_BACSU	ymcA	4.75					4.95							3.883			1.991		20.78		2.053		0.1279	8.613	2.917	1.349			1.708
sp|P70996|YWHD_BACSU	ywhD							1.899			1.314	1.352	1.957	1.377		1.587							0.959	1.315	1.624						1.572
sp|P46322|PGSA_BACSU	pgsA																																															0.9957	0.3346
tr|A3F3G6|A3F3G6_BACIU	trpF					1.81			2.705			4.874			2.471					1.329	2.626					0.9563															1.619	2.49		2.86		1.164
sp|O31597|YJBA_BACSU	yjbA											2.661	2.818	6.211	4.249		6.618	4.467		3.459	3.356		2.658	2.358	2.374
sp|P39593|THIM_BACSU	thiM										3.306	0.6933		1.056					2.26		0.6263					1.737								2.878	1.589		0.4618		1.244					3.375
sp|P0CI77|P5CR1_BACSU	proH														5.554		2.349		7.646	6.599	1.627		5.014	7.554	3.032	2.653		3.428																	0.2695
sp|P50736|YPDA_BACSU	ypdA													1.267			1.257			1.283	2.007																1.255									1.56
sp|O07931|YRAM_BACSU	yraM																															1.027	1.621	1.757		1.494	1.991			1.593	1.883		1.82	11.9	1.537
sp|O35020|MNMA_BACSU	mnmA							3.152				1.972	1.877	0.000169			2.538				2.498	2.228		2.601	2.573					1.258
sp|O34450|NAGA_BACSU	nagA							1.126		2.852		1.104			1.386		0.8264			0.8326			1.579	1.308	1.429					2.15		1.761
sp|P54469|YQFD_BACSU	yqfD											0.03432											1.516			1.431			2.358	4.023		2.527		1.21	0.8521			3.44	3.45	1.522
sp|O32034|YRRO_BACSU	yrrO				2.462			0.7038		3.142					8.761							2.191	0.5822		0.5549
sp|P37546|YABE_BACSU	yabE							2.898				5.372	0.1766	0.03205	0.2543		0.4481	0.01017			0.2857			0.8679	2.639
sp|P23445|FLII_BACSU	fliI																					0.002978																										0.01722
sp|Q796Y5|YGAK_BACSU	ygaK			0.2103					1.472					2.794			1.908		1.887																											2.889		1.616
sp|P39738|FLID_BACSU	fliD															1.095	4.65			1.955		0.5655	6.063			0.8942	3.304	3.822				4.691						5.611
sp|O31708|YKNV_BACSU	yknV																11.15			23.67	0.9501		18.85	26.25	47.75	19.16				13.78			10.52				12.92		9.029
sp|O34580|PCRA_BACSU	pcrA								2.942											1.833			1.863		5.945																	1.717				1.574			4.73
sp|P42435|NASD_BACSU	nasD						9.255
sp|P94360|MSMX_BACSU	msmX		10.8								0.09489	0.08711	0.1349		0.05953		0.9445		0.1296				0.8747	0.06007	0.04358
sp|O08455|YHAN_BACSU	yhaN		5.347	0.7948	2.189				0.5472		1.369	2.358																																0.6098					0.1244
sp|P71067|LUTP_BACSU	lutP	4.633	4.068		3.55	3.323	1.362	2.982	4.363	1.214		0.2991											1.868
sp|P28612|MOTB_BACSU	motB		3.913	5.036	3.788								1.731			1.055	1.733	1.278	1.79			1.163									0.4061
sp|P54555|SDHD_BACSU	dsdA		2.158		3.234	1.895				2.238	1.674						0.01056					0.03974	0.2303		0.1862						0.02337
sp|P54421|LYTE_BACSU	lytE		2.149		0.8274		1.178		1.538	1.762	0.7013						0.8284							0.5394
sp|O06965|YVCA_BACSU	yvcA		1.56					0.04605	1.499					37.1										3.803																	3.968		4.319	8.27		3.87			6.326
sp|O06986|YVDD_BACSU	yvdD	1.677	1.307					1.409	1.505											0.6308			1.078		2.095	0.569	1.244	1.342
sp|O31724|FAPD_BACSU	ylmB		1.161						0.0714									63.6					1.324						3.926		0.2543	3.379			5.807					8.352	7.723
sp|P96621|ENDAI_BACSU	ndoAI		0.412				0.44		0.517			0.2384					0.5504			0.4758						1.68		0.4133	0.9002
sp|P54395|YPMA_BACSU	ypmA	0.1929							1.932	0.7527				0.9643			5.487		0.2895				4.395	1.577		0.625																				1.221
sp|P94496|CSE60_BACSU	cse60								1.925	1.705													4.064	1.928				2.386				2.029						1.537				1.494		6.085					2.961
sp|P02958|SSPC_BACSU	sspC																									0.1115															0.1164							23.9	0.01121
sp|P37104|YLXM_BACSU	ylxM							1.234	2.318														2.024		1.796	0.03073						0.05962	0.09626					0.00123	0.06382
sp|O34593|YJQA_BACSU	yjqA			0.3317					0.92										0.1488					0.1152		0.1184	0.2851		0.1633			0.1756						0.1495		0.1657
tr|A3F3H0|A3F3H0_BACIU	aroH	3.199			2.974	2.982		2.695											1.204				0.8028				3.065	0.3632				0.6883		3.223
sp|O32161|YURT_BACSU	yurT									2.337			1.485	0.1873					1.629				2.115	1.643	2.602
sp|Q7WY56|SPSL_BACSU	spsL																														7.317										2.657			3.709	1.09	18.75	42.62		2.735
sp|O31857|BSHB2_BACSU	bshB2									0.2439			0.08985		0.1	1.529			0.1109	1.812						0.4489								1.194				1.612		2.089
sp|O06737|CYSH2_BACSU	yitB																																2.325	0.5823			2.913	3.367	2.235		2.621	0.5674	2.852						3.362
sp|P50864|CWLD_BACSU	cwlD									0.5172							6.371		0.7246		7.022				5.785			2.507							2.974				2.028		4.327			3.566
sp|P94504|YVRH_BACSU	yvrH			1.449					1.778		1.652		2.612	1.725	0.3465	0.1719	1.515						1.823	1.467
sp|P60495|KIPI_BACSU	pxpB																																												2.719	4.666		1.294
sp|P94538|YSGA_BACSU	ysgA					0.227			1.107				0.000167				2.8e-05					0.009119			2.3e-05	0.009328					0.000188					0.001328
sp|O06739|PSLS_BACSU	yitD																																		0.004915	0.000145		0.4143	23.39	3.456	14.91	4.129	3.662			8.252		6.689
tr|G0YY35|G0YY35_BACSU	gyrB									1.491		0.247									1.786				2					0.3547																		0.4441
sp|O06484|YFNF_BACSU	yfnF																																												1.546		2.941	4.978	5.084
sp|P42242|YCBJ_BACSU	ycbJ																0.007492			0.3448		6.313		0.0432	0.000563			2.245											1.732					3.508	1.856				4.83
sp|O34805|YVRC_BACSU	yvrC					0.1361					0.9958					0.03776		0.04673	2.024			1.111	0.2828		1.269																			0.02221
sp|P80874|GS69_BACSU	yhdN													9.61						21.43	2.1		26.7	1.864						6.291															0.9469
sp|P42958|TTUC_BACSU	ycsA						15.25	21.61			0.8261		19.09				7.418							33.41	0.2482					0.6884					1.803				2.413
sp|O31616|GLOX_BACSU	thiO	0.7998		1.82				1.662	0.6248		0.1586				1.603		1.414					1.538								1.451														2.766
sp|O07509|PROJ_BACSU	proJ																	1.19	5.358	11.38		7.429	8.769		1.063	0.01896			1.435							0.8017		0.7963
sp|O07576|YHDG_BACSU	yhdG												1.004	1.315					0.1312	2.62	0.1839				0.9893	1.85	2.183	1.894				1.118
sp|P39641|BACD_BACSU	bacD								2.941			2.187			1.991	6.355	2.033		4.3	4.618	1.691
sp|O31980|YOME_BACSU	yomE			3.992	4.669	3.734	3.829	3.539		3.97													4.824		2.894
sp|O31489|YDCI_BACSU	ydcI				5.42							6.445					2.986						1.639																						0.7496
sp|O31827|PPSE_BACSU	ppsE									1.471										0.5604		1.553																							0.5108
sp|P40767|CWLO_BACSU	cwlO	5.236	8.769		0.5405			0.3955	0.9103		0.3135						1.612				25.85
sp|O34424|YTEJ_BACSU	yteJ		3.767						3.592		3.404	2.401					2.811				2.452	5.013		2.786																			0.6446
sp|O34979|YVRO_BACSU	yvrO	5.21	3.428				1.864	1.148	1.716	2.457				0.3276			2.258						1.128
sp|Q01625|MISCA_BACSU	misCA	2.481	3.26		1.93			1.35	2.203		3.962									1.417						0.8613						0.8371
sp|O31638|YJCP_BACSU	yjcP		1.615		1.881			2.062	2.382		2.621		2.09				1.63		2.223				0.7585
sp|P35160|RESA_BACSU	resA		1.053															2.017		42.09	239800	2.661	4.047								0.1047											8.417				4.152
sp|O34857|ROK_BACSU	rok	3.713	1.048	3.355	3.888	3.49	7.181		4.469	3.112		2.279
sp|O07617|PHOE_BACSU	phoE	1.448	0.7964								4.323			2.571		0.3187					2.01		1.143	0.8812	3.163
sp|O34815|YOAD_BACSU	yoaD		0.6874	7.112	7.367		1.424		8.203	7.187	6.534	5.333												2.016
sp|Q01620|JAG_BACSU	jag		0.07402			6.577			0.09667						0.05288											0.617							1.037					0.1599											0.8262
sp|Q7WY65|SSPM_BACSU	sspM																												0.8497																11.42		3.534	0.9241
sp|Q7WY75|SSPK_BACSU	sspK
tr|A3F3E2|A3F3E2_BACSU	hbs
sp|P96728|YWSA_BACSU	ywsA											0.06201											0.2662			1.264																		0.4673				0.268	0.6305
sp|O07949|YRAF_BACSU	yraF																									1.977	2.689	2.408		0.8515		3.041			0.9683					1.183				1.548		1.695
sp|P54510|YQHL_BACSU	yqhL			0.008107	0.003695				0.002856						1.895		0.001257		0.008916	5.417				0.01045	0.000105
sp|P54512|MNTR_BACSU	mntR					1.169						1.776			1.389		1.739			3.181		7.93		1.399	1.788	22.59
sp|P46328|YXBD_BACSU	yxbD								4.527	4.151										1.783			1.716			0.7036	1.713	1.163										0.9365
sp|O32085|CDOA_BACSU	cdoA			1.709																														2.38	1.751			1.85	12	4.636	1.52	4.693	1.273
sp|P54439|YRKL_BACSU	yrkL				0.2793			1.167					1.241				0.9806				1.468		1.211	1.564	1.285																				2.567
sp|P71015|GBSR_BACSU	gbsR	13.68		0.09569	17.85					0.02748									0.02255	0.7502																								0.004551
sp|P54430|YRKC_BACSU	yrkC				0.1778					0.1154														0.08922											1.751				4.803	2.288		1.22	5.182			9.762
sp|O31656|YKRK_BACSU	ykrK							2.431		0.5723	0.1004			2.769			0.5633		0.1817				0.9081						0.0684															4.295
tr|I3QBT7|I3QBT7_BACIU	dnaJ															0.05632																					2.152			6.992		1.837						5.013	2.697
sp|P37561|YABS_BACSU	yabS													0.7137			1.406	0.321				8.546		0.8232			2.727		2.462				0.9984					1.388
sp|P50842|KDUD_BACSU	kduD				0.01702		0.03383	0.01807										2.386		1.523										2.46							2.479	7.877					3.654
sp|P37545|YABD_BACSU	yabD	3.44					2.966	3.648		1.22									1.729				1.578	1.154				0.3681		6.811
sp|Q45589|CDAA_BACSU	cdaA							0.01045			3.962								0.0127		0.02101		0.03217	0.00745									0.3567							0.7248
sp|O31856|RSBRC_BACSU	rsbRC				4.953			5.083						2.462							5.105		2.899	5.229
sp|P37551|PURR_BACSU	purR						4.702		1.847						2.021	0.1623				16.45			1.151					0.8358					1.369					0.2971
sp|P37566|YACD_BACSU	yacD	2.849		11.71				2.261	16.26	1.848				1.714											20.86				4.839							7.668
sp|P05654|PYRB_BACSU	pyrB																				0.138
sp|O34476|CYSM_BACSU	ytkP							5.176	6.783					1.434					0.3251										0.1928
sp|P50850|YLXY_BACSU	ylxY										3.379			10.3		0.3931	3.779	1.702					85.28	14.58				2.153			0.2887
sp|P54532|BUK_BACSU	buk							2.068			1.837									3.057	4.58	6.495
sp|P45855|THL_BACSU	mmgA																			6.844				0.063						1.967	3.352		5.199	3.57			3.613		3.56	1.979
sp|O35014|YKUI_BACSU	ykuI										0.8619		0.8114	0.7644					3.418	0.6143			0.862		1.002		0.6566														2.108
sp|Q08792|YCXD_BACSU	ycxD																																												4.675	0.4766	0.1905	3.892
sp|P39616|ALDH2_BACSU	ywdH																																											1.968		0.6301		1.107	1.21
sp|P39622|SPSB_BACSU	spsB																																					0.7108				0.6083		14.09	1.352	2.654		8.77	6.138
sp|P50831|YPVA_BACSU	ypvA											2.237							3.315	1.119		1.886		8.789	5.775																	2.198					1.951
sp|Q03524|SP5D_BACSU	spoVD													6.806					11.15				0.2372	0.002978	0.2136				0.3194	0.2816														0.8088
sp|P35620|FLHA_BACSU	flhA													11.31		16.79	12.65	6.047		33.9	7.344						23.79																2.573
sp|O31661|KINE_BACSU	kinE	4.059			4.204					5.219		2.45		17.18			0.03819						0.1799		3.165
sp|O31522|YESS_BACSU	yesS																0.02534				0.02387		0.04585		0.0545							0.0723		0.06776													7.338		17.62
sp|O34311|YKOW_BACSU	ykoW	0.03553		0.0239		0.06959					0.01367	0.03248	0.02305				0.02007							2.2e-05	0.002965
sp|Q9K2S2|MRPA_BACSU	mrpA					0.1379					0.1369		0.1984		0.1443		0.1127							0.1144		0.09545
sp|P54602|YHCR_BACSU	yhcR																														1.632															1.289	12.17
sp|O34313|NTPES_BACSU	yfkN
sp|C0H3V2|PTMA_BACSU	mtlF	5.576	3.334	3.998			2.301				4.43									1.21	1.704		1.931
sp|O07555|YHJA_BACSU	yhjA	0.8978	1.522		0.6032		1.453		0.8721		1.059						1.68		0.9182
sp|P37565|HSLO_BACSU	hslO		0.8331																	5.664					1.012	1.63		2.048										1.975											3.109
sp|P28822|DHPS_BACSU	sul	1.015	0.8123					0.12					0.109						0.2274					0.2294
sp|P14205|COMA2_BACSU	yuxO	0.4322	0.4514			0.924						0.3561							0.7131		2.566		1.315	0.2192
sp|O32077|YUAF_BACSU	yuaF		0.3921			0.2212			0.3098				0.7352										0.9638									3.108		3.743					2.55
sp|P45861|YWJA_BACSU	ywjA	45.28	0.3717					0.2406						5.599	3.231									0.2095		1.114				2.463
sp|O35041|YFJT_BACSU	yfjT										2.089		1.382	0.9176			1.166						1.294	0.6107	1.378																					1.36
sp|P32730|YLXP_BACSU	ylxP																			1.292					1.674		3.847			2.166					2.579	3.196		2.845			1.287
sp|O34426|SPEH_BACSU	speH	0.6651			0.5605	0.3509				0.2355	0.08484						0.3713				0.4172									1.096
tr|A3F3D2|A3F3D2_BACSU	aroH			3.694													0.6061				0.4616					0.09154										1.941	1.785						1.928
sp|P54574|FUR_BACSU	fur				1.513	2.033					0.2003												2.332	1.005																		0.2705					0.3667		0.812
sp|O32075|YUAI_BACSU	yuaI														0.8651	1.396				2.677					2.898	0.6395		0.01171										0.004569		0.156
sp|P71014|YUAB_BACSU	bslA																						4.784			2.141														5.478	5.055	3.383				10.07		4.633	6.157
sp|O32091|PNCA_BACSU	pncA													1.441	1.627						2.208							2.523	2.13				2.788				2.631				1.79
sp|P50734|MECA2_BACSU	mecB																						2.462														0.7063	4.149				3.316	2.715	15.77	13.08	19.22
sp|P39638|BACA_BACSU	bacA																								0.000329																			0.1063	0.09866		0.09251	0.09381	0.07614
sp|P46912|QCRB_BACSU	qcrB															0.5089				12.11			6.413			1.851				1.318	0.4523													0.2014		0.3061
sp|P53558|BIOD_BACSU	bioD				1.736	0.2463			3.229											0.9099	2.254		4.965					773.1
sp|P19994|MAP11_BACSU	map				1.222			3.614						2.482																			1.121
sp|O32229|YVAG_BACSU	yvaG			0.001217		0.01174					1.635		0.05935	1.189			0.1203								2.441
sp|P49938|FHUC_BACSU	fhuC																		4.696																									0.01855		0.007247		0.02131	0.02328
sp|P42420|IOLJ_BACSU	iolJ									6.78		131.9	77.42	54.32	302.9		4013000000		270.6						259.5
sp|P54513|YQHO_BACSU	yqhO																						2.062																						9.896	4.289
sp|O34827|YKUM_BACSU	ykuM												0.7527		5.827		0.8733			13.63			2.392		0.0493	13.57		2.461
sp|P36945|RBSK_BACSU	rbsK										1.427						2.242				2.897											1.498		3.832							2.101			20.45		0.7985
sp|P94374|YXLF_BACSU	yxlF											1.173
sp|O06724|YISK_BACSU	yisK								0.538						2.024					0.835						2.184			1.899										2.181			1.339
sp|O31714|K1PF_BACSU	fruK																		0.7385	1.133	1.506	1.288	1.325	1.793	1.587						0.9321
sp|P94390|PROD2_BACSU	putB																																												4.151	2.545		7.475
sp|P24138|OPPB_BACSU	oppB					2.797					2.929	0.008986		2.958	0.005552						2.246					0.01493															0.01926
sp|O34966|ZNUA_BACSU	znuA						1.814		1.385		2.758						2.876			3.176			0.6941			1.217						2.144
tr|O31405|O31405_BACIU	acoC																																													14.53		4.105	1.334
sp|P46323|CINA_BACSU	cinA								0.537								0.4226			4.068			2.025										0.5935											3.363		3.051
sp|P45859|PRPD_BACSU	mmgE																		0.06558				29.35		0.3074			2.259		9.29							7.161	5.686										1.533
sp|O34861|YOAC_BACSU	yoaC	0.2218					0.06562						0.1528						0.06181					0.05469			0.01476																	2.1e-05
sp|O32182|YUSP_BACSU	yusP													9.757		0.4105					2.281			3.421	1.539				3.305															1.771
sp|O05242|O16G3_BACSU	yugT																			11.53					1.608					8.985	8.648		7.894						4.685					31.73				7.459
sp|P94544|POLX_BACSU	polX					2.013		0.7515								12.41	0.3145			2.068		19.83									2.59	0.4271
sp|O34623|DPO3A_BACSU	dnaE																																													0.2713
sp|P71058|EPSI_BACSU	epsI		4.438	4.58		4.8		2.66			2.84						2.492
sp|O07920|AZLB_BACSU	azlB	2.649	2.542	3.522		2.571	2.983		2.544		1.956
sp|O34632|SIRB_BACSU	sirB	1.561	2.351				2.105	2.265	0.9912											0.811			1.475
sp|O31673|CLPE_BACSU	clpE		2.309	4.263	4.062		4.27	2.086	4.142	3.475
sp|P42084|HUTI_BACSU	hutI	1.786	2.097	2.053				1.585			1.733				1.676						1.131
sp|P54454|YQEI_BACSU	yqeI		2.039																			1.411																0.3605	0.3346	0.8931		0.09325	0.3564
sp|P23453|FLIM_BACSU	fliM	1.791	1.736				1.364	2.018		2.055							3.093		0.7657
sp|O31818|YNZC_BACSU	ynzC	3.086	1.481									0.944							0.2718	0.03943																								0.02494				0.02474
sp|O07615|YHFP_BACSU	yhfP		0.5914					0.01476			0.3586									0.000795		0.006251									0.02065															1.078
sp|C0H432|YOYE_BACSU	yoyE		0.2503					0.1913	0.1561										0.3904																														4.161
sp|P16618|HEM1_BACSU	hemA		0.09694	0.2797				0.1405		0.09486		0.1173							0.132		0.08609
sp|Q5BU39|MSTX_BACSU	mstX	0.2808						0.3553				0.4082	0.3544								0.2032													0.1791									0.2827
sp|P42402|YCKD_BACSU	yckD																									6.585	9.505														7.51							2.559
sp|P54563|YQJZ_BACSU	yqjZ																3.069						2.249	2.182	3.81			3.066
sp|P26907|GSIB_BACSU	gsiB								33.28	6.348	4.921			4.515									2.058															0.3817
sp|P94520|YSDB_BACSU	ysdB													0.4817		3.874	0.3308			2.642	0.3122																									1.339
sp|P42411|RSBT_BACSU	rsbT	1.483																																							0.6283					0.265
sp|P23452|FLIL_BACSU	fliL																1.691	3.495							1.251				0.4487	0.2268												0.396		0.06545
sp|O32293|YYCN_BACSU	yycN																	4.088		143.7						5.048					0.2066													1.102	0.03522	0.7413
sp|P52035|BSAA_BACSU	bsaA								1.457					1.574					1.882					0.8708	1.821																					3.639
sp|P49851|YKHA_BACSU	ykhA																									3.078			0.1941	4.703			4.709		4.302	4.349	0.6973
sp|P39667|NADR_BACSU	nadR												1.614	1.633	0.02909				1.206				0.6402
sp|P28628|LEPS_BACSU	sipS				2.51												3.328				4.01				1.945																1.799
sp|O34344|SDPC_BACSU	sdpC							3.004	3.984	2.759	2.672					7.945										1.516																					12.43
sp|P37957|ESTA_BACSU	estA																																							0.004355						5.304			0.05912
sp|Q45461|OPUBB_BACSU	opuBB																															3.381	4.1	3.695					3.65		3.836		3.711
sp|P94517|YSCB_BACSU	yscB							1.384									0.8193			0.3694	3.414				0.01713																			0.1865
sp|P54164|YPEP_BACSU	ypeP																	0.04926		2.803			4.183		2.526														0.9702						3.585	2.219
sp|Q06755|ISPD_BACSU	ispD																	0.6163	1.336		1.02			0.7257							0.8025			1.694
sp|P54954|YXEO_BACSU	yxeO			3.959	3.148	3.548			3.946		3.533				3.531		0.7021
sp|P39577|DLTE_BACSU	dltE																						1.314			2.007	0.8822	2.061										0.7398		1.059	0.9466
sp|P07601|TRPA_BACSU	trpA																			3.205						4.703	6.61	3.447				2.759						2.508		2.998
sp|P20668|GLTC_BACSU	gltC															1.504		0.8705		1.024											1.1													1.43	3.682
sp|P39592|YWBI_BACSU	ywbI												0.3189				0.4168		0.3614		0.4957		0.3194	0.2179	0.4147
sp|O07637|GLSA2_BACSU	glsA2																			6.342					9.403	7.652																						13.07
sp|O35025|YDIR_BACSU	ydiR	0.407				1.094			4.895
sp|P54473|ISPH_BACSU	ispH										59.72			1.093		2.589									0.6322																			1.876		6.983			4.574
tr|A3F462|A3F462_BACSU	gudB	1.23			3.426		2.843																		1.846							1.599					1.507	1.734
sp|P94569|YSOA_BACSU	ysoA								2.786													0.9168				12.63			6.176	4.883	1.283										5.454
sp|P54453|YQEH_BACSU	yqeH																						1.498											2.365		2.295				1.433				1.54
sp|P05651|RECF_BACSU	recF						0.5169										0.3801									0.4856																			0.1154
sp|P45858|MMGD_BACSU	mmgD																	10.23					0.3618		2.923					3.994									3.944					0.8403		5.586
sp|P45857|ACDB_BACSU	mmgC																					2.438				1.32				1.225	2.036								1.104					1.027
sp|P46330|YXBF_BACSU	yxbF																																													0.05932
sp|O32177|FADA_BACSU	fadA																															5.046		1.519	0.7673		5.946	0.04674	2.202						1.908
sp|P39643|BACF_BACSU	bacF			3.871			2.481						2.096		3.004	1.65	2.014		1.783
sp|O34595|THII_BACSU	thiI																2.641																												0.2329	5.822	0.02656
sp|O31703|MOEA_BACSU	moeA											11.5								0.04384		0.6674		0.02877	1.276	0.06222		0.6361
sp|O34645|AGAL_BACSU	melA																				0.1996		0.5487			0.08083	0.2279								2.499			3.688						1.175
sp|O34772|YCDC_BACSU	ycdC						0.0643	0.05177	3.195		0.06706		0.05883				0.05027		0.05829
sp|Q9R9I1|HTRB_BACSU	htrB															0.3851	2.436
sp|P25811|MNME_BACSU	mnmE	3.764												7.862		1.612					3.943	1.74																1.309										3.352
sp|O05253|YUFO_BACSU	yufO																									1.07	3.56	0.1965	0.935	3.486			4.889				5.943
sp|P54608|YHCX_BACSU	yhcX																		0.8114							4.28			2.084		1.25		3.048				1.842											2.748
sp|O34512|YFMM_BACSU	yfmM					1.649		1.376				1.942				5.591	1.084							1.46				0.7932
sp|P39209|TLPC_BACSU	tlpC								1.097			0.4696								0.2286												23.56			18.25	23.21										17.94
sp|P40406|NAGZ_BACSU	nagZ					2.127			1.524					0.06014			2.6e-05				0.02859				0.01675																	0.01513
sp|O31506|YEEF_BACSU	yeeF												0.6981	0.4058												0.08987																		0.01337					0.02951
sp|Q796K8|PBPH_BACSU	pbpH	1066		501600000			6.396	3.838		53.33						2.48
sp|O34309|PPS_BACSU	pps																						1.9
sp|P23478|ADDA_BACSU	addA			2.252		7.918				0.9398			1.514		1.052		1.902								1.153
sp|P39846|PPSB_BACSU	ppsB	6.963						0.03243					0.3856
sp|P39845|PPSA_BACSU	ppsA
sp|P40872|PKSM_BACSU	pksM												2.574	0.000133		1.117							2.315	1.841	2.383																			0.2027
sp|Q45067|YNFC_BACSU	ynfC	9.649	6.306	2.136	8.541	11.74			9.274
sp|P40768|YTKA_BACSU	ytkA		3.739			0.9412														0.3126	2.62		0.05374					0.4897
sp|P70970|ECFA2_BACSU	ecfAB		3.194										4.057											3.084			1.961						2.816							1.465
sp|P96501|FLGL_BACSU	flgL		2.955		9.143			6.37			5.131			2.714			3.379
sp|P54533|DLDH2_BACSU	bfmBC		1.898					3.556											1.819					1.714
sp|Q7WY76|YEZE_BACSU	yezE		0.9148			3.967							2.956	1.038										3.646																						3.764
sp|P40396|COMK_BACSU	comK	2.22	0.3894			0.2357		0.1691											0.06889		0.01876
sp|O07532|LYTF_BACSU	lytF	0.5851	0.2373	0.5016					1.1	0.1812			4.803
sp|P71050|YVEK_BACSU	yveK	0.128	0.1452		0.1902	0.1547	0.1872			0.1128
sp|O32158|YURQ_BACSU	yurQ																								0.7886																				0.07261
sp|O06744|YITI_BACSU	yitI									2.659			1.612	2.25										2.427														0.1375
sp|Q45549|NRDR_BACSU	nrdR	3.995		4.132				3.862							1.222									3.891																						1.443
sp|O32107|YUID_BACSU	yuiD									1.612	3.205				4.071		3.102			0.2991							2.491
sp|O34468|YLBP_BACSU	ylbP									5.644						2.964					6.54	4.888		7.698
sp|O35042|YOCC_BACSU	yocC							2.13			3.791																																			0.01601	0.7458
sp|P54340|XKDU_BACSU	xkdU			0.1559	0.02767						0.2823	0.1346	0.1951						0.1998
sp|P94548|FADR_BACSU	fadR																									0.441						0.6456									0.5451	0.9238		1.165		0.435
sp|O05503|YDHK_BACSU	ydhK													0.6196									0.6136		1.076			0.08715										0.5199				0.9925
sp|P54449|YQED_BACSU	yqeD																		0.01659																														0.04416
sp|P37958|MECA1_BACSU	mecA														3.069																													1.322
sp|O31593|YHBJ_BACSU	yhbJ						0.1733			0.04399			0.3587	0.04322					0.08017																											0.5112
sp|O34310|PLYC_BACSU	pelC																																												0.09672		0.09747	0.24	0.07096
sp|P39594|THIE_BACSU	thiE															1.049					0.3587		0.1054	0.286														1.042		0.9545
sp|Q01463|MINC_BACSU	minC						1.844					2.672											1.763					20.22					17.65	28.99
sp|O34790|PCRB_BACSU	pcrB										1.623		1.023			3.723		0.8628				4.505									3.76
sp|O34742|OPUCD_BACSU	opuCD															2.21		0.4923		0.002411		0.7195						0.6764													0.1238
sp|O31727|YLME_BACSU	ylmE					0.02822			0.07879	0.04075			0.07526											0.07628
sp|P39132|YHBE_BACSU	yhbE												4.453									1.654								1.935	1.552													1.021		1.127
sp|O34983|YOAP_BACSU	yoaP																																											7.302	8.909			3.54
sp|O31612|NADK1_BACSU	ppnKA											5.727	1.017		3.797						0.5446		0.8289
sp|P26902|DPPA_BACSU	dppA															1.894				5.775					2.394																	2.961		1.514
sp|O34678|YTBE_BACSU	ytbE					0.143					0.06169		0.06893	0.05201							0.08647				0.000907
sp|P37550|ISPE_BACSU	ispE	2.526			0.2985			0.5463									0.8226							1.223					0.09699
sp|O31433|YBDK_BACSU	ybdK																																												0.7197	0.206
sp|Q7WY78|YWTF_BACSU	tagT			13.4		5.016		1.898	10.88	4.138
sp|O34640|YERI_BACSU	yerI								10.47		11.23		10.33						9.454
sp|P36838|CARX_BACSU	carA								0.8682		0.7717									0.5997	0.7156		0.5238	0.6214
sp|O34617|RLMN_BACSU	rlmN	0.1233											0.5436						0.6519	0.07882	0.8515					1.031
sp|P96608|YDBM_BACSU	ydbM								1.943										1.077		28.37	1.987	13.82	1.292
sp|P39141|NUPC_BACSU	nupC																																																1.724
sp|O07522|YHAO_BACSU	yhaO																																														0.007648
sp|P55340|ECSB_BACSU	ecsB							2.414												0.9981			2.81																					2.212					2.553
sp|O06481|YFNC_BACSU	yfnC			1.793					1.715	1.471			1.558				1.188
tr|C0JBR7|C0JBR7_BACIU	gyrA																				1.716		1.613		2.197	0.8793												1.455				1.739
sp|P16336|SECY_BACSU	secY			0.265											3.175					3.827			1.582				2.738
sp|P54950|YXEK_BACSU	scmK																										0.2241		0.1986						0.1838	0.2145				0.1536
sp|P39130|LPLD_BACSU	lplD																						2.725	1.02	1.072	2.416											0.3875	0.9567
sp|P71004|YWHL_BACSU	ywhL
sp|P19406|PPB4_BACSU	phoA																								1.654			1.281										2.969	3.783
sp|Q45068|ALST_BACSU	alsT							2.003	1.7											2.113									0.1686
sp|P94392|PUTP_BACSU	putP																																								2.632	2.254				2.37		5.22	3.029
sp|P26899|ASPA_BACSU	ansB						0.416		0.6755		15.94			0.1087							0.2981																							0.5541
sp|P71040|CLSA_BACSU	clsA																				0.236			24.92																							19.06
sp|O34362|YKOD_BACSU	ykoD				0.007387												2.953						0.4539		0.1669										1.527
sp|P49850|MUTL_BACSU	mutL								10.94	27.26																																				10.45
sp|O34741|BCEB_BACSU	bceB									0.4718		3.506	0.4091		2.893																			2.231												2.068
sp|O34688|YBCC_BACSU	ybcC									6.168				4.106					3.108																										6.286
sp|O34352|YEEC_BACSU	yeeC	6.085	6.352							4.544							2.291			1.286
sp|P96499|YVHJ_BACSU	tagV		4.386				4.906	4.248											3.374					4.405
sp|P54476|END4_BACSU	nfo		3.07						6.067	0.6987								1.774		0.4554
sp|Q45498|YKTB_BACSU	yktB		0.9329																				2.176						5.582		3.807							5.497
sp|P32396|HEMH_BACSU	hemH		0.8371		0.5744															1.595									2.151
tr|L8E9J0|L8E9J0_BACSU	BSU_18596								0.07885			0.5568			0.04826											0.6245	0.2981
sp|P50841|YPTA_BACSU	yptA	6.882																	3.886																									0.6823	1.446	6.703
sp|O31797|YMZC_BACSU	ymzC																																															12.52	11.31
sp|P68573|DBH2_BACSU	hup2												2.676
sp|O34867|YLQH_BACSU	ylqH	0.04621		0.05115	0.04756				0.03455		0.04841
sp|P54565|YQKB_BACSU	yqkB				2.065															0.6934														0.6214
sp|Q45666|TNRA_BACSU	tnrA
sp|O34594|CY551_BACSU	cccB												2.289		1.637									3.063																		3.786		2.064
sp|O34844|YODB_BACSU	yodB									0.697		1.056	2.936							0.3577				7.395
sp|O32022|YQZD_BACSU	yqzD			1.286		2.258														0.7688	4.062		0.8051
sp|P54590|YHCF_BACSU	yhcF										1.921		1.621				0.02632																													1.065		0.4536
sp|P54503|MGSR_BACSU	mgsR
sp|O34887|YFLB_BACSU	yflB														0.846				0.5464																													3.224
sp|O07604|YHFF_BACSU	yhfF				3.173						3.215						0.6934							1.618
sp|P94584|FABZ_BACSU	fabZ																1.74						1.399		3.55			2.116			0.7934
sp|O32172|YUSF_BACSU	yusF							7.355	45.01		0.1467				5.234
sp|P96684|YDFG_BACSU	ydfG			17.23		10.56					10.94												0.000761
sp|P42108|YXAI_BACSU	yxaI													0.08176			0.07296				0.08232		0.04928
sp|Q7WY67|GERT_BACSU	gerT																																					4.601		6.278	5.73			6.254	0.04326
sp|P11742|OGT_BACSU	ogt																																												0.2604		0.1503
sp|P38049|HMOB_BACSU	hmoB														0.8891					2.73																		1.661
sp|O05404|SIGV_BACSU	sigV								0.3002										0.16
sp|P40404|CHED_BACSU	cheD																				1.1
sp|O32274|TUAA_BACSU	tuaA																												0.09106	0.1156		0.09797											0.1265		0.2121
sp|P30300|GLPP_BACSU	glpP																				0.01047		0.6141			1.103		0.2849														1.213
sp|P45936|YQCA_BACSU	yqcA																																											2.404					3.906
sp|O31996|YOKK_BACSU	yokK																													0.4535								0.3464	0.3264	0.4015	0.266
sp|O32241|SDPI_BACSU	sdpI								4.95					1.886			2.478									1.694		1.607
sp|P42421|YXDJ_BACSU	yxdJ	0.03112		0.01613		0.02111				0.07448	0.02424
sp|P35154|SCPA_BACSU	scpA																																														9.732	11.93
sp|O32125|YUTF_BACSU	yutF			0.3977		0.3404																																		0.8794				6.753					7.305
sp|P06574|RPSB_BACSU	sigB																									0.02451																				0.1266
sp|P54952|YXEM_BACSU	yxeM													4.146		0.02116														3.351					4.207				3.38
sp|O34592|YDJP_BACSU	ydjP																						0.874		0.5275								2.097					3.483			5.011
sp|P46331|YXBG_BACSU	yxbG																																												3.883			5.531
sp|O31613|YJBO_BACSU	yjbO				1.548	1.727	0.8872			1.866			1.71
sp|O32153|FRLD_BACSU	frlD						12.02			0.1899									0.108						0.204											1.5
sp|P52998|PANC_BACSU	panC							1.343						0.2052						2.193			0.4919			0.8028
sp|P96660|YDEC_BACSU	ydeC														0.2967					0.03673																									0.06479
sp|O34641|YTRB_BACSU	ytrB										0.03525				3.667		0.05323
sp|O34990|PURU_BACSU	purU						1.293						1.146										1.729	1.469	0.8803
sp|O34574|YEFB_BACSU	yefB															2.059																												4.479		3.3			1.673
sp|P54528|PRPB_BACSU	mmgF																					0.04833	0.4711					0.2206																	1.58	3.1e-05
sp|P42246|YCBN_BACSU	ycbN						0.1898					0.1406										2.885						0.1746																5.451
sp|P94387|YCGK_BACSU	ycgK									2.408									2.941									0.06404														0.08093				0.2083
sp|C0SP98|YKFD_BACSU	ykfD																											1.359		6.731	1.614						9.604									3.164
sp|O34968|YERB_BACSU	yerB																6.317
sp|O34425|G3P2_BACSU	gapB																						0.04318								0.007827									0.3062				8.934			1.194
sp|O07085|CZCO_BACSU	czcO
sp|O34353|YDJN_BACSU	ydjN							0.0483		0.7585										3.808																						4.537
sp|O34991|YTVI_BACSU	ytvI	2.309							1.701																																							1.797
sp|P45867|ACDA_BACSU	acdA				3.639																		0.2706	0.2363													0.05872		0.2379
sp|P94415|RAPC_BACSU	rapC																																0.3097											0.3935		0.5864		0.426
sp|P53556|BIOF2_BACSU	bioF			0.1047					0.05994														0.01469			0.0818										21.84
sp|P96736|CAPB_BACSU	capB												12.78											3.812
sp|O05496|YDHE_BACSU	ydhE			2.606													0.3238				0.07796				0.2574	0.7818
sp|P49852|HMP_BACSU	hmp																			2.956			1.337																									0.8078
sp|P46317|PTJC_BACSU	licC																					0.4434									0.4124
sp|Q797A7|YFNA_BACSU	mtrA																			0.4722	2.12		1.507																					0.767		3.193
sp|P37556|YABN_BACSU	yabN																	1.658			0.8749		0.01518		0.7153
sp|P10475|GUN2_BACSU	eglS
sp|P96601|DCTS_BACSU	dctS																		0.05708		0.07136				1.098						0.5459
sp|C0SP95|YCNJ_BACSU	ycnJ																																																1.49
sp|O07570|YHJP_BACSU	yhjP	0.08756			0.141			0.1426	0.1054	0.1297
sp|P35164|RESE_BACSU	resE							1.348				0.3809
sp|O31688|ZOSA_BACSU	zosA																0.1881				1.57			0.2443									0.1047															1.716
sp|O06981|YVCS_BACSU	yvcS			0.3035								2.096							1.527					1.316					1.458
sp|P39695|COMEC_BACSU	comEC								1.684				2.377	2.047											0.4302																			3.07
sp|O34784|YOBI_BACSU	yobI								0.01486											0.2813																										0.0373
sp|P54334|XKDO_BACSU	xkdO													2.286	2.164				0.3515
sp|O31784|PKSR_BACSU	pksR													1.837					0.7481		1.319
sp|O34921|YTOI_BACSU	ytoI		2.972							2.443
sp|O34709|OPCR_BACSU	opcR		2.151								3.531						1.493								4.036
sp|O32049|COMN_BACSU	comN		2.119		1.525			0.7042					0.82
sp|O34924|YTOP_BACSU	ytoP		1.29							1.88														2.642																								5.383
sp|P39807|YVYF_BACSU	yvyF	2.076	1.264										0.9432
sp|O31838|YOZI_BACSU	yozI		1.199																	1.98						0.1546															0.425
sp|O07017|YVFS_BACSU	yvfS		0.1002			0.1541					1.508		0.114
sp|O32030|YRZA_BACSU	yrzA																						0.008304																			0.2901		1.907					1.798
sp|P71066|YVFG_BACSU	yvfG						0.02737	0.004411																		0.003071																				0.0222
sp|C0H3R4|RSOA_BACSU	rsoA																																														0.9161
sp|P94542|ZAPA_BACSU	zapA					0.001193
sp|P32728|YLXR_BACSU	ylxR	0.3045					0.2562																	0.6524						5.732
sp|O32187|YUSU_BACSU	yusU																		4.206	0.6268						0.6079		1.248
sp|O31829|YOAF_BACSU	yoaF															1.365				52.81	192.8	4.096
sp|P39737|YVYC_BACSU	yvyC			1.751					1.318		0.8368					0.6199
sp|P96622|ENDOA_BACSU	ndoA							2.078				1.289		2.35									3.167
sp|O32265|YVZA_BACSU	yvzA													0.7719									1.035
sp|P24469|C550_BACSU	cccA																		2.1		4.031	3.008									2.226
sp|O34318|YLOU_BACSU	yloU																						10.31			1.413			2.145															0.5653
sp|P40775|YDJM_BACSU	ydjM							5.891				2.594											0.844																					1.242
sp|O31910|YORC_BACSU	yorC	1.612		1.84	0.9225								1.354
sp|P54182|YPOP_BACSU	ypoP									1				3.703			2.285												0.1251
sp|O31699|YKUV_BACSU	ykuV																								0.08625	0.2195														4.373								2.972
sp|P37568|CTSR_BACSU	ctsR								3.713		3.132				4.428								0.7066
sp|P71047|YWGB_BACSU	ywgB																																												3.047
sp|O07006|PADC_BACSU	padC																			5.86										9.037					7.99
sp|O07079|YRDA_BACSU	yrdA																	0.7645		2.663					5.143						2.946
sp|O34569|YOAA_BACSU	yoaA																			5.064						3.273			2.995	2.279
sp|P54173|YPJQ_BACSU	ypjQ								5.914																							0.01037														0.02088
sp|P97028|YGAN_BACSU	ygaN																																									2.679		7.886		10.7
sp|P45870|RACA_BACSU	racA	3.658			1.807	0.09412					10.87
sp|O06719|GERPC_BACSU	gerPC																																		11.31			17.56			8.736	13.6
sp|O31611|YJBM_BACSU	yjbM														3.596					0.1062											11.7
sp|P37537|KTHY_BACSU	tmk									1.051																		1.241
sp|O34878|OPUCB_BACSU	opuCB										0.3821																											3.991		2.58	3.015
sp|O34814|FTSE_BACSU	ftsE																			0.6315						1.97			0.3282																	0.428
sp|P42239|YCBG_BACSU	ycbG																																														0.1264	0.45	0.5041
sp|O05497|YDHF_BACSU	ydhF												16.42								15.65			15.69																		1.927
sp|P54474|YQFQ_BACSU	yqfQ																																													0.1853	2.587
sp|O34853|SP2SA_BACSU	spoIISA																																											36.52		0.4042		0.2265
sp|P39640|BACC_BACSU	bacC						1.923													1.026															1.151					1.158
sp|P45944|YQCI_BACSU	yqcI																															24.53		1.553									3.967	2.06
sp|P39621|SPSA_BACSU	spsA																																		2.518								30.39	16.3		33.52
sp|P54461|RSME_BACSU	rsmE															1.924				2.866														2.277					2.275
sp|O05405|YRHO_BACSU	yrhO				1.027					0.919																				0.6424					0.4692
sp|P37541|YAAT_BACSU	yaaT												1.592				2.132		2.255		1.982
sp|P94394|YCGQ_BACSU	ycgQ													0.3447																		0.03781																	0.1053
sp|P21203|PHEA_BACSU	pheA								2.115	1.541					2.457										1.774
sp|Q45480|YLYB_BACSU	ylyB																0.416						0.8105		0.2906
sp|O31446|YBFF_BACSU	ybfF			0.08336													3.182			1.861	14.8
sp|P13801|SP2G_BACSU	spoIIGA
sp|O31542|YFND_BACSU	yfnD																																													2.19			8.697
sp|P16616|HEM3_BACSU	hemC																				2.137			1.833							2.153																		5.146
sp|O34689|MHQA_BACSU	mhqA								0.611										1.123					1.658										0.5909
sp|O31700|CSE15_BACSU	cse15														1.009								2.874	2.159	6.386
sp|P27643|SP5K_BACSU	spoVK																0.807						0.5802	1.656																				1.24
sp|P26900|ASPG1_BACSU	ansA																																			0.4974		0.6257	0.7864			0.3676
sp|O34504|YCEB_BACSU	yceB													0.02957			0.03526						0.02745		0.02624
sp|P42106|QDOI_BACSU	qdoI																					1.554									1.246									0.7331
sp|O31956|YONB_BACSU	yonB																																															2.26
sp|P39627|SPSG_BACSU	spsG
sp|O34586|YLBC_BACSU	ylbC																			3.243	0.785		1.608													1.862
sp|C0SPA5|ADHA_BACSU	adhA																																														1.074	1.415
sp|Q05522|CHEB_BACSU	cheB																			2.518																											0.8207
sp|O07581|YHDL_BACSU	yhdL	0.7383						0.8999	0.06909																				6.066
sp|P31102|AROB_BACSU	aroB						8.5e-05		0.000615																																0.07318						2.967
sp|O07618|YHFS_BACSU	yhfS								0.2767		0.1707										0.1384			0.1326
sp|P35166|RSIX_BACSU	rsiX																				4.241	0.4293	3.864					1.644
sp|O34750|YFML_BACSU	yfmL										0.06441															11.59		14.04		2.073
sp|P54435|YRKH_BACSU	yrkH
sp|O07543|YHEB_BACSU	yheB																						43.38																					0.7461
sp|O34539|YJIC_BACSU	yjiC																		1.634		0.1921				0.4074																			0.9366
sp|P42977|CCA_BACSU	cca
sp|O34440|YFMI_BACSU	yfmI					0.3768																										0.6365	1.414				2.029
sp|O31557|YFJB_BACSU	yfjB																																												2.697		3.297
tr|A3F475|A3F475_BACSU	recQ	8.096
sp|P39651|YWFO_BACSU	ywfO				2.036									1.634									9.526																							0.192
sp|O34662|YODT_BACSU	yodT																						2.203	4.387	5.818										0.2613
sp|P39584|YWBA_BACSU	ywbA						2.974	0.8794							2.298
sp|P94464|RSMB_BACSU	rsmB																																														1.054
sp|P42238|GUDD_BACSU	gudD																																												19.79
sp|P37572|RADA_BACSU	radA								3.545				3.336	2.131										0.9277
sp|O34474|YOEA_BACSU	yoeA	6.863				6.122	2.731												1.644
sp|P42293|EABN2_BACSU	abn2								3.238		1.846		1.758				2.098
sp|P07868|GERAA_BACSU	gerAA																																													0.2993			1.112
sp|P39569|GERBA_BACSU	gerBA																																														6.797		6.344
sp|P31845|SP5AF_BACSU	spoVAF																												0.04546				0.07916	0.07242	0.09856
sp|O34673|UXAA_BACSU	uxaA																						0.002973
sp|O07561|YHJG_BACSU	yhjG						0.472																																							0.4313
sp|P94531|IABF1_BACSU	abfA			1.333							0.2201				1.106		0.123
sp|P12011|GNTK_BACSU	gntK										0.7388									0.2662			0.9515																								2.09
sp|P39634|ROCA_BACSU	rocA					1.469	2.485							0.003423							0.005532
sp|O32041|YRVJ_BACSU	yrvJ																			2.858	3.978		4.115
sp|P25503|HUTU_BACSU	hutU																																																4.608
sp|P42296|YXID_BACSU	yxiD																						0.06859	1.423
sp|O34748|RECQ_BACSU	recQ																2.495				2.383		2.375		2.682
sp|O34469|YEEB_BACSU	yeeB				0.3165															0.7687			5.934
sp|P96722|YWQJ_BACSU	ywqJ																6.307				0.904										0.06246				5.942
sp|O06476|YFMR_BACSU	yfmR																						0.08438		0.04474																				3.762
sp|O05519|YDIF_BACSU	ydiF						26.77														0.34																												4.75
sp|P05656|SACC_BACSU	sacC										9.066						8.445				16.26		14.98
sp|P32399|YHGE_BACSU	yhgE			1.744						1.362										0.9115
sp|O31902|YORL_BACSU	yorL																					0.03068				1.528					1.106
sp|P16397|SUBF_BACSU	bpr					1.291
sp|O34371|YTET_BACSU	yteT		5.363		12.35							7.55
sp|P42299|YXIG_BACSU	yxiG		2.77		5.801																												5.445
sp|P14203|YUXH_BACSU	yuxH	5.248	2.661	0.3488
sp|O05248|YUGP_BACSU	yugP		1.083																													8.199
sp|P39848|LYTD_BACSU	lytD		0.3098									1.366																																		1.033
sp|O34380|YBCI_BACSU	ybcI		0.1086				0.1082						0.1728
sp|O07004|YVEF_BACSU	yveF
sp|P37534|GIN_BACSU	csfB																															3.093							3.331	4.289
sp|O31983|BHLA_BACSU	bhlA															0.05817						0.1432																										0.2206
tr|P71078|P71078_BACIU	yukM																		2.037
sp|P37525|YAAB_BACSU	remB	6.363																					1.425																0.7407
sp|O31441|YBYB_BACSU	ybyB																																													1.183		2.246
sp|P37557|YABO_BACSU	yabO	5.746		9.312																																			0.6459
sp|Q45497|YKTA_BACSU	yktA			0.07012							0.07548				0.09286
sp|O31729|YLMG_BACSU	ylmG										2.006																											0.3272				0.8915
sp|P17616|YPUD_BACSU	ypuD																			17.02				5.266					10.28
sp|Q07428|NRGB_BACSU	nrgB																2.79									0.4461																							12.02
sp|P0CI76|RTP_BACSU	rtp
sp|P71038|YWNC_BACSU	ywnC																															2.246									2.653		1.357
sp|O07611|YHFM_BACSU	yhfM																																										2.239						0.8275
sp|P54467|YQFB_BACSU	yqfB			2.327													2.876																																3.455
sp|O06474|YFMP_BACSU	yfmP																																											4.308
sp|P96720|YWQH_BACSU	ywqH																																											0.119
sp|P96503|FLIW_BACSU	fliW																				1.061				0.2395		0.05921
sp|P42103|YXAD_BACSU	yxaD													0.5474																														0.1083		5.356
sp|O32126|YUTE_BACSU	yutE	2.651																				1.108																								0.6554
sp|P12667|NUCA_BACSU	nucA																														1.612
sp|P54391|YPIF_BACSU	ypiF																								0.9768														0.1787
sp|P96590|MUTT_BACSU	mutT
sp|P42298|YXIF_BACSU	yxiF																						0.6038		1.501
sp|P24812|YQXI_BACSU	yqxI									0.005418											2.436																					0.08451
sp|O05396|YRHD_BACSU	yrhD									0.0401
sp|P94462|DEF1_BACSU	defA																				1.73										0.06384
sp|O31678|QUEF_BACSU	queF						4.673			6.278										1.485
tr|P94401|P94401_BACIU	sfp					1.933		1.868				1.471
sp|P29252|HPPK_BACSU	folK										1.583								6.114	69.92
sp|P37569|MCSA_BACSU	mcsA										1.727		1.8										6.732
sp|P54491|YQGN_BACSU	yqgN																				1.632		7.07		2.239
sp|P06535|SP0B_BACSU	spo0B														1.768								2.389		1.519
sp|P71013|LEPT_BACSU	sipT
sp|O34820|YOTM_BACSU	yotM				0.6459												0.09767
sp|O31851|YOJM_BACSU	yojM				31.79												30.65								4.151
sp|O32244|YVBG_BACSU	yvbG
sp|O34522|TRMB_BACSU	trmB						0.03832														2.431
sp|P17869|RPSH_BACSU	sigH							1.751						1.181			1.703
sp|O31675|QUEC_BACSU	queC												0.7935	4.084						0.5218
sp|P96667|YDEJ_BACSU	ydeJ									2.769			12.32										0.885
sp|O34581|YOQL_BACSU	yoqL																																											29.37
sp|O34392|YTRE_BACSU	ytrE				2.821														0.913		2.204
sp|O32068|YTZG_BACSU	ytzG							2.672	6.82			1.591
sp|P39064|YTXE_BACSU	ytxE																																												0.3487
sp|O07592|YHDW_BACSU	yhdW	2.245							2.457		2.376
sp|P37543|YABB_BACSU	yabB											0.08191	0.06285																															0.03016
sp|Q795Q5|YTTA_BACSU	yttA								4.641						2.286
sp|O31458|GAMA_BACSU	gamA			8.298																																									2.284
sp|P50733|YPBG_BACSU	ypbG																					7.357																								8.84		0.5958
sp|O34900|TCYN_BACSU	tcyN																																														0.003504
sp|O34705|PLBAC_BACSU	ytpA																		0.6685																				3.906		2.954
sp|P46342|PSTB1_BACSU	pstB1				4.289		3.073													16.21
sp|P37495|YYBI_BACSU	yybI																													0.02692				0.01516							0.01501
sp|P54393|YPJB_BACSU	ypjB																										4.392	3.125					0.003124
sp|P11044|TYSY2_BACSU	thyA2											1.442		13.52			14.1
sp|O34341|YEBC_BACSU	yebC																															0.04778																	0.06659
sp|P54947|YXEH_BACSU	yxeH					0.007728			1.11														3.001
sp|P54511|LIPM_BACSU	lipM																						0.6527																										17.97
sp|P17585|AADK_BACSU	aadK											0.05676								2.514
sp|P45856|HBD_BACSU	mmgB																																		0.04									0.4665	0.1734
sp|P54383|ISPA_BACSU	ispA	0.1681						0.2786													2.317
sp|O06747|YITL_BACSU	yitL									2.251	12.41								0.4522
sp|O32154|YURM_BACSU	yurM													2.5e-05					0.07343						0.1581
sp|O31502|DAGK_BACSU	dagK																																						0.5226
sp|P24139|OPPC_BACSU	oppC							2.028								1.288			1.669
sp|P46905|YCCK_BACSU	yccK																																								67.75			6.652
sp|P96693|MHQO_BACSU	mhqO																6.804	1.599				3.259
sp|P54722|YFIF_BACSU	yfiF
sp|O06987|YVDE_BACSU	yvdE
sp|P42062|APPB_BACSU	appB																			1.676														1.433										2.19
sp|P40948|CORA_BACSU	corA													0.4124			0.3684								0.4569
sp|P40409|FEUA_BACSU	feuA			4.058		3.685								2.502
tr|A3F326|A3F326_BACIU	birA												0.5845						1.289						0.0205
sp|O31431|YBDG_BACSU	ybdG
sp|P42064|APPD_BACSU	appD																						1.915													5.93			7.685
sp|P42065|APPF_BACSU	appF																			0.07914			0.09395					1.559
sp|P50621|RIR2_BACSU	nrdF											1.684									0.7617		1.672
sp|P54156|YPLP_BACSU	yplP									9.751	9.672																																						4.002
sp|P26905|DPPD_BACSU	dppD													916.1						2459
sp|O34755|YKOT_BACSU	ykoT																																												0.2685			0.3636
sp|P37956|SPL_BACSU	splB																				1.321																							1.14
sp|O31521|URHG1_BACSU	yesR																																											0.1343		0.2016			0.07089
sp|P54498|YQGU_BACSU	yqgU				0.3428									0.2631																	1.278
sp|P25953|COMGA_BACSU	comGA	2.321																					0.2118
sp|O34453|NOSO_BACSU	nos					2.2e-05					3.3e-05			0.04172
sp|P39820|PROB_BACSU	proB													0.8786			1.518			1.753
sp|Q00828|RAPA_BACSU	rapA
tr|A8HU21|A8HU21_BACIU	nifS																												1.032					0.9635							0.8544
sp|P13799|DEGS_BACSU	degS									0.2115					0.004927						2.273
sp|O34680|YDIP_BACSU	ydiP				0.312
sp|O05240|YUGK_BACSU	yugK				8.031															0.6742				0.4701
sp|O31437|YBDO_BACSU	ybdO										17.34
sp|P94494|ALR2_BACSU	alr2																						1.218		65.74											0.2107
sp|P39587|YWBD_BACSU	ywbD										1.774					5.222						1.895
sp|O34375|MINJ_BACSU	minJ	0.4			1.806									1.898
sp|O34691|NAIP_BACSU	naiP													1.666			1.691																															0.4708
sp|P96709|YDGK_BACSU	ydgK								0.6645	0.7299														0.2605
sp|O35033|COABC_BACSU	coaBC									0.04443
sp|Q45070|XYNC_BACSU	xynC																																									2.302
sp|Q08430|KINB_BACSU	kinB																																												2.128		1.13
sp|O34862|YTCA_BACSU	ytcA																																					1.838			1.612
sp|O34984|YODQ_BACSU	yodQ																			0.238																							0.1783	4.555
sp|O32105|YUIF_BACSU	yuiF	0.7427				1.038		0.9839
sp|P46329|ALDH3_BACSU	aldX			0.05298													6.784																																0.7851
sp|P71070|YUKC_BACSU	yukC															0.7431				1.056			1.3
sp|O34521|PTWCB_BACSU	nagP																			1.997																								2.184		2.09
sp|Q797S1|PTXBC_BACSU	ybbF																																								0.7631	1.602				7.358
sp|O32271|TUAD_BACSU	tuaD				15.22		9.318			16.5
sp|P28820|PABB_BACSU	pabB					2.097			5.436		2.116
sp|P94535|GLCD_BACSU	glcD			0.9763														21.59					6.39
sp|O34808|UXAC_BACSU	uxaC
sp|O07619|YHFT_BACSU	yhfT			6.4				5.505															0.3024
sp|P37966|LIPO_BACSU	lipO													25.19			24.82								1.565
sp|O31905|YORI_BACSU	yorI
sp|P03963|TRPE_BACSU	trpE							2.987					0.5377													1.651
sp|O31563|YFIU_BACSU	yfiU
sp|O32138|PUCR_BACSU	pucR																																											0.173				1.815
sp|O34809|YCEG_BACSU	yceG	9.773																			0.4703		0.4909
sp|P94524|ARAB_BACSU	araB																																														1.953
sp|O31998|YOKI_BACSU	yokI																				0.01037																											0.3855
sp|P96591|YDAP_BACSU	ydaP																																													3.466		0.03036	0.000632
tr|A3F305|A3F305_BACSU	dinG					0.03944																																1.428
sp|P54523|DXS_BACSU	dxs																						1.043	2.327
sp|O06966|YVCB_BACSU	yvcB																																																0.4242
sp|P18256|SYT2_BACSU	thrZ																																									2.293				8.066		0.03433
sp|Q45597|F16PC_BACSU	fbp													69.18			0.9901
sp|O07012|BGAL2_BACSU	ganA																									6.987	14.68
sp|P54488|YQGFA_BACSU	yqgF														0.8275																													0.6329					1.403
sp|O06993|MALPY_BACSU	mdxK
sp|O32215|HELD_BACSU	helD																							6.128	1.294													1.673
sp|O34796|YVKC_BACSU	yvkC																				1.053					1.536								0.08926
sp|O31945|YONO_BACSU	yonO											1.535
sp|O34720|YJGC_BACSU	yjgC												0.07361
sp|O08336|CYPB_BACSU	cypB	8.134			10100000000
sp|Q45604|YYCR_BACSU	yycR		5.262				3.515
tr|A3F357|A3F357_BACSU	mgsA
sp|O07593|YHDX_BACSU	yhdX																																														0.1703		0.1244
sp|O31422|SKFA_BACSU	skfA							0.5938				0.1933
sp|P68577|SUNA_BACSU	sunA			12.13											13.35
sp|P54492|YQGO_BACSU	yqgO													0.01252														0.0216
sp|O34585|YJZC_BACSU	yjzC																												0.6601			0.6474
sp|C0H462|YRZR_BACSU	yrzR														21.68		1.458
sp|O07520|YHAL_BACSU	yhaL												6.377							8.058
sp|P05650|YAAA_BACSU	rlbA															1.097																								3.409
sp|O34608|YDIN_BACSU	ydiN								5.297
sp|O07530|YHDB_BACSU	yhdB									0.00604				0.01318
sp|O31738|YLQC_BACSU	ylqC																0.2112								0.4671
sp|P96721|YWQI_BACSU	ywqI				2.199		3.128
sp|P45863|YWJC_BACSU	ywjC													0.535											0.222
tr|V9H126|V9H126_BACIU	yraC
sp|P54468|YQFC_BACSU	yqfC																									15.41		16.26
sp|P37538|YAAQ_BACSU	darA																						0.5929																	0.1388
sp|P42979|YPJD_BACSU	ypjD																						0.8013
sp|O31623|YJCA_BACSU	yjcA																			1.547			2.378
sp|P37542|YABA_BACSU	yabA				0.379					0.315
sp|O31535|YETH_BACSU	yetH															2292												1.877
tr|I2D9X5|I2D9X5_BACIU	comP
sp|P17622|RIBT_BACSU	ribT
sp|P25958|COMGF_BACSU	comGF																																												0.5496	0.4941
sp|P94589|YWPG_BACSU	ywpG
sp|P37582|GLNR_BACSU	glnR																																		1.714					0.2755
sp|O31918|YOQU_BACSU	yoqU																																														1.55	0.3668
sp|O34762|OHRA_BACSU	ohrA																			0.5644																									0.02638
sp|O31720|YKZC_BACSU	ykzC
sp|P54155|MSRB_BACSU	msrB																			1.744			31.15
sp|O07573|NSRR_BACSU	nsrR																															0.7727
sp|P37488|YYBP_BACSU	yybP										3.062
sp|P96628|SPRTL_BACSU	ydcK								0.07215		0.3023
sp|O31790|YMAD_BACSU	ymaD																					1.439																					1.599
sp|O31728|SEPF_BACSU	sepF	5.315				2.114
sp|P45914|YQAR_BACSU	yqaR																2.032									0.9639
tr|O05244|O05244_BACIU	mcpB
sp|P45710|CCDC_BACSU	ccdC																																														0.06401
sp|P54432|YRKE_BACSU	yrkE
sp|O07518|YHAJ_BACSU	yhaJ														0.1369							26.67
sp|Q02886|DINB_BACSU	dinB																																													0.04485			0.8158
sp|P06629|YWJG_BACSU	ywjG																															1.172									1.775
sp|P17617|YPUF_BACSU	ypuF																																														17.35
sp|O31513|YESJ_BACSU	yesJ																			0.05596									0.4108
sp|O34614|YTQB_BACSU	ytqB								7.798								7.063
sp|P16449|KBAA_BACSU	kbaA			0.000613	0.002664
sp|P39598|YWBO_BACSU	ywbO							2.631
sp|O34911|YKOF_BACSU	ykoF																								2.456			0.8287
sp|C0SPC1|YTMP_BACSU	ytmP
sp|P54168|YPGQ_BACSU	ypgQ
sp|O34452|YRRB_BACSU	yrrB															1.916					0.07448
sp|P40403|CHEC_BACSU	cheC				0.006067				0.005386
sp|O32033|URK_BACSU	udk													0.592			0.9807
sp|O05521|REX_BACSU	rex													3.609													2.537
sp|P42316|SCOB_BACSU	scoB																																										0.03402	0.09384
sp|P54335|XKDP_BACSU	xkdP
sp|O32168|METP_BACSU	metP														0.0697								0.6193
sp|P39615|UNG_BACSU	ung																																0.287
sp|P49784|SP3AG_BACSU	spoIIIAG													2.4											0.4849
sp|O34918|YOAJ_BACSU	yoaJ			0.02572																							0.1124
sp|Q45514|SAPB_BACSU	sapB																1.475										12.97
sp|P25813|RSMG_BACSU	rsmG	2.161																															6.597
sp|P13792|PHOP_BACSU	phoP																			2.4			3.884
sp|P37813|ATP6_BACSU	atpB																			0.01367							3.398
sp|O31803|YNCM_BACSU	yncM																				4.667																												0.1324
sp|P42968|KIPR_BACSU	kipR																																												0.8616				1.701
sp|P46337|IOLR_BACSU	iolR																																																0.01327
sp|P94420|YCLP_BACSU	yclP																																					0.8468
sp|O06977|YVCN_BACSU	yvcN																1.964						1.45
sp|P35146|AROD_BACSU	aroD															0.7062																														2.206
sp|O34308|YTKK_BACSU	ytkK
sp|O32234|YVAM_BACSU	yvaM																																												0.5364
sp|O34744|SUMT_BACSU	sumT																0.6582
sp|P42317|YXJF_BACSU	yxjF																2.354								0.04936
sp|P94591|GLCR_BACSU	glcR								2.539															0.6148
sp|P54554|YQJQ_BACSU	yqjQ																						1.051																							1.555
sp|P42093|CGEE_BACSU	cgeE							0.1808				0.1344
sp|O32208|YVGL_BACSU	yvgL																										0.3665
sp|P19940|RPSG_BACSU	sigG																						1.759			3.424
sp|P16655|DIVIB_BACSU	divIB								0.8167
sp|P46341|PSTB2_BACSU	pstB2				4.792																																												2.823
sp|P42407|YTDA_BACSU	ytdA																																													0.697			3.901
sp|O31981|YOMD_BACSU	yomD							1.158
sp|O34518|AMYC_BACSU	melC											0.9755											0.208
sp|O34896|UXUB_BACSU	uxuB
sp|P54504|RSBRD_BACSU	rsbRD																						1.182	1.354
sp|P71054|EPSE_BACSU	epsE
sp|P26497|SP0J_BACSU	spo0J								2.871														1.979
sp|O06743|YITH_BACSU	yitH							2.044																		0.09967
sp|O34497|YKGA_BACSU	ykgA						0.9715	3.171
sp|P26937|SP4FB_BACSU	spoIVFB																																											2.9e-05
sp|O34825|PKSC_BACSU	pksC			0.34											0.3401
sp|P45873|PRMC_BACSU	prmC													1.634													0.1217
sp|O07906|YRAN_BACSU	yraN																0.8936
sp|P96662|YDEE_BACSU	ydeE																							0.2858																						0.4617
sp|P46348|YEAB_BACSU	mneS																									0.5458																				0.2433
sp|O34441|YLOC_BACSU	yloC
sp|P37499|YYBE_BACSU	yybE
sp|P54448|YQEC_BACSU	yqeC
sp|O34873|HMGCL_BACSU	yngG																		0.06187					0.066
sp|P96688|NAP_BACSU	nap
sp|O31574|YFHF_BACSU	yfhF																																											0.4268					0.08594
tr|O30476|O30476_BACIU	yolE																			0.26																									1.128
sp|Q45500|YKTD_BACSU	yktD																								3.342																1.784
sp|Q45582|MURQ_BACSU	murQ																																				5.286		5.243
sp|P94440|YFIL_BACSU	lnrL												0.7346						0.9706
sp|O34859|KU_BACSU	ku																																					0.1088	18.64
sp|P54327|XKDG_BACSU	xkdG																																											0.2906
sp|P39140|DEOR_BACSU	deoR																		0.2647
sp|O34920|YOBV_BACSU	yobV																																														0.2002
sp|P54575|RIBC_BACSU	ribC																						0.06408																					1.963
sp|P54495|GLK_BACSU	glcK																				0.6295				0.6289
sp|P45920|YQBD_BACSU	yqbD														0.2037
sp|P71065|EPSO_BACSU	epsO						3.155		2.694
sp|P25954|COMGB_BACSU	comGB																																											18.38	4.955
sp|O07567|NTDR_BACSU	ntdR																0.02637				0.000291
sp|O07008|GANR_BACSU	ganR									0.8381
sp|P37567|DUS1_BACSU	dus1																						3.523
sp|P50844|KDGR_BACSU	kdgR															4.24	18.98
sp|P37964|YSXE_BACSU	ysxE												0.2225
sp|O05389|YRBE_BACSU	yrbE
sp|P40332|IOLX_BACSU	iolX																																														5.664
sp|O34653|DES_BACSU	des										1.249		1.509
sp|O34758|MLTG_BACSU	mltG																0.4328																							0.1386
sp|Q06754|YACL_BACSU	yacL										3.2e-05		0.03275
sp|P42253|YCBU_BACSU	ycbU																																													4.045
sp|P42982|BSHA_BACSU	bshA
sp|P39131|MNAA_BACSU	mnaA									1.059													1.773
sp|P71053|EPSD_BACSU	epsD															3.555
sp|P27621|TAGB_BACSU	tagB
sp|Q795M6|YUGH_BACSU	yugH						1.91																0.03664
sp|P37535|YAAN_BACSU	yaaN							0.04759	0.02009
sp|P97030|QUEG_BACSU	queG													0.7157
sp|O34663|YBCL_BACSU	ybcL
sp|P35162|RESC_BACSU	resC			6.213																					0.4071
sp|P39578|DLTD_BACSU	dltD																1.765						2.768
sp|O34374|YJIB_BACSU	yjiB																								15.05
sp|P49941|GERKC_BACSU	gerKC								4.918								0.568
sp|P25151|SYY2_BACSU	tyrS2																																												2.191
sp|O31852|CWLS_BACSU	cwlS
sp|P94478|HFLX_BACSU	hflX																			0.1287			7.792
sp|P94427|GABT_BACSU	gabT															4.452									12.38
sp|P27622|TAGC_BACSU	tagC
sp|O34545|BRAB_BACSU	braB																																												0.5076
sp|P54462|MTAB_BACSU	mtaB															8.157																														0.07597
sp|P37469|DNAC_BACSU	dnaC																									0.03327				0.03755
sp|O34324|DLDH3_BACSU	acoL				2.078
sp|O31503|RLMCD_BACSU	rlmCD				11.12																																									2.467
sp|O34303|YDJA_BACSU	ydjA																							0.5722
sp|O31545|YFJO_BACSU	yfjO			0.007803																														0.02151
sp|O34798|PDAC_BACSU	pdaC												3.603						3.612
sp|P94405|YCLC_BACSU	bsdC
sp|P94414|YCLK_BACSU	yclK																																											3.13		3.725
sp|P94358|ALDY_BACSU	aldY																				4.452
sp|P94408|YCLF_BACSU	yclF																																															0.1316
sp|P96616|YDBT_BACSU	ydbT																			1.452
sp|P10944|HUTH_BACSU	hutH																																				0.1816								0.41
sp|O05218|YWRD_BACSU	ywrD
sp|P54418|PCKA_BACSU	pckA																				0.000118																			0.00355
sp|P96714|YWQB_BACSU	ywqB																								3.3e-05
sp|O31813|YNDJ_BACSU	yndJ									21.15						10.57
sp|O31903|YORK_BACSU	yorK																																														0.2113
sp|O34989|YVRG_BACSU	yvrG	3.486
sp|P71052|EPSC_BACSU	epsC																									0.015						0.01947
sp|O31615|YJBQ_BACSU	yjbQ																						0.03628																	6.323
sp|O32206|YVGJ_BACSU	yvgJ						0.5784			0.7476
sp|P40750|PBPD_BACSU	pbpD															3.329
sp|P54496|YQGS_BACSU	yqgS																								3.497						6.737
sp|O34952|LTAS2_BACSU	ltaS2													0.01508			0.007946
sp|P37484|GDPP_BACSU	gdpP
sp|P37954|UVRB_BACSU	uvrB	0.000967																																											7.633
sp|P40747|YUXG_BACSU	yuxG																0.772		0.7021
sp|O32219|CADA_BACSU	cadA																																								0.6285			2.884
sp|P45866|FADF_BACSU	fadF																		7.548
sp|O34787|PKSE_BACSU	pksE
sp|P42433|NASB_BACSU	nasB
sp|P94461|PRIA_BACSU	priA
sp|P49849|MUTS_BACSU	mutS												0.1183						0.04444
sp|P96706|YDGH_BACSU	ydgH										0.05503																																					0.1137
sp|P46918|GGAB_BACSU	ggaB					1.098																																							0.3986
sp|P51834|SMC_BACSU	smc																									1.458
sp|C0SPA7|YUKB_BACSU	yukB																																												1.647
sp|P45931|YQBO_BACSU	yqbO														1.395
sp|C0H412|YLZI_BACSU	swrD		16.66
sp|P39844|DACC_BACSU	dacC		8.61
sp|O32225|YVAC_BACSU	yvaC		2.977
sp|P70997|PBPG_BACSU	pbpG		2.138
sp|P33911|CSRA_BACSU	csrA		1.126
sp|P54181|YPNP_BACSU	ypnP		0.1483
sp|C0H440|YOUA_BACSU	youA		0.02734
sp|P09122|DPO3X_BACSU	dnaX		0.01946
tr|Q9KX90|Q9KX90_BACIU	ybaQ
sp|C0H3Z0|YJZF_BACSU	yjzF																																															5.542
sp|C0H3Q9|YUZK_BACSU	yuzK
sp|O32283|YXZF_BACSU	yxzF																6.041
tr|L8ECR1|L8ECR1_BACSU	BSU_30466																																	3.467
sp|O32302|YUZO_BACSU	yuzO																																											4.796
tr|L8ECQ9|L8ECQ9_BACSU	fbpA
sp|P45940|YQCE_BACSU	yqcE
sp|P23308|SINI_BACSU	sinI
sp|P54165|YPEQ_BACSU	ypeQ
sp|P68731|DEGR_BACSU	degR																																										1.156
sp|P70964|CSBD_BACSU	csbD
sp|P50834|YPPF_BACSU	yppF
sp|C0H405|YKZS_BACSU	ykzS																											2.417
sp|C0H3R7|YVZJ_BACSU	yvzJ																													1.72
sp|O06721|GERPA_BACSU	gerPA																								0.5182
sp|C0H3X3|YEZF_BACSU	yezF																															1.475
sp|O31873|YOSU_BACSU	yosU
sp|O05234|YUGE_BACSU	yugE
sp|P37466|VEG_BACSU	veg																				1.591
tr|O30464|O30464_BACIU	yokE																																													2.542
tr|A0A0G2UKC4|A0A0G2UKC4_BACIU	spo0A
sp|Q7WY61|YRZL_BACSU	yrzL																																					2.535
sp|P42295|YXIC_BACSU	yxiC
tr|P70971|P70971_BACIU	orf6															80.85
sp|O32127|YUTD_BACSU	yutD																											1.46
sp|P96623|YDCF_BACSU	ydcF
sp|P39146|COMFB_BACSU	comFB
sp|P39607|YWCI_BACSU	ywcI
sp|O34950|YEED_BACSU	yeeD																																												0.4763
sp|O32222|CSOR_BACSU	csoR																						0.002307
sp|P46318|PTJB_BACSU	licB																																														0.3848
sp|P94587|YWPE_BACSU	ywpE																																			0.001287
sp|P68575|SCP1_BACSU	yorD																																														0.7723
sp|P68581|YOPN_BACSU	yopN
sp|P24502|FLIE_BACSU	fliE							0.5845
sp|O32118|YUZD_BACSU	yuzD											5.933
sp|O31972|YOZP_BACSU	yozP
sp|P42300|YXIH_BACSU	yxiH																																											0.0495
sp|P06533|SINR_BACSU	sinR															1.604
sp|O34838|YOPW_BACSU	yopW
sp|O31843|YOZM_BACSU	yozM
sp|P54561|YQJX_BACSU	yqjX
sp|P96597|YDBB_BACSU	ydbB																																											0.5981
sp|O31872|YOSW_BACSU	yosW														0.1255
sp|O34988|YOQA_BACSU	yoqA																		3.277
sp|P45902|YQAE_BACSU	yqaE																																							0.06964
sp|Q7WY74|YGZB_BACSU	ygzB																				0.9933
sp|Q07867|FTSL_BACSU	ftsL																								5.511
sp|O31679|YKVN_BACSU	ykvN																																								1.461
sp|P39804|IPI_BACSU	ipi																																						1.44
sp|P42406|HXLR_BACSU	hxlR																					7.042
sp|P39910|SLP_BACSU	slp																																												1.226
sp|P52999|PAND_BACSU	panD																						2.078
sp|O31958|YOMZ_BACSU	yomZ																									0.1615
sp|O31451|YBFJ_BACSU	ybfJ
sp|P39739|FLIS_BACSU	fliS											2.346
sp|P96652|LRPA_BACSU	lrpA
sp|O31949|YONI_BACSU	yonI
[truncated: 374 more rows]
[truncated: 21 more columns]

## Sheet: Table S2
Supplementary table S2: Module assignment of proteins during sporulation of B. subtilis
Values are average values over three biological replicates.
Every row of the data is normalized to have an average 0 and a SD 1.
protein identifier	module	locus_tag	protein_full	gene	0 min	15 min	30 min	45 min	60 min	75 min	90 min	105 min	120 min	135 min	150 min	165 min	180 min	210 min	240 min	270 min	300 min	330 min	360 min	390 min	420 min	450 min	480 min
sp.O31423.SKFB_BACSU	blue	BSU01920	hypothetical protein(skfB)	skfB	0.792938	0.210423	1.21115	0.1125	1.46947	0.727069	1.03931	0.0484807	0.565661	0.570947	0.586131	0.22348	-0.25987	0.808198	0.165186	-0.941293	-2.111	-1.33145	-1.25799	-2.01005	-1.12985	-0.0136801	0.524223
sp.P54507.COTN_BACSU	blue	BSU24620	spore coat protein N(tasA)	tasA	-0.432451	-0.508994	1.87237	-0.00113578	0.53101	-0.539228	0.39603	2.06508	1.7571	-1.20828	0.408717	-0.389553	0.937028	0.324652	0.816227	-0.419223	-0.8651	-0.58378	-1.24943	0.209927	-1.26049	-1.34773	-0.512753
sp.O34996.DPO1_BACSU	blue	BSU29090	DNA polymerase I(polA)	polA	-0.551102	-0.187036	1.84595	2.39547	1.28211	-0.512793	-0.288614	0.239018	0.0236895	0.544123	0.603255	0.673982	0.105334	0.483907	0.126227	-0.377143	-1.0457	-1.94454	-1.42239	-0.349957	-1.184	-0.689314	0.229537
sp.P28598.CH60_BACSU	blue	BSU06030	chaperonin(groEL)	groEL	0.853144	0.945825	1.06422	0.98496	0.645985	0.769335	0.698449	0.719643	0.761936	0.645215	0.627922	0.399892	0.451036	-0.195477	-0.752421	-0.909956	-1.37478	-1.68147	-1.89447	-1.8576	-1.01491	-0.317149	0.430658
sp.P28599.CH10_BACSU	blue	BSU06020	chaperonin(groES)	groES	1.00624	1.51947	1.12054	1.16245	0.879378	0.722345	0.374585	0.683308	0.0933165	0.589113	0.0431932	0.164823	-0.109268	-0.0545276	-0.636031	-1.11145	-1.61204	-1.9616	-1.63768	-1.49866	-0.497096	0.0482965	0.711297
sp.P34957.QOX2_BACSU	blue	BSU38170	quinol oxidase subunit 2(qoxA)	qoxA	1.88229	1.64794	1.30268	1.26616	0.578364	0.468971	0.206497	0.65567	0.235638	0.0248017	0.374608	0.158914	0.096369	0.0986953	-0.665779	-0.729354	-1.51619	-1.47347	-0.854202	-1.82309	-1.17407	-0.438164	-0.323279
sp.P37808.ATPA_BACSU	blue	BSU36830	ATP synthase subunit alpha(atpA)	atpA	1.79662	1.52628	1.25761	1.41325	0.797712	0.64031	0.442378	0.0382342	0.0587635	0.0844089	0.206556	0.612932	0.0150471	0.527445	-0.711422	-0.856211	-1.12184	-1.22279	-1.29923	-1.56576	-1.30782	-0.968051	-0.364434
sp.P42920.RL3_BACSU	blue	BSU01160	50S ribosomal protein L3(rplC)	rplC	1.45505	1.38955	1.40937	1.09638	0.85016	0.554389	0.290005	0.468762	-0.14705	0.0600192	0.104479	-0.110114	-0.107888	0.0858445	-0.323665	-0.56676	-1.45441	-1.45134	-2.5537	-0.325068	-1.32844	0.0374378	0.566995
sp.P37942.ODB2_BACSU	blue	BSU24030	lipoamide acyltransferase component of branched-chain alpha-keto acid dehydrogenase complex(bkdB)	bkdB	1.6169	1.08766	-1.16811	0.696968	0.774587	0.851739	0.774924	1.08528	0.898826	0.342937	-0.440356	0.323862	-0.0835173	0.451888	-0.273004	0.314683	-1.17241	-1.11637	-1.9056	-1.85235	-1.36843	-0.108285	0.268179
sp.P07343.FUMC_BACSU	blue	BSU33040	fumarate hydratase class II(fumC)	fumC	1.46918	1.20851	1.37431	1.27803	0.719649	0.101847	0.0720795	0.663783	0.421383	0.188876	0.534255	0.0600824	0.453495	0.132452	-0.272854	-0.0380134	-1.09474	-1.2873	-1.81222	-1.92923	-1.58661	-0.822799	0.165829
sp.P37809.ATPB_BACSU	blue	BSU36810	ATP synthase subunit beta(atpD)	atpD	1.51028	1.64566	1.7641	1.39582	0.746333	0.464695	0.493746	0.676008	0.0105748	0.0799008	0.250755	0.053294	-0.310653	-0.0605317	-1.08623	-0.949795	-0.726763	-1.27395	-1.51304	-1.39847	-1.26056	-0.486437	-0.0247369
sp.P51831.FABG_BACSU	blue	BSU15910	3-oxoacyl-[acyl-carrier-protein] reductase FabG(fabG)	fabG	0.721832	0.818787	0.95198	1.08873	0.461518	0.704779	0.449385	0.671089	0.942047	0.469348	0.80037	0.621875	0.827655	0.447462	-0.883999	-0.765777	-0.150286	-2.24811	-1.59618	-1.47635	-1.46427	-0.854072	-0.53781
sp.P21467.RS5_BACSU	blue	BSU01330	30S ribosomal protein S5(rpsE)	rpsE	2.19659	2.12729	1.84571	1.19766	0.358258	0.376613	0.0617812	0.213815	-0.431959	-0.385094	0.0880093	-0.0839908	-0.449463	-0.393274	-0.762633	-0.60102	-0.878991	-1.14397	-1.20904	-1.24358	-0.702987	-0.436105	0.256373
sp.P12879.RS8_BACSU	blue	BSU01300	30S ribosomal protein S8(rpsH)	rpsH	1.75514	1.96463	1.60762	1.18388	0.623999	0.153737	-0.420776	0.146152	-0.197213	0.126341	0.253726	-0.146069	-0.671577	-0.286485	-0.547322	-1.46081	-0.0267179	-1.20503	-0.823232	-1.90242	-0.87107	-0.162217	0.905706
sp.P16304.KAD_BACSU	blue	BSU01370	adenylate kinase(adk)	adk	2.06161	1.47095	1.21485	0.864953	0.0620234	-0.105715	-0.227425	-0.343908	-0.643611	-0.206051	-0.177657	0.281663	-0.00446086	0.760701	-0.911934	-1.40503	-0.509742	-1.94364	-0.751435	-1.39298	-0.345804	1.23955	1.01309
sp.P45913.YQAP_BACSU	blue	BSU26230	hypothetical protein(yqaP)	yqaP	1.48935	1.04233	1.10509	0.898277	0.714552	0.670287	0.4844	0.673729	0.811501	0.0738669	0.294058	-0.565945	0.169137	0.50477	-0.0957293	-0.742127	-0.866942	-0.728822	-2.28058	-2.34043	-0.94064	-0.493312	0.123193
sp.P42919.RL2_BACSU	blue	BSU01190	50S ribosomal protein L2(rplB)	rplB	1.79291	1.63993	1.2689	1.00135	0.855561	0.547641	0.242324	0.348541	-0.101346	0.0565225	-0.251244	-0.374397	-0.19068	-0.284964	-0.523175	-0.594819	-0.770571	-0.724802	-2.07035	-2.28209	-0.381006	0.0557246	0.740039
sp.P80700.EFTS_BACSU	blue	BSU16500	elongation factor Ts(tsf)	tsf	1.37847	1.05962	0.862931	0.852517	0.56428	0.455904	0.566498	1.05912	0.518559	0.270601	0.514376	0.373613	0.393412	-0.105666	-0.971232	-1.32197	-1.51456	-1.82796	-1.60785	-1.5222	-0.781081	-0.0983681	0.881001
sp.O32210.GR_BACSU	blue	BSU33400	glyoxal reductase(yvgN)	yvgN	0.841067	0.894682	0.851824	0.778993	0.744259	0.800745	-0.0566768	0.889616	0.998894	0.162901	0.711416	0.678467	-0.076225	0.0109078	-0.105262	-1.39383	-1.46164	-1.24604	-2.05866	-2.11029	-0.661618	0.59832	0.208145
sp.O31501.SWRC_BACSU	blue	BSU06710	surfactin self-resistance transporter(swrC)	swrC	0.777748	0.475229	0.242892	0.638477	-0.131753	0.366765	-0.112689	0.213682	0.182315	1.35426	0.270498	0.613307	0.36199	-0.228708	0.0590557	-0.0597275	-0.661647	1.43343	0.271607	-3.00607	-2.42759	-0.696738	0.0636689
sp.P80240.GREA_BACSU	blue	BSU27320	transcription elongation factor GreA(greA)	greA	1.10905	0.726936	0.59639	0.429035	0.267141	0.284761	0.439727	0.831391	0.944344	0.86061	0.904083	0.792022	0.859492	0.427883	-0.626171	-0.812988	-1.30872	-1.8901	-1.86655	-1.90945	-1.01132	-0.318507	0.270934
sp.P21469.RS7_BACSU	blue	BSU01110	30S ribosomal protein S7(rpsG)	rpsG	1.80954	1.93859	1.81825	1.17639	0.943714	0.61353	0.0697523	0.490222	-0.627878	-0.048149	-0.398066	-0.128061	-0.9458	-0.972433	-0.982161	-0.826314	-0.836253	-0.802568	-0.448457	-1.47637	-0.824974	0.542456	-0.0849595
sp.P46898.RL6_BACSU	blue	BSU01310	50S ribosomal protein L6(rplF)	rplF	2.03816	2.15285	1.90541	0.689406	0.418398	0.436629	-0.167372	-0.274719	-0.0793573	-0.0195854	-0.0857007	-0.470368	0.667971	-0.0820551	-1.22631	-0.97756	-1.48968	-0.824894	-0.841545	-1.17436	-0.678696	0.178472	-0.0950978
sp.P54535.ARTP_BACSU	blue	BSU23980	arginine-binding extracellular protein ArtP(artP)	artP	1.31075	1.12215	0.767849	0.720683	0.502175	0.539401	0.538287	0.572271	0.345947	0.563348	0.620249	0.79076	0.73751	0.61143	-0.131727	-1.096	-1.44245	-2.06081	-1.87634	-1.40906	-1.0528	-0.314511	-0.359107
sp.Q06797.RL1_BACSU	blue	BSU01030	50S ribosomal protein L1(rplA)	rplA	2.38827	1.72073	1.81519	0.940354	0.037	0.05157	0.182148	0.0489313	-0.0211757	-0.673805	0.300243	0.0861583	0.0752547	0.110829	-0.804286	-0.759042	-1.1655	-1.54205	-1.34741	-1.10134	-0.531398	-0.264796	0.454131
sp.P80643.ACP_BACSU	blue	BSU15920	acyl carrier protein(acpP)	acpP	1.41231	0.643289	1.12717	1.60169	0.832285	0.645524	0.89063	0.415582	0.994038	0.916875	-0.0589899	-0.374008	-0.543312	-0.257889	-0.307225	-0.500995	-0.767785	-1.13739	-0.654147	-2.09755	-1.8925	-0.840568	-0.0470389
sp.P21879.IMDH_BACSU	blue	BSU00090	inosine-5'-monophosphate dehydrogenase(guaB)	guaB	2.16353	1.85862	0.75835	0.726607	-0.339348	-0.70116	-0.246181	0.122794	0.520709	0.192886	0.734694	0.126605	0.523003	0.0308126	0.2072	-0.16109	-0.467582	-1.34365	-1.3181	-2.16067	-1.4453	-0.297078	0.514346
sp.P49786.BCCP_BACSU	blue	BSU24350	acetyl-CoA carboxylase biotin carboxyl carrier protein subunit(accB)	accB	1.97288	1.49365	1.45612	1.36863	0.937992	0.814821	-0.343372	1.11562	-0.148536	0.29638	-0.182544	-0.715188	-0.252022	-0.59166	-0.199696	-0.247702	-0.793596	-1.31722	-1.1988	-1.4033	-1.28342	-0.596486	-0.182553
sp.P20277.RL17_BACSU	blue	BSU01440	50S ribosomal protein L17(rplQ)	rplQ	1.16448	1.82606	1.83078	1.56239	1.128	1.12874	0.191843	0.622403	0.156578	-0.33496	-0.651732	-1.01493	-1.04321	-1.27837	-1.0847	-0.967015	-0.771803	-0.178537	-0.271093	-0.801415	-0.795039	-0.0399877	-0.378484
sp.P32081.CSPB_BACSU	blue	BSU09100	cold shock protein CspB(cspB)	cspB	1.61553	1.75381	1.34185	1.03661	0.519434	0.418427	0.146123	0.412782	0.275433	0.103183	0.0477247	-0.150588	-0.065645	-0.491475	-0.872624	-1.48034	-1.75214	-1.73051	-1.3557	-0.836877	-0.185709	0.434724	0.81599
sp.P39126.IDH_BACSU	blue	BSU29130	isocitrate dehydrogenase(icd)	icd	1.44213	1.37323	0.824741	0.817376	0.204792	0.278772	0.0755835	0.606862	0.599045	0.308681	0.701751	0.494611	0.589623	0.655301	-0.0503428	-0.457467	-0.94292	-1.41193	-1.67614	-2.17704	-1.79111	-0.596347	0.130809
sp.P80698.TIG_BACSU	blue	BSU28230	trigger factor(tig)	tig	1.60543	1.29433	1.54683	0.991238	0.563985	0.417561	0.369914	0.684838	0.114857	0.179737	0.161108	0.167709	0.150147	-0.228708	-0.8289	-1.15318	-1.44449	-1.75293	-1.7167	-1.43253	-0.611192	0.209169	0.711771
sp.P21881.ODPA_BACSU	blue	BSU14580	pyruvate dehydrogenase E1 component subunit alpha(pdhA)	pdhA	2.54069	1.83167	1.54271	1.32394	0.296117	-0.404857	-0.375779	-0.858008	-1.04953	-0.297465	-0.81757	-1.30592	-0.968192	-0.452542	0.104855	-0.0276818	-0.000360994	-0.456813	0.164481	-1.34122	-0.0308775	0.240251	0.342093
sp.P17820.DNAK_BACSU	blue	BSU25470	chaperone protein DnaK(dnaK)	dnaK	1.2111	0.919531	0.977653	0.932787	0.540987	0.61437	0.348748	0.761859	0.477909	0.374413	0.678623	0.460416	0.400399	0.184614	-0.195955	-0.794215	-1.49828	-2.05008	-1.88752	-1.81653	-1.02578	-0.0799793	0.464934
sp.O34981.DAPH_BACSU	blue	BSU14180	2,3,4,5-tetrahydropyridine-2,6-dicarboxylate N-acetyltransferase(dapH)	dapH	1.2838	1.22811	0.945908	1.01656	0.813574	0.563243	0.500225	1.43911	-0.199853	0.302408	0.174066	-0.323141	-0.662951	-0.207174	-0.523899	-1.00353	-1.06093	-2.49686	-1.61451	-1.0406	-0.123367	0.371251	0.618557
sp.P20282.RS13_BACSU	blue	BSU01410	30S ribosomal protein S13(rpsM)	rpsM	1.81534	1.42597	1.72115	1.42101	0.914436	0.566186	0.115842	0.0332546	-0.331738	-0.635664	0.531737	-0.15788	-0.0326778	-0.524708	-0.665383	-0.569766	-0.816121	-1.08059	-1.61416	-1.65667	-0.9977	-0.136335	0.674459
sp.P19669.TAL_BACSU	blue	BSU37110	transaldolase(ywjH)	ywjH	2.02717	1.39654	1.49443	0.512906	0.057747	-0.264068	-0.628688	0.562251	0.0488639	0.0378132	0.469207	0.375534	0.321804	0.728855	-0.648162	-1.04074	-0.765812	-1.47483	-1.61053	-1.89834	-0.543444	-0.102654	0.944149
sp.P21882.ODPB_BACSU	blue	BSU14590	pyruvate dehydrogenase E1 component subunit beta(pdhB)	pdhB	2.48781	2.09261	1.41514	1.09785	0.210096	-0.22957	-0.50834	-0.305641	-0.650774	-0.440121	-0.0396436	-0.15208	-0.020893	-0.141089	-0.627504	-0.510821	-1.17834	-1.09346	-1.37724	-0.972073	-0.295674	0.322821	0.91693
sp.P20429.RPOA_BACSU	blue	BSU01430	DNA-directed RNA polymerase subunit alpha(rpoA)	rpoA	1.11867	0.927517	0.393213	0.440375	0.439492	0.3325	0.24929	0.873728	0.466163	0.633743	0.846105	0.964594	1.09523	0.936137	-0.195521	-0.869909	-1.04753	-1.11228	-1.87726	-1.88009	-1.84779	-0.635392	-0.25099
sp.O34788.BDHA_BACSU	blue	BSU06240	(R,R)-butanediol dehydrogenase(bdhA)	bdhA	2.03884	1.82446	1.49474	1.05262	0.791642	0.470619	-0.083787	-0.101183	-0.131727	-0.298101	0.117501	0.0936822	-0.175256	0.162466	-0.278158	-0.877119	-1.04947	-1.40275	-1.55275	-1.64868	-0.826582	-0.211015	0.590016
sp.P35137.PPIB_BACSU	blue	BSU23360	peptidyl-prolyl cis-trans isomerase(ppiB)	ppiB	0.854523	1.26701	0.675068	0.463622	-0.135869	0.193747	0.130963	0.759678	0.584679	1.02208	0.613995	0.746036	0.952018	0.0332981	-1.35118	-1.27222	-1.56119	-1.39249	-0.694987	-2.30623	-0.724702	0.173368	0.968782
sp.O32174.GCSH_BACSU	blue	BSU32800	glycine cleavage system H protein(yusH)	yusH	1.76361	1.25034	0.83288	0.885846	0.525894	0.631556	0.393141	0.425099	-0.384147	0.274094	0.0237235	0.239845	0.059147	-0.482544	-0.290756	-0.43564	-1.37949	-1.83317	-0.731264	-2.3198	-0.994611	0.189467	1.35679
sp.P37527.PDXS_BACSU	blue	BSU00110	pyridoxal biosynthesis lyase PdxS(yaaD)	yaaD	2.00928	1.79189	1.45949	1.18102	0.744376	0.438952	0.166892	0.0618316	-0.0380335	-0.197138	-0.119621	-0.681546	-0.873331	-0.97763	-1.09417	-1.28487	-1.16603	-1.34069	-0.907264	-0.669943	0.188091	0.508568	0.799883
sp.P54419.METK_BACSU	blue	BSU30550	S-adenosylmethionine synthase(metK)	metK	1.42479	1.28288	1.0224	1.00605	0.509298	0.535184	0.494045	0.674086	0.513272	0.33102	0.326844	0.201804	0.658703	0.318349	-0.141735	-0.0791449	-1.01051	-1.35418	-1.93991	-1.84907	-1.79383	-0.717452	-0.412901
sp.P42923.RL10_BACSU	blue	BSU01040	50S ribosomal protein L10(rplJ)	rplJ	1.80357	1.73369	1.74325	1.58359	0.811588	0.359403	0.211727	0.421994	-0.188873	-0.474614	-0.223427	-0.425977	-0.255242	-0.702903	-1.11967	-1.13326	-1.27883	-1.06175	-0.772456	-1.14584	-0.728105	0.284228	0.557896
sp.P37465.SYM_BACSU	blue	BSU00380	methionine--tRNA ligase(metS)	metS	1.38574	1.05202	0.92041	0.948738	0.479786	-0.473807	0.113772	0.39629	-1.08734	-0.00635068	0.0958428	0.633454	-0.95569	0.450253	0.570376	0.0967291	-0.792385	-0.906732	-2.56944	-1.89264	0.140523	0.020889	1.37955
sp.P53001.AAT1_BACSU	blue	BSU22370	aspartate aminotransferase(aspB)	aspB	1.38476	1.06277	0.6669	0.692409	1.13262	1.01773	0.537485	0.0968623	0.41694	0.884179	0.259292	0.617879	0.452106	0.253493	-0.510052	-1.11838	-1.5322	-1.65095	-1.86758	-1.60671	-1.03454	-0.114354	-0.0406664
sp.P21883.ODP2_BACSU	blue	BSU14600	dihydrolipoyllysine-residue acetyltransferase component of pyruvate dehydrogenase complex(pdhC)	pdhC	2.09429	1.81078	1.2371	0.97683	0.168511	-0.305286	-0.595106	0.0098867	0.170122	0.128865	0.354991	0.500141	0.708629	0.583468	-0.455155	-0.832387	-1.31797	-1.32968	-1.64749	-1.31342	-1.00301	-0.331394	0.387291
sp.O32038.SYDND_BACSU	blue	BSU27550	aspartate--tRNA ligase(aspS)	aspS	1.24174	1.06318	0.995459	1.02195	0.345807	0.28781	0.485771	0.75163	0.95075	0.426809	0.569573	0.515453	0.632287	0.626022	-0.0877473	-0.691686	-1.3704	-1.78325	-1.63262	-1.67711	-1.29557	-0.393029	-0.982818
sp.P21464.RS2_BACSU	blue	BSU16490	30S ribosomal protein S2(rpsB)	rpsB	1.5806	1.20259	1.33409	0.849022	0.73158	0.689385	0.782802	0.703171	0.350483	0.288457	0.258321	-0.274886	-0.416341	-0.292646	-0.632586	-0.741841	-1.29797	-1.34254	-1.6687	-2.23568	-0.450574	-0.0520748	0.635326
sp.P49787.ACCC1_BACSU	blue	BSU24340	acetyl-CoA carboxylase biotin carboxylase subunit(accC)	accC	0.900263	1.09134	0.852811	0.621863	0.227567	-0.214637	0.234456	0.748891	0.231286	-0.0477801	0.880242	0.892774	0.937432	0.238713	0.0402789	0.0525726	-0.87128	-0.630795	-1.84563	-2.75376	-1.72694	-0.411675	0.551998
sp.P21465.RS3_BACSU	blue	BSU01220	30S ribosomal protein S3(rpsC)	rpsC	1.77141	1.85613	1.80935	1.56904	0.843951	-0.0774915	-0.260611	-0.319234	0.391317	-0.290809	0.0836699	-0.475175	-0.183672	-0.101913	-0.935665	-1.20667	-0.985123	-1.10872	-1.5395	-0.894461	-0.402455	-0.166004	0.622635
sp.P42962.YCSE_BACSU	blue	BSU04040	hypothetical protein(ycsE)	ycsE	1.13892	2.20483	0.607407	1.74183	-1.09768	-0.0573418	-0.428713	0.316236	1.07645	0.662889	0.0365096	0.541293	0.501823	0.0395494	-0.514981	-0.614999	-0.841822	-1.4824	-1.22151	-1.62586	-0.974959	-0.291058	0.283598
sp.P80868.EFG_BACSU	blue	BSU01120	elongation factor G(fusA)	fusA	1.18302	1.37143	0.991577	0.78613	0.277163	0.330042	0.290802	0.988066	0.26225	0.230321	0.649084	0.681742	0.615038	0.587532	-0.133729	-0.59611	-0.895591	-1.76484	-1.79402	-2.12851	-1.25469	-0.724471	0.0477631
sp.P38494.RS1H_BACSU	blue	BSU22880	30S ribosomal protein S1(rpsA)	rpsA	1.25404	1.26481	1.19854	1.02976	0.635754	0.729728	0.576201	0.715101	0.355874	0.561048	0.363962	0.337731	0.168214	-0.231858	-0.576877	-0.918497	-1.47797	-1.64047	-1.96583	-1.70162	-0.809792	-0.323922	0.456084
sp.P24141.OPPA_BACSU	blue	BSU11430	oligopeptide ABC transporter binding lipoprotein(oppA)	oppA	-0.09104	0.698001	0.0831963	0.109542	-0.216885	-2.84149	0.478103	1.27437	0.863959	0.350055	1.07284	0.515635	1.10422	1.02977	0.510895	0.102257	-0.547228	-1.19432	-1.53477	-1.42544	-0.670623	-0.00543998	0.334388
sp.O31742.RL19_BACSU	blue	BSU16040	50S ribosomal protein L19(rplS)	rplS	1.44942	1.56116	1.22857	0.92395	0.03707	0.309638	-0.15147	-0.796773	-1.25785	-0.897955	-1.09044	-0.830828	-1.10657	-0.942972	-0.654562	-0.0355537	-0.98758	0.0754366	2.49431	0.373552	-0.163626	0.399519	0.0635494
sp.P08838.PT1_BACSU	blue	BSU13910	phosphoenolpyruvate-protein phosphotransferase(ptsI)	ptsI	2.00843	1.83211	0.808929	0.648026	-0.0837735	0.210496	-0.263721	0.400631	0.621286	-0.0816693	0.362047	0.516384	0.161501	0.116916	-0.29802	-0.588858	-1.60837	-1.43565	-1.67977	-1.69944	-0.927602	0.109412	0.870701
sp.P37871.RPOC_BACSU	blue	BSU01080	DNA-directed RNA polymerase subunit beta'(rpoC)	rpoC	0.797306	0.852288	0.991987	1.00331	0.611063	0.562296	0.76751	0.776967	0.439285	0.636825	0.730704	0.378407	0.540476	0.260683	-0.182578	-1.06798	-1.78033	-1.77598	-1.72931	-1.84915	-1.09153	-0.0414044	0.169149
sp.P12877.RL5_BACSU	blue	BSU01280	50S ribosomal protein L5(rplE)	rplE	1.76391	1.53002	1.54177	1.54691	0.829524	0.632961	0.87463	0.102048	-0.230164	0.438514	-0.23326	-0.390057	-0.711494	-0.631328	-0.604879	-1.25076	-1.2838	-0.771889	-1.21789	-1.07025	-1.23669	-0.0925731	0.464745
sp.Q04797.DHAS_BACSU	blue	BSU16750	aspartate-semialdehyde dehydrogenase(asd)	asd	1.23623	1.24335	1.17305	0.442523	0.353485	0.160121	-0.546169	0.0290787	-0.253437	-0.217802	0.206235	0.266127	0.620746	1.46007	0.605087	0.645719	0.169686	-0.175352	-1.25945	-2.37705	-1.84394	-1.60327	-0.335027
sp.P21468.RS6_BACSU	blue	BSU40910	30S ribosomal protein S6(rpsF)	rpsF	1.25423	1.24214	0.830324	0.814375	0.354059	-0.485199	0.415164	-0.657398	0.936791	-0.416465	0.266783	-0.0699506	0.665455	1.0919	-0.938713	-1.21189	-0.191114	-1.67255	-1.82398	-2.03767	0.475028	0.2299	0.928768
sp.P37870.RPOB_BACSU	blue	BSU01070	DNA-directed RNA polymerase subunit beta(rpoB)	rpoB	0.576235	0.772875	0.853445	0.812167	0.58779	0.610154	0.508605	0.778329	0.562859	0.444378	0.756428	0.741518	0.817649	0.584233	-0.210162	-0.930325	-1.32243	-1.59698	-2.236	-1.86252	-1.23577	-0.359415	0.346932
sp.P02394.RL7_BACSU	blue	BSU01050	50S ribosomal protein L7/L12(rplL)	rplL	1.54442	1.57821	0.871055	0.853228	0.415788	0.26774	-0.4099	0.156157	-0.627932	0.242175	-0.106058	-0.89187	0.120398	-0.905949	-1.40909	-1.75629	-1.39902	-1.19563	-0.310649	0.463273	-0.157388	0.703367	1.95396
sp.P46899.RL18_BACSU	blue	BSU01320	50S ribosomal protein L18(rplR)	rplR	1.90154	1.92346	1.83448	1.54418	0.68701	0.173209	-0.380461	0.182714	-0.0263966	-0.791649	-0.510027	-0.38005	-0.104316	-0.304966	-0.733866	-0.842759	-1.1746	-1.17244	-1.07559	-1.00654	-0.485509	-0.0946107	0.837174
sp.P80885.KPYK_BACSU	blue	BSU29180	pyruvate kinase(pyk)	pyk	1.58683	0.973913	0.48553	0.777744	0.435841	0.653271	0.904486	1.2156	0.543599	0.734132	0.25392	0.201718	0.0140319	-0.441934	-0.184434	-1.35455	-1.81004	-1.58434	-1.21062	-1.87867	-0.868455	0.0661934	0.486235
sp.O34340.FABF_BACSU	blue	BSU11340	3-oxoacyl-[acyl-carrier-protein] synthase 2(fabF)	fabF	0.745984	0.797783	1.2286	0.728905	0.396731	0.529741	0.573529	0.439689	1.25167	0.414715	0.887319	0.629131	0.518696	0.601758	-0.318558	-0.46151	-1.0623	-1.29782	-1.72186	-2.16969	-1.71045	-0.614435	-0.387622
sp.P80866.SUFC_BACSU	blue	BSU32710	ABC transporter ATP-binding protein(sufC)	sufC	0.819072	0.75585	0.703732	1.36436	0.309166	0.804382	0.296862	1.06949	0.152513	0.240154	0.248915	0.492209	0.209338	0.445254	0.0179332	-0.673169	-1.16556	-1.73269	-2.48597	-2.04308	-0.400125	-0.106461	0.677825
sp.P50866.CLPX_BACSU	blue	BSU28220	ATP-dependent Clp protease ATP-binding subunit ClpX(clpX)	clpX	0.149586	0.359486	0.466913	0.716539	0.318381	0.826383	0.900095	0.918685	0.939595	0.00532929	0.726626	-0.222473	0.261184	-0.0350219	-0.287569	-0.586894	-0.348609	-2.68233	-1.53791	-2.1197	-0.755869	1.00638	0.981197
sp.P33166.EFTU_BACSU	blue	BSU01130	elongation factor Tu(tufA)	tufA	1.30254	1.07824	0.8201	0.555367	0.286921	0.0415397	-0.0933724	0.433905	0.653701	0.412632	0.985596	0.481579	0.915871	0.483918	-0.957024	-0.701236	-1.0014	-1.99028	-1.81349	-1.79244	-1.02325	-0.114543	1.03512
sp.P32727.NUSA_BACSU	blue	BSU16600	transcription termination/antitermination protein NusA(nusA)	nusA	0.698484	0.681757	0.289909	0.339283	0.738161	0.499042	0.87329	1.04479	0.524315	0.375082	0.0608697	0.482239	0.591822	0.610475	-0.361668	-0.807504	-1.24614	-2.00725	-1.2252	-2.32557	-1.22161	-0.0485817	1.43401
sp.P21466.RS4_BACSU	blue	BSU29660	30S ribosomal protein S4(rpsD)	rpsD	1.25914	0.880364	1.19509	0.749138	0.488297	-0.107516	-0.315151	-0.00239268	0.704839	-0.561963	-0.200999	0.107754	1.12597	0.400578	-0.0992242	-0.783509	-1.42083	-1.48892	-2.32311	-1.57402	0.178966	0.326064	1.46143
sp.P80239.AHPC_BACSU	blue	BSU40090	alkyl hydroperoxide reductase subunit C(ahpC)	ahpC	1.16235	0.912378	1.172	1.31116	0.97728	1.06614	0.94524	0.941245	0.440041	0.314306	0.0670561	-0.305414	-0.351334	-0.885376	-1.24345	-1.40366	-1.51284	-1.61893	-1.27212	-0.992044	-0.446923	0.180303	0.542591
sp.P13243.ALF_BACSU	blue	BSU37120	fructose-bisphosphate aldolase(fbaA)	fbaA	2.47659	2.12781	1.10487	0.158312	-0.455468	-0.596395	-0.8314	-0.322317	-0.393339	-0.450525	-0.0996803	-0.181881	-0.144527	-0.320263	-0.767764	-1.13769	-0.961064	-0.856986	-0.280921	-1.07001	0.532366	1.00016	1.47011
sp.P42974.DHNA_BACSU	blue	BSU40100	NADH dehydrogenase(ahpF)	ahpF	1.02401	0.881853	0.471957	0.691156	0.131518	0.430111	0.677328	0.633551	0.983987	0.830356	0.734447	0.7249	0.736642	0.51616	-0.0657411	-0.583043	-2.15092	-2.14567	-1.25835	-1.59368	-0.832691	-0.680595	-0.15729
sp.P13242.PYRG_BACSU	blue	BSU37150	CTP synthase(pyrG)	pyrG	1.90908	2.06317	1.28853	0.29513	-0.519392	-0.482361	-0.457933	-0.542699	-0.609438	-0.335119	0.655935	-0.42078	0.797162	1.00299	0.0756549	-0.476195	-1.75903	-1.20555	-0.735938	-1.11972	-0.918584	0.553491	0.941591
sp.P40924.PGK_BACSU	blue	BSU33930	phosphoglycerate kinase(pgk)	pgk	1.59094	1.36219	0.933377	0.741867	0.185136	0.079652	0.0627319	0.432835	0.287462	0.0563104	0.227079	0.515084	0.664485	0.481605	-0.409667	-1.26588	-1.63101	-1.85317	-1.94675	-1.33174	-0.547769	0.34817	1.01705
sp.P39149.UPP_BACSU	blue	BSU36890	uracil phosphoribosyltransferase(upp)	upp	1.07931	0.806343	0.508224	-0.0870306	-1.04014	-0.0882879	0.371482	0.893842	-0.640145	1.18929	1.08068	0.848342	-0.15284	0.622461	-0.0785045	-0.592076	-0.577697	-1.48809	-2.1435	-1.9654	-0.423273	0.455349	1.42166
sp.Q06795.NUSG_BACSU	blue	BSU01010	transcription termination/antitermination protein NusG(nusG)	nusG	0.120199	0.636148	-0.0436785	0.0322659	0.37609	0.506504	-0.107654	1.18212	0.560031	0.655405	0.677843	0.511501	1.22921	0.448357	0.244281	-0.0772645	-1.39501	-1.54471	-1.19539	-1.77576	-2.26783	-0.313244	1.54058
sp.Q45493.RNJ1_BACSU	blue	BSU14530	ribonuclease J 1(rnjA)	rnjA	0.938172	2.23401	-0.159187	0.508207	-0.163821	0.679156	0.518699	0.598655	-0.0912723	0.794547	-0.36432	-0.622624	0.536059	0.200898	-0.192201	0.263169	0.933358	-1.05618	-2.49553	-1.76244	-1.16366	-0.542415	0.408721
sp.P70998.SPEE_BACSU	blue	BSU37500	spermidine synthase(speE)	speE	-0.118327	0.6291	-0.163367	-0.476674	-1.00734	-1.17523	0.0175133	-0.73309	0.337408	0.280569	0.134134	0.706711	1.44229	1.13552	0.735306	-0.665293	1.47448	-0.537334	-2.87521	-0.305118	-0.694165	0.536044	1.32207
sp.P37869.ENO_BACSU	blue	BSU33900	enolase(eno)	eno	2.0416	2.12627	1.30199	0.420922	0.201695	0.0456496	-0.568233	0.0784119	-0.329408	-0.210308	-0.0173474	-0.153192	0.0882474	0.0863005	-0.785446	-1.05932	-0.867218	-1.57782	-1.40332	-1.29974	-0.0754158	0.579336	1.37633
sp.P54170.YPHP_BACSU	blue	BSU21860	hypothetical protein(yphP)	yphP	0.980235	1.28644	-1.55422	0.485228	0.617769	0.748859	1.02222	0.137418	0.978521	0.353656	0.489117	-0.414577	1.31508	0.479408	0.119922	-1.20026	-0.930712	-2.20509	-1.00965	-1.11705	-1.03856	-0.337767	0.794004
sp.P80860.G6PI_BACSU	blue	BSU31350	glucose-6-phosphate isomerase(pgi)	pgi	1.55438	1.39657	1.0248	0.718542	-0.151291	0.59356	0.965351	0.644166	0.15207	0.0111264	-0.401743	-0.387778	0.219197	-0.768824	-0.60593	-1.32953	-1.09801	-1.67112	-1.2068	-1.76086	-0.0723267	0.692711	1.48176
sp.P54547.G6PD_BACSU	blue	BSU23850	glucose-6-phosphate 1-dehydrogenase(zwf)	zwf	0.793692	1.94227	1.0618	0.260053	-0.188616	0.609563	0.534304	0.794675	0.661457	0.403728	0.00216002	0.00833515	-0.213107	0.0267335	-1.44053	-1.0131	-1.34526	-2.49479	-1.24275	-0.760029	0.0705755	0.785253	0.743576
sp.Q01465.MREB_BACSU	blue	BSU28030	rod shape-determining protein MreB(mreB)	mreB	0.534124	-0.321767	0.192291	0.103374	-0.221821	-0.39192	0.0846532	0.142343	1.36365	0.816919	1.38058	0.376775	0.645268	0.0928672	0.260986	-0.72198	-0.187315	-0.923885	-1.68156	-2.70553	-1.24638	0.847549	1.56079
sp.P29727.GUAA_BACSU	blue	BSU06360	GMP synthase(guaA)	guaA	1.17371	0.968559	0.730131	0.352961	-0.167991	-0.454509	-0.283972	-0.220726	0.263303	-0.0451733	0.450726	0.297395	0.575124	0.152551	-0.647822	-1.08984	-1.18594	-0.601102	-0.654321	-3.07358	0.526371	1.22884	1.70531
sp.P51777.CSPD_BACSU	blue	BSU21930	cold shock protein CspD(cspD)	cspD	0.744058	0.497876	0.247192	-0.650852	-0.136559	-0.0557382	0.269652	-0.11336	0.434992	0.23721	0.68896	0.682882	1.6918	0.874743	0.503547	-0.271789	-1.65437	-2.08865	-1.75099	-1.58	-0.604137	0.586162	1.44737
sp.Q05873.SYV_BACSU	blue	BSU28090	valine--tRNA ligase(valS)	valS	1.31341	0.686806	0.913863	0.550519	-0.709144	-0.131722	0.633406	0.875769	0.075762	-0.385059	0.0629876	-2.10267	0.325623	-2.66335	0.128145	0.00754721	0.315138	0.0643653	-0.654188	-1.03356	-0.278564	0.13804	1.86687
sp.P09124.G3P1_BACSU	blue	BSU33940	glyceraldehyde-3-phosphate dehydrogenase 1(gapA)	gapA	1.48236	0.900296	0.597556	0.198335	-0.113178	-0.0830086	0.0763553	-0.188031	-0.0287075	0.0828948	0.501572	0.189757	0.00633217	-0.413871	-1.03979	-1.15288	-1.55262	-1.94423	-0.945829	-0.886923	0.534899	1.46477	2.31395
sp.P21473.RS15_BACSU	blue	BSU16680	30S ribosomal protein S15(rpsO)	rpsO	1.13687	1.32104	1.13759	1.24624	0.526456	-0.451392	0.516826	-0.749706	-0.210054	-0.186118	-0.5948	-1.17969	-0.293857	-1.02796	-0.550182	0.9669	-0.687347	-1.39568	-1.13001	-1.63222	0.682517	0.772298	1.78228
sp.O30509.GATB_BACSU	blue	BSU06690	aspartyl/glutamyl-tRNA amidotransferase subunit B(gatB)	gatB	0.243235	0.757463	0.553299	0.483287	0.50263	0.611822	-0.103529	0.904625	-0.009623	0.368699	0.365383	0.965858	0.568644	0.0160938	-0.620473	-0.787857	-1.63886	-2.0526	-2.12124	-1.45931	0.122828	0.625009	1.7046
sp.Q45477.SYI_BACSU	blue	BSU15430	isoleucine--tRNA ligase(ileS)	ileS	0.095303	0.504094	0.623129	0.591904	-0.42482	-1.07825	-0.210301	-1.07751	0.943653	-0.510266	0.172775	-0.401377	-0.13409	0.463653	1.61282	1.66094	0.857712	0.469097	-1.52552	-1.86046	-1.86613	-0.0407195	1.13437
sp.Q45065.YNET_BACSU	blue	BSU18080	hypothetical protein(yneT)	yneT	0.83373	1.95092	-0.0409857	0.16016	1.28733	1.00666	1.11674	-0.410241	-1.89943	-0.632927	-0.846484	0.285591	-0.00942963	-0.152249	1.24432	-0.836507	-0.0140508	-0.800185	-1.99082	-0.487656	-0.379033	-0.44554	1.06008
sp.P12464.RPOE_BACSU	blue	BSU37160	DNA-directed RNA polymerase subunit delta(rpoE)	rpoE	-0.117711	0.376231	1.83018	1.12601	-0.0971603	-0.545687	-0.258946	0.191873	0.850062	0.132393	0.794585	0.821368	0.896409	1.38501	-0.813993	-0.40266	-1.71283	-0.584815	-1.83732	-1.70534	-1.05282	-0.0197242	0.744889
sp.O06491.GATA_BACSU	blue	BSU06680	glutamyl-tRNA(Gln) amidotransferase subunit A(gatA)	gatA	0.798333	1.04742	0.231718	0.447745	0.342429	0.548394	0.577741	0.580796	-0.00286924	0.679487	1.08257	0.396238	0.149266	0.277043	-1.54916	-0.178177	-1.90349	-1.68113	-1.73092	-1.40928	-0.767124	0.555599	1.50737
sp.P45694.TKT_BACSU	blue	BSU17890	transketolase(tkt)	tkt	1.73438	1.37236	0.655642	0.274877	0.125951	0.0481289	0.0763708	0.159088	0.567531	-0.0956607	0.60321	-0.00423042	0.601137	0.681717	-0.435814	-0.824368	-1.42393	-1.71533	-1.46435	-1.93203	-0.781772	0.138242	1.63884
sp.P46906.SYR_BACSU	blue	BSU37330	arginine--tRNA ligase(argS)	argS	0.602461	1.43521	-0.424885	-0.386843	0.568724	-1.14281	0.6925	-0.054563	1.8155	1.12197	0.372241	0.0946861	0.92524	0.669482	-1.00123	-0.320366	-0.637216	-0.702294	-1.15575	-0.966191	-2.39054	-0.169519	1.0542
sp.P50849.PNP_BACSU	blue	BSU16690	polyribonucleotide nucleotidyltransferase(pnpA)	pnpA	0.0804884	0.846118	0.315859	0.721511	0.243424	0.137402	1.18876	1.05482	-0.151817	1.40303	1.30614	-0.666922	-0.265997	1.42009	-0.189123	-0.0338745	-1.11214	-1.13594	-1.58183	-2.38807	-0.954778	-0.357988	0.120855
sp.P71088.SP0M_BACSU	blue	BSU08760	sporulation-control protein spo0M(spo0M)	spo0M	1.45903	1.51016	1.44835	1.15745	0.782435	0.670524	0.680511	0.081345	0.205914	0.0136881	0.27635	0.183878	0.191089	0.252124	0.140827	-0.896877	-0.84873	-1.08285	-1.55397	-2.10697	-1.02936	-1.29663	-0.238294
sp.P37812.ATPE_BACSU	blue	BSU36800	ATP synthase epsilon chain(atpC)	atpC	1.79829	1.77333	1.08684	1.56831	1.23573	0.51113	-0.246229	0.657649	-1.44498	-0.0993513	0.249187	-0.0336614	0.163188	-0.0141918	-1.07272	-1.29231	-0.572596	-0.751713	-0.937104	-1.4289	-0.408492	0.0961538	-0.837566
sp.P37814.ATPF_BACSU	blue	BSU36850	ATP synthase subunit b(atpF)	atpF	1.46309	1.50543	0.943009	1.01254	0.840459	0.55126	0.101507	0.4945	0.661427	0.488054	0.381911	-1.48002	0.817461	0.542273	-0.1433	-0.488302	-0.383744	-0.879488	-1.75147	-1.77141	-1.32891	-0.939077	-0.637197
sp.O34943.YTPR_BACSU	blue	BSU29820	tRNA-binding protein YtpR(ytpR)	ytpR	1.24042	1.99363	1.26392	1.29927	-0.280559	0.224329	0.224505	0.857915	0.40584	0.00356723	-0.159703	-0.485506	0.0265566	-0.13067	-1.04059	-1.09644	-1.49158	-1.87765	-1.64335	-0.500201	-0.0744629	0.419649	0.8211
sp.P37887.CYSK_BACSU	blue	BSU00730	cysteine synthase(cysK)	cysK	0.557715	0.625956	0.504112	0.278357	0.174034	0.0363223	0.104806	0.271964	0.347692	0.391712	0.443633	0.469082	0.54602	0.302173	0.0255464	0.236439	0.158173	-0.0176192	-4.37862	-0.56878	-0.300585	-0.302299	0.09417
sp.P54466.YQFA_BACSU	blue	BSU25380	hypothetical protein(yqfA)	yqfA	0.308795	-0.360264	0.429193	0.151144	0.128816	0.17221	0.667353	0.364146	1.40404	0.359948	0.651411	1.46506	1.45052	1.19162	0.146528	-0.464552	0.0286112	-0.492148	-1.74158	-1.97896	-1.69862	-1.24922	-0.934047
sp.P42921.RL4_BACSU	blue	BSU01170	50S ribosomal protein L4(rplD)	rplD	1.74411	1.54959	1.7656	1.3081	0.672182	0.342224	-0.737354	0.466704	-0.462137	-0.196973	-0.12774	-0.140376	0.0725035	0.330038	-0.352712	-0.0723151	-1.40226	-1.31768	-1.84039	-1.41215	-0.685246	-0.0594528	0.555726
sp.O31716.YKPA_BACSU	blue	BSU14430	ABC transporter ATP-binding protein(ykpA)	ykpA	0.719021	0.469021	0.454519	-0.461676	-3.11312	0.196619	-0.104323	0.628724	0.866423	0.805811	1.08037	0.448179	1.14877	1.08449	0.35837	-0.142619	-1.0201	-0.694125	-1.22628	-0.0472422	0.529661	-0.88027	-1.10023
sp.P39773.GPMI_BACSU	blue	BSU33910	2,3-bisphosphoglycerate-independent phosphoglycerate mutase(pgm)	pgm	2.12312	1.40634	0.707875	0.294656	0.504415	0.0163927	-0.107212	0.533653	-0.476222	-0.280624	-0.0436387	0.39632	0.188626	-0.612256	-1.25624	-0.841916	-0.718009	-2.02914	-1.40156	-1.12174	0.171678	1.0618	1.48368
sp.P80859.6PGD_BACSU	blue	BSU23860	6-phosphogluconate dehydrogenase(yqjI)	yqjI	1.69146	1.66297	1.36158	1.32009	0.759556	0.376671	0.258577	0.849415	-0.24618	-0.112836	-0.271845	-0.158937	0.258414	-0.382236	0.00475012	-0.828548	-1.08649	-1.61789	-1.46201	-1.41732	-1.33579	-0.257993	0.6346
sp.P27876.TPIS_BACSU	blue	BSU33920	triosephosphate isomerase(tpiA)	tpiA	2.06843	1.53807	1.04349	0.455619	0.276319	0.141524	0.217616	0.524677	0.201527	0.118425	0.40709	0.427948	0.55305	0.462986	-0.708143	-1.07554	-0.802502	-2.21594	-1.8562	-1.38639	-0.356054	0.0493681	-0.0853694
sp.O34525.SPPA_BACSU	blue	BSU29530	signal peptide peptidase SppA(sppA)	sppA	0.0272774	0.616171	0.894784	0.566116	0.251548	0.23523	0.137882	1.49431	1.29658	0.255631	-1.17018	-0.421838	1.13711	0.363032	-1.06937	-1.46842	0.494444	1.18213	-1.50504	-1.35452	-2.0364	0.367013	-0.293512
sp.P21474.RS16_BACSU	blue	BSU15990	30S ribosomal protein S16(rpsP)	rpsP	1.30854	1.2109	1.17579	0.988513	0.512582	0.178857	0.518598	0.129224	0.376799	0.62867	0.602021	0.345434	0.442444	0.231621	-0.299796	-0.546083	-2.52116	-1.02906	-2.03597	-1.43972	-0.481876	-0.545461	0.249137
sp.O31755.SYP_BACSU	blue	BSU16570	proline--tRNA ligase(proS)	proS	0.594305	0.50077	0.304889	0.476643	0.0996736	0.474606	0.115699	0.80755	0.955238	0.935406	1.01635	1.00007	1.25283	0.777131	-0.173635	-0.48156	-0.860373	-1.36818	-1.66287	-2.12288	-1.79812	-0.894051	0.0505014
sp.P21471.RS10_BACSU	blue	BSU01150	30S ribosomal protein S10(rpsJ)	rpsJ	0.525905	0.930822	0.840259	0.530438	0.764093	-3.97603	0.54563	-0.306344	0.395362	0.393387	0.463718	-0.0609738	0.0641063	-0.348751	-0.00342233	0.0289796	0.0756764	-0.416397	-0.726507	-0.738661	-0.380644	0.861599	0.537755
sp.P81101.RRF_BACSU	blue	BSU16520	ribosome-recycling factor(frr)	frr	0.212937	0.333311	0.400513	0.423785	0.446856	0.396441	0.668984	1.04649	0.822813	1.6332	0.636881	0.698273	0.492044	0.506473	0.120529	-0.545663	-1.8894	-1.74826	-2.42482	-0.677083	-0.391824	-1.19845	0.0359668
sp.P29726.PURA_BACSU	blue	BSU40420	adenylosuccinate synthase(purA)	purA	1.09255	1.24578	1.35261	0.922492	-0.398342	-0.404645	0.926002	0.106916	-0.351692	-0.631477	1.53814	0.0521601	0.287373	0.52964	-0.553163	-0.651009	-1.36882	-1.2816	-1.17681	-2.35519	-0.161784	0.412258	0.8686
sp.P18255.SYT1_BACSU	blue	BSU28950	threonine--tRNA ligase 1(thrS)	thrS	0.736856	1.10806	0.887354	0.419317	-0.0641093	0.0923046	0.399082	0.537908	0.727103	0.335981	0.313039	-0.3191	0.764621	-0.140983	0.743354	0.128385	-1.00114	-1.67815	-3.12604	0.446009	-1.68617	0.395986	-0.0196791
sp.O34925.DEOD_BACSU	blue	BSU19630	purine nucleoside phosphorylase DeoD-type(deoD)	deoD	0.380469	0.305389	-0.753347	-0.927963	0.445368	0.35395	-0.530252	0.488166	-0.153214	1.02537	0.0346657	0.0427568	0.144877	-0.0873957	-0.417461	-1.27067	-1.91916	0.174454	-1.7472	1.02494	-0.648417	1.68693	2.34773
sp.P39772.SYN_BACSU	blue	BSU22360	asparagine--tRNA ligase(asnC)	asnC	0.138832	0.89643	-0.00273361	0.89278	0.248065	-0.543494	0.708145	0.439939	0.426669	0.442922	0.813545	0.758076	0.901866	0.666913	0.216887	0.669716	-2.82209	-0.638726	-1.59636	-1.58808	-1.2837	-0.519693	0.774085
sp.P05657.RL27_BACSU	blue	BSU27940	50S ribosomal protein L27(rpmA)	rpmA	2.16588	2.08723	1.25453	1.66928	0.443026	0.389499	0.218248	0.0501145	-0.558722	-0.394308	-0.27595	-0.48886	-0.583192	-0.689113	-0.614341	-0.788271	-0.679229	-1.33477	-0.716426	-0.601294	-1.23833	-0.253969	0.938967
sp.O34499.6PGL_BACSU	blue	BSU13010	6-phosphogluconolactonase(ykgB)	ykgB	0.837325	1.00909	1.02973	0.741097	0.656585	0.935363	0.0903338	0.800621	0.756203	0.600129	0.245839	0.232224	0.515679	-3.18825	-0.393188	-0.416119	-1.10602	-0.813413	-1.10856	-1.14549	-0.602699	-0.0244433	0.347955
sp.O05268.FENR2_BACSU	blue	BSU32110	ferredoxin--NADP reductase 2(yumC)	yumC	1.22068	1.21338	0.588912	0.501936	0.506137	-0.112966	0.278511	0.809594	0.529428	0.609291	0.781909	0.567776	0.925902	0.704712	-0.226055	-0.613488	-1.85559	-1.76098	-1.40927	-2.05134	-1.02106	-0.462378	0.274957
sp.P21470.RS9_BACSU	blue	BSU01500	30S ribosomal protein S9(rpsI)	rpsI	1.34373	1.26883	1.15999	1.08791	0.787302	0.545364	0.487625	0.480659	0.109405	-0.0603942	-0.642593	-2.96223	-0.212877	-0.206037	-0.282019	-0.300691	-1.74762	-0.92613	-0.709282	-0.228282	-0.157658	0.719683	0.445323
sp.Q06796.RL11_BACSU	blue	BSU01020	50S ribosomal protein L11(rplK)	rplK	1.26888	1.28204	1.28324	0.98655	0.670379	0.837896	0.29156	0.628846	0.156375	0.0188718	-0.0579982	-0.18985	-0.239924	-0.119111	-0.46062	-0.624309	-0.449092	-1.36881	-0.588909	-3.31735	-0.346116	-0.107675	0.445129
sp.P21880.DLDH1_BACSU	blue	BSU14610	dihydrolipoyl dehydrogenase(pdhD)	pdhD	2.27421	2.16385	1.48121	1.2817	0.598232	0.134966	-0.178775	0.224306	-0.350636	-0.151982	-0.161717	-0.178962	-0.0729326	-0.38804	-0.700422	-1.0186	-0.755327	-1.13685	-1.08295	-1.46031	-0.755642	-0.195403	0.430086
sp.P37464.SYS_BACSU	blue	BSU00130	serine--tRNA ligase(serS)	serS	1.36848	0.738805	0.507214	-1.29405	0.129925	0.693985	0.534954	0.839744	-0.347421	-2.98891	-1.14423	-0.753146	0.139831	0.653133	1.08882	0.266434	1.06105	0.0472526	0.0868761	-1.04051	-1.07471	0.111368	0.375089
sp.P20166.PTG3C_BACSU	blue	BSU13890	PTS system-glucose-specific transporter subunit EIICBA(ptsG)	ptsG	2.19813	1.82732	1.28018	0.834327	0.590468	0.567441	0.486407	0.0610083	-0.0045544	0.208221	0.405056	-0.0326734	0.293466	-0.351071	-0.971545	-1.13332	-1.01239	-0.816628	-0.810917	-2.05344	-1.12962	-0.219151	-0.216716
sp.O34751.YLOV_BACSU	blue	BSU15840	hypothetical protein(yloV)	yloV	0.373721	0.104515	-0.370093	0.418424	-0.252969	0.309833	0.744174	1.40214	0.352214	0.754206	1.09457	0.452751	0.402009	0.257728	1.00029	-0.47012	-0.146714	-1.32442	0.432286	-3.13004	-0.863309	-1.67044	0.129248
sp.O07597.DAAA_BACSU	blue	BSU09670	D-alanine aminotransferase(dat)	dat	-0.463004	-0.0856696	-0.0337387	0.251943	-0.541363	0.936234	1.12565	2.59939	0.240527	0.666527	0.32927	-0.0834737	0.38683	-0.0332527	-0.432098	-0.247996	0.147456	1.29834	-0.934238	-2.41724	-1.52042	-0.769574	-0.420097
sp.P37877.ACKA_BACSU	blue	BSU29470	acetate kinase(ackA)	ackA	0.543595	1.02667	0.238472	-0.884859	0.191235	-1.35824	-0.14078	-0.132406	0.702552	0.126833	0.57404	0.77994	0.683634	0.579189	-0.467903	-0.012182	-0.383004	-0.295802	0.215072	-3.74959	0.597721	0.431589	0.734226
sp.P80244.CLPP_BACSU	blue	BSU34540	ATP-dependent Clp protease proteolytic subunit(clpP)	clpP	0.43426	0.783506	0.272351	-0.301624	-0.583339	-0.00522519	0.253473	0.859232	0.220603	0.57042	1.72406	1.22446	0.672703	0.948933	0.0552894	0.236717	-0.728511	-0.438252	-2.26607	-1.24809	-2.48502	0.00209827	-0.201977
sp.P19946.RL15_BACSU	blue	BSU01350	50S ribosomal protein L15(rplO)	rplO	2.29221	1.843	1.26261	0.774513	0.560105	0.0357734	-0.0158431	0.626522	-1.46659	-0.753384	-1.14636	-0.793637	-0.571749	-0.890832	-0.314843	-0.80147	-0.440536	0.610057	-1.47413	-0.483262	-0.200959	0.670302	0.678491
sp.O34847.ACCA_BACSU	blue	BSU29200	acetyl-CoA carboxylase carboxyltransferase subunit alpha(accA)	accA	1.62019	0.790135	1.35487	1.19172	0.522875	0.574353	-0.214868	1.11068	1.04283	-0.333383	0.0823508	0.0897114	-0.890343	0.121654	-0.33632	-0.422088	-1.18865	-1.04111	-1.55947	-1.80651	-1.41713	-0.296904	1.00541
sp.P37811.ATPD_BACSU	blue	BSU36840	ATP synthase subunit delta(atpH)	atpH	1.9747	1.96008	1.31056	0.486601	0.504342	-0.277448	0.728524	0.896833	0.0238628	-1.06375	0.156194	-0.357466	-0.488935	-0.726091	-0.104557	-0.489767	0.298594	-0.12259	0.255484	-1.65632	-2.11374	-0.945106	-0.250005
sp.P37477.SYK_BACSU	blue	BSU00820	lysine--tRNA ligase(lysS)	lysS	0.766455	0.844646	0.678756	0.318984	-0.0917704	-0.0499019	0.181653	0.395555	0.225652	0.16169	0.272326	0.430673	0.301902	0.0717248	0.259619	0.221127	-0.633631	0.351956	-0.435772	-4.17878	-0.39589	-0.55803	0.861057
sp.O35006.HIS4_BACSU	blue	BSU34880	1-(5-phosphoribosyl)-5-[(5-phosphoribosylamino)methylideneamino] imidazole-4-carboxamide isomerase(hisA)	hisA	2.07946	0.359382	1.0557	1.60645	0.920977	0.764878	0.0490754	0.981622	-0.137304	0.07074	-0.0242447	-0.0621617	0.240549	0.376109	-0.705749	-0.129531	-0.409552	-1.1998	-0.899917	-1.89343	-2.02071	-0.736635	-0.285901
sp.P17922.SYFB_BACSU	blue	BSU28630	phenylalanine--tRNA ligase beta subunit(pheT)	pheT	1.87816	1.39955	0.317681	0.89709	0.0436686	0.605821	0.0159507	0.154982	-0.0409364	-0.00351085	-0.1085	0.347108	0.307573	-0.158904	0.533626	0.0537446	0.291041	-0.45356	-1.45033	-1.30209	-3.1297	-0.719463	0.521006
sp.O34962.MAO4_BACSU	blue	BSU29220	NAD-dependent malic enzyme 4(ytsJ)	ytsJ	0.922719	0.665171	0.842648	0.281594	0.187265	0.532782	0.114859	0.381198	0.878555	0.407768	1.32401	0.791114	1.31991	0.587795	-0.309316	-2.22671	-1.36432	-1.53272	-1.10068	-0.680892	-1.74851	-0.145968	-0.128276
sp.P31080.LEXA_BACSU	blue	BSU17850	lexa repressor(lexA)	lexA	1.94907	0.611584	1.43254	1.73816	1.19688	0.695061	0.2829	-0.148042	0.529735	-0.147039	-0.0147496	-0.449506	-0.559549	-0.618318	-0.331616	-0.926811	-1.42176	-0.933537	-1.97011	-0.848921	-0.76755	0.00646685	0.69512
sp.P37455.SSBA_BACSU	blue	BSU40900	single-stranded DNA-binding protein(ssbA)	ssbA	1.81353	1.94435	1.40647	1.07025	0.262331	0.550877	0.457059	0.726392	0.112825	-0.0320121	0.351382	-0.192925	-0.231009	-0.247127	-0.923511	-1.08302	-1.38314	-1.65748	-1.28585	-1.37046	-0.330326	-0.181411	0.222797
sp.O32028.MTNN_BACSU	blue	BSU27270	5'-methylthioadenosine/s-adenosylhomocysteine nucleosidase(mtn)	mtn	0.138255	1.10618	0.787224	0.331827	1.01519	0.688946	0.259	0.594321	-0.132603	0.409967	-0.471092	1.21664	-0.225815	0.858773	0.357898	-2.57133	-1.16841	0.202191	-1.60777	-0.700782	-1.91343	0.094432	0.730398
sp.O32039.SYH_BACSU	blue	BSU27560	histidine--tRNA ligase(hisS)	hisS	1.50974	0.827094	0.980234	0.57249	1.19884	0.908924	1.12277	0.581877	0.354109	0.622817	0.123203	-0.378214	0.0504402	0.281089	0.31777	-0.375789	-1.11977	-0.734526	-1.69432	-2.19995	-1.53609	-0.586449	-0.826276
sp.P06224.SIGA_BACSU	blue	BSU25200	RNA polymerase sigma factor RpoD(sigA)	sigA	1.15484	0.0145928	0.229184	-0.169372	-0.807685	0.0797798	0.131242	0.162632	0.988048	1.30679	0.953082	1.29772	-0.4738	0.619288	-0.596461	-0.0383997	-1.49808	-2.0058	-1.44277	-1.93637	0.357059	0.917427	0.757048
sp.P14802.YOXD_BACSU	blue	BSU18500	oxidoreductase(fabG)	yoxD	-0.451033	0.168305	0.513317	0.459103	0.669861	-1.44413	0.732882	0.505144	0.567306	1.38502	0.859143	0.655449	1.08229	0.111399	-0.151482	0.823038	-0.906282	-1.69297	-2.39036	-0.518933	-1.65518	0.206197	0.471919
sp.P08877.PTHP_BACSU	blue	BSU13900	phosphocarrier protein HPr(ptsH)	ptsH	1.65665	1.84042	1.12236	1.01405	0.203317	0.180591	-0.16839	0.0842164	0.300337	0.325469	-0.0417196	-0.204575	0.198014	-1.09318	-1.00729	-1.2573	-1.04154	-1.63544	-1.73882	-0.82879	0.323989	0.520158	1.24747
sp.P35163.RESD_BACSU	blue	BSU23120	transcriptional regulatory protein ResD(resD)	resD	0.418444	1.77151	1.41996	0.755515	0.464583	0.775027	0.624932	0.602924	1.13645	0.383043	-0.120731	0.931533	-0.113734	-0.13691	-0.288547	-0.370735	-1.24955	-1.89778	-1.81438	-1.46222	-1.01589	-0.415618	-0.397813
sp.P16497.KINA_BACSU	blue	BSU13990	sporulation kinase A(kinA)	kinA	0.942041	0.649145	0.994226	0.228216	1.12369	0.188975	-0.406338	0.772965	-0.211786	-0.0185471	0.273558	0.150694	0.521608	0.0517434	-0.0992304	-0.384454	0.494945	-1.08487	-1.47763	1.15943	-0.586838	0.139143	-3.4207
sp.P37487.PPAC_BACSU	blue	BSU40550	manganese-dependent inorganic pyrophosphatase(ppaC)	ppaC	1.89617	1.82439	1.95228	1.4105	0.0444457	0.572882	-0.246451	-0.0700833	0.215136	-0.504308	0.473541	-0.330675	0.138945	-0.621685	-0.249683	-0.560076	-0.734336	-1.04435	-1.14258	-1.24174	-1.36639	-0.926499	0.510569
sp.P40778.MURC_BACSU	blue	BSU29790	UDP-N-acetylmuramate--L-alanine ligase(murC)	murC	0.619579	0.213548	-0.0332679	-0.193474	0.797416	0.576898	-0.611461	1.79373	-0.0487805	0.429084	0.787872	0.823404	0.763515	1.39005	0.709984	-1.24642	-1.84131	-1.10574	-2.33521	-0.691935	-0.542168	0.0176906	-0.272994
sp.O34746.FABH1_BACSU	blue	BSU11330	3-oxoacyl-ACP synthase III(fabHA)	fabHA	0.760269	0.885483	0.572999	0.84343	0.495292	0.8578	0.514911	0.336852	1.19479	0.19379	0.629127	-0.404529	0.5192	1.37174	-0.825202	-0.0281002	-0.801409	-0.522474	-1.83097	-0.686947	-0.968942	-2.75261	-0.354499
sp.O34443.APT_BACSU	blue	BSU27610	adenine phosphoribosyltransferase(apt)	apt	-0.245438	-0.983535	-0.95864	-0.402416	-0.329349	-0.977918	0.196509	0.0666828	0.748828	-0.152528	1.18286	0.217296	1.21385	1.32029	0.159995	-0.671286	-1.00495	-2.05687	-1.27648	-0.170154	0.800371	1.6678	1.65507
sp.P39646.PTAS_BACSU	blue	BSU37660	phosphate acetyltransferase(eutD)	eutD	1.73104	1.16534	0.579956	0.246933	0.232289	0.01451	-0.350241	0.897303	0.290549	-0.103735	0.0272823	0.284815	0.91283	0.639521	-0.443266	-0.482444	-1.04957	-2.5065	-0.334004	-1.41011	-1.80923	0.192751	1.27399
sp.P14577.RL16_BACSU	blue	BSU01230	50S ribosomal protein L16(rplP)	rplP	2.14733	1.24496	1.01702	0.82511	0.46264	0.104871	0.108553	-0.865755	0.914243	0.248965	0.378843	0.214287	0.446886	0.110986	-0.807234	-1.26673	0.534248	-1.75092	-1.76936	-1.60672	-0.644916	-0.249126	0.201814
sp.P54518.YQHT_BACSU	blue	BSU24460	peptidase YqhT(yqhT)	yqhT	-0.0433673	-0.389188	0.886059	0.232093	0.0676532	0.141208	1.04197	-0.341687	0.643418	1.1071	1.59925	0.615383	0.549771	0.397883	0.74287	-0.181806	-0.0915019	-3.26038	-0.56345	-0.533791	-1.50388	-0.426384	-0.689217
sp.P20964.OBG_BACSU	blue	BSU27920	GTPase ObgE(obgE)	obgE	-0.00789805	-0.387822	0.297006	-1.18679	0.593711	2.24384	-0.944458	1.38327	-0.922437	0.485413	0.102231	-0.151767	0.67119	-0.535821	-0.10601	-0.745953	-1.81443	0.703793	-1.48052	-0.680581	-0.0584896	1.43941	1.10311
sp.P39765.PYRR_BACSU	blue	BSU15470	bifunctional protein PyrR(pyrR)	pyrR	1.40909	1.42252	1.33926	1.20541	0.563453	1.0174	0.561467	0.878131	-0.626571	-0.24003	-0.455315	0.140684	-1.60672	-0.568094	0.165624	-0.112316	-0.341553	-0.473027	-0.375465	-2.50649	-0.37424	0.280927	-1.30415
sp.O06006.YRAA_BACSU	blue	BSU27020	cysteine protease YraA(yraA)	yraA	-0.317103	0.916475	0.284086	-0.600605	0.382414	0.857869	0.454238	0.377031	0.878211	0.608904	0.95487	0.601897	0.866386	1.2862	0.622767	-1.25955	-0.190925	-2.34987	-0.535659	-1.82401	-1.42806	-1.07029	0.484725
sp.P04969.RS11_BACSU	blue	BSU01420	30S ribosomal protein S11(rpsK)	rpsK	1.87284	1.71121	1.28814	1.11223	0.286517	0.215353	0.163137	0.560264	0.316886	-0.939909	-1.08222	-1.31835	-0.567306	-1.53998	-0.224574	0.390572	-1.68533	0.0337773	-0.616238	-0.712987	-0.672707	0.36143	1.04723
sp.P22250.SYE_BACSU	blue	BSU00920	glutamate--tRNA ligase(gltX)	gltX	0.971759	0.842458	0.747478	0.608641	0.40641	0.437789	0.606246	0.523502	0.477177	0.552977	0.407747	0.587193	0.554173	0.579447	0.295661	-0.330934	-1.60882	-1.89319	-3.00434	-0.891485	-0.632019	0.118765	-0.356628
sp.P54382.FOLD_BACSU	blue	BSU24310	bifunctional protein FolD(folD)	folD	0.597131	0.859069	0.288523	0.596886	0.176675	0.246566	0.536092	-0.179184	0.645237	0.416854	1.91037	0.830556	1.11887	1.06689	-0.856782	-1.25692	-1.6975	-2.20259	-0.398483	-0.724613	-0.151279	-1.31167	-0.510706
sp.O34667.LUXS_BACSU	blue	BSU30670	S-ribosylhomocysteine lyase(luxS)	luxS	1.14309	1.08059	1.3528	0.770666	-0.417402	-0.150467	-0.156496	-0.492198	0.20444	-0.284485	0.36901	-0.178893	0.622182	0.0580748	-0.913106	0.05257	-0.597509	-1.65585	-0.420661	-2.26328	-0.850679	0.296486	2.43112
sp.P36430.SYL_BACSU	blue	BSU30320	leucine--tRNA ligase(leuS)	leuS	1.01203	1.47155	0.683849	0.33208	-0.138257	0.106476	0.429783	0.441651	0.0609462	0.687583	0.92319	-1.23725	0.20975	0.781034	0.553524	1.18698	-1.11632	-0.618795	-2.50593	-2.01665	-0.662558	-0.230028	-0.354654
sp.P37105.SRP54_BACSU	blue	BSU15980	signal recognition particle protein(ffh)	ffh	1.08569	1.09891	1.39584	1.55471	0.90022	0.549311	0.238806	0.51624	0.463098	-0.321603	-0.218369	-0.590166	0.544096	0.0404366	-0.11832	-0.498469	-0.541033	-1.40815	-1.77813	-2.4458	-0.423976	-0.7067	0.663345
sp.O32119.YUTI_BACSU	blue	BSU32220	nitrogen fixation protein YutI(yutI)	yutI	0.747098	0.36637	0.429123	0.350955	-0.382487	-0.217542	0.477341	1.16377	0.457292	0.993821	1.59297	0.26276	1.13743	0.954311	-0.0974176	-0.808283	-1.64266	-1.7068	-1.69363	-1.68941	-0.938291	-0.271934	0.515211
sp.P37963.SP6D_BACSU	blue	BSU28110	stage VI sporulation protein D(spoVID)	spoVID	2.26314	-0.980584	-0.124364	0.0693409	0.47454	0.651897	0.8519	0.767158	0.376794	0.633983	0.561555	0.379705	0.330568	0.369039	0.234856	-0.605577	-0.881366	-2.14868	-0.2296	-2.27258	-0.969044	-0.45968	0.707002
sp.O35011.RPOZ_BACSU	blue	BSU15690	DNA-directed RNA polymerase subunit omega(rpoZ)	rpoZ	2.17479	1.51958	1.22453	0.41616	1.06735	0.270391	-0.980155	0.610353	-0.552352	0.0918728	0.0286229	0.181725	-0.129266	-0.192295	-0.751045	-0.988321	-0.725975	-1.21933	-1.00619	-2.02552	-0.435398	0.223608	1.19687
sp.P46208.HTPG_BACSU	blue	BSU39820	chaperone protein HtpG(htpG)	htpG	1.48444	1.14433	1.09368	0.80488	0.98456	0.332666	0.950775	0.0956389	0.925593	-0.0106551	0.271669	-0.522192	0.135525	-0.452409	0.162278	-0.763132	-0.927812	-2.14401	-1.42636	-2.1345	0.0326182	-0.550188	0.512609
sp.P24281.YAAK_BACSU	blue	BSU00200	nucleoid-associated protein YaaK(yaaK)	yaaK	0.488333	0.142339	-0.245675	0.61864	0.314644	0.414518	0.776836	1.59431	1.05336	0.23392	0.884741	0.368939	1.12207	0.599417	-0.37768	-1.15805	-1.32164	-1.03133	-2.3517	0.95661	-0.848167	-0.781719	-1.45272
sp.P22326.SYY1_BACSU	blue	BSU29670	tyrosine--tRNA ligase 1(tyrS)	tyrS	0.983687	0.386289	0.228681	0.309666	-0.19684	-0.0711652	-0.0763469	0.442505	0.72926	1.37023	0.974017	0.693015	0.597103	0.810302	-0.113404	-3.07626	-0.568064	-1.78183	-0.440107	-1.43122	-0.413274	0.173369	0.470382
sp.Q05852.GTAB_BACSU	blue	BSU35670	UTP--glucose-1-phosphate uridylyltransferase(gtaB)	gtaB	1.46726	1.55763	1.43511	1.17088	1.09994	0.890253	0.568582	0.442216	0.24605	0.321253	0.0695218	-0.854988	0.109731	-0.876384	-0.731556	-1.69491	-1.57209	-0.493354	-1.44662	-0.227457	-0.244272	-1.20909	-0.0277157
sp.P19947.RL30_BACSU	blue	BSU01340	50S ribosomal protein L30(rpmD)	rpmD	2.2982	2.05243	1.53553	1.4875	1.01967	-0.251294	0.505839	-0.252319	-1.02423	-0.256794	-0.604657	-0.237715	-0.428779	-0.629788	-1.1282	-0.879301	-0.716082	-0.928878	-0.643092	-0.619962	0.0848242	0.0268231	-0.409724
sp.P28366.SECA_BACSU	blue	BSU35300	protein translocase subunit SecA(secA)	secA	0.701661	0.85454	0.0850463	0.503404	0.33957	0.515756	0.508405	0.32285	0.446365	0.62769	1.91868	-0.775297	-1.2396	0.674807	-0.959785	-0.495891	-1.09461	-1.63068	-0.564024	-2.5032	0.398491	0.362671	1.00315
sp.P37949.LEPA_BACSU	blue	BSU25510	elongation factor 4(lepA)	lepA	-0.58937	1.05315	0.656726	1.17103	1.82722	0.568709	0.389564	0.685671	0.953995	0.649571	0.512072	-0.0165223	0.294498	-0.18105	-0.532911	0.31854	-1.06781	-0.281846	-0.362126	-2.31022	-0.844465	-0.827758	-2.06667
sp.P81102.YODC_BACSU	blue	BSU19550	NAD(P)H nitroreductase(yodC)	yodC	-0.0661008	-0.0962435	-0.288849	0.173882	0.250263	0.151044	0.329108	1.30047	-0.0438971	0.581294	-0.582946	-0.252308	-0.127676	-0.272063	0.0802979	-0.0897784	-0.0504872	-3.64754	-0.936409	1.17497	0.0816474	0.513387	1.81793
sp.P39158.CSPC_BACSU	blue	BSU05120	cold shock protein CspC(cspC)	cspC	1.53508	1.83246	1.00751	1.93079	0.274664	0.628847	0.127558	0.282082	0.0494942	0.639567	0.166233	-0.0161176	0.000949027	-0.263649	-0.274776	-0.757939	-0.819867	-1.52296	-2.13238	-1.06441	-0.262954	-0.955035	-0.405161
sp.P18579.MURB_BACSU	blue	BSU15230	UDP-N-acetylenolpyruvoylglucosamine reductase(murB)	murB	-0.239935	0.953145	0.343235	0.266441	0.80458	-0.0350891	0.360945	0.932668	-1.93604	0.908929	-0.627946	1.07522	-1.55545	1.59704	0.694085	0.985987	-0.581753	0.332075	-1.77205	-1.16046	-1.28848	-0.187231	0.130098
sp.P37575.SP2B_BACSU	blue	BSU28060	stage II sporulation protein B(spoIIB)	spoIIB	1.03227	1.27691	1.41886	0.838068	0.965073	0.690153	0.35372	0.681715	0.275322	0.601062	0.317813	0.373275	0.153058	0.143157	-2.0835	-0.748374	-1.20151	0.606557	-1.01734	-1.62845	-1.19236	-1.33207	-0.523404
sp.P80880.TRXB_BACSU	blue	BSU34790	thioredoxin(trxB)	trxB	0.977858	-0.00792782	-0.192249	-0.157201	-0.370175	0.95131	0.0256336	0.831108	-2.61893	-2.27584	-0.777547	-0.123727	-0.193147	0.639217	1.25582	0.23874	1.2111	-0.0762696	0.158262	-1.34818	0.434996	0.677442	0.739705
[truncated: 251 more rows]
